# Supplementary material for: Population-Predicted MHC Class II Epitope Presentation of SARS-CoV-2 Structural Proteins Correlates to the Case Fatality Rates of COVID-19 in Different Countries
Source: Int J Mol Sci. 2021 Mar 5;22(5):2630. doi: 10.3390/ijms22052630 (PMC7961590; doi:10.3390/ijms22052630)
Supplement: Supplementary file 1 [file ijms-22-02630-s001.zip]

Archive with 12 entries (12 files):
- .DS_Store
- Fig.S2.pdf
- FigureS1.png
- part 1
- TableS1_Domain.docx
- TableS2_Bcell.xlsx
- TableS3_Tcell.xlsx
- TableS4_Epitope_population.docx
- TableS5_Population.docx
- TableS6_Other_Virus.xlsx
- TableS7_ScambledSeqs.xlsx
- TableS8_correlation_changes_along_daysF.xlsx
