# Supplementary material for: Population-Predicted MHC Class II Epitope Presentation of SARS-CoV-2 Structural Proteins Correlates to the Case Fatality Rates of COVID-19 in Different Countries
Source: Int J Mol Sci. 2021 Mar 5;22(5):2630. doi: 10.3390/ijms22052630 (PMC7961590; doi:10.3390/ijms22052630)
Supplement: Supplementary file 1 [file ijms-22-02630-s001.zip › TableS2_Bcell.xlsx]

## Sheet: ORF10 - QHI42199.1
IEDB								BepiPred-2.0 Sequential B-Cell Epitope Predictor				ABCpred
												sequence	start position	score	length
								NO HIT				AFPFTIYSLL	8	0.73	10
												YSLLLCRMNS	14	0.7	10
												MGYINVFAFP	1	0.7	10
Start	End	Peptide	length
5	20	NVFAFPFTIYSLLLCR	16

## Sheet: N protein - QHD43423.2
IEDB								BepiPred-2.0 Sequential B-Cell Epitope Predictor				ABCpred
												sequence	start position	score
								Start	End	Peptide	Length	ALTQHGKEDL	55	0.84
								5	48	NGPQNQRNAPRITFGGPSDSTGSNQNGERSGARSKQRRPQGLPN	43	VLQLPQGTTL	158	0.82
								59	105	HGKEDLKFPRGQGVPINTNSSPDDQIGYYRRATRRIRGGDGKMKDL	46	PSDSTGSNQN	20	0.80
								119	126	AGLPYGAN	8	RSKQRRPQGL	36	0.79
								137	157	GALNTPKDHIGTRNPANNAAI	20	GLPNNTASWF	44	0.78
								166	216	TLPKGFYAEGSRGGSQASSRSSSRSRNSSRNSTPGSSRGTSPARMAGNGG	50	ITFGGPSDST	15	0.78
								227	267	NQLESKMSGKGQQQQGQTVTKKSAAEASKKPRQKRTATK	40	NGPQNQRNAP	4	0.77
								276	299	RRGPEQTQGNFGDQELIRQGTDYK	23	LLLDRLNQLE	222	0.77
								343	348	DPNFKD	6	SSPDDQIGYY	78	0.76
								358	416	AYKTFPPTEPKKDKKKKADETQALPQRQKKQQTVTLLPAADLDDFSKQLQQSMSSADS	58	LNQLESKMSG	227	0.76
												GFYAEGSRGG	170	0.76
												PQGTTLPKGF	162	0.76
												RNPANNAAIV	149	0.76
												LGTGPEAGLP	113	0.75
												IIWVATEGAL	130	0.73
												GSNQNGERSG	25	0.72
												DAALALLLLD	216	0.72
												RNSSRNSTPG	191	0.72
												PYGANKDGII	122	0.72
												PEAGLPYGAN	117	0.72
Start	End	Peptide	length									DGKMKDLSPR	98	0.71
156	162	AIVLQLP	7									ARMAGNGGDA	208	0.7
218	225	ALALLLLD	8									RRIRGGDGKM	92	0.68
349	354	QVILLN	6									SGKGQQQQGQ	235	0.68
391	398	TVTLLPAA	8									ASSRSSSRSR	182	0.68
												YFYYLGTGPE	109	0.68
												QQQGQTVTKK	240	0.67
												TPKDHIGTRN	141	0.67
												RRPQGLPNNT	40	0.66
												GVPINTNSSP	71	0.65
												GTSPARMAGN	204	0.65
												LKFPRGQGVP	64	0.62
												NGERSGARSK	299	0.6
												GGSQASSRSS	178	0.6
												EASKKPRQKR	253	0.58
												QIGYYRRATR	83	0.57
												TPGSSRGTSP	198	0.57
												NNAAIVLQLP	153	0.51

## Sheet: ORF8 - QHD43422.1
IEDB							BepiPred-2.0 Sequential B-Cell Epitope Predictor				ABCpred
											sequence	start position	score
							Start	End	Peptide	Length	KWYIRVGARK	44	0.75
							22	45	QSCTQHQPYVVDDPCPIHFYSK	23	HQECSLQSCT	17	0.75
							48	57	RVGARKSAPL	9	PYVVDDPCPI	30	0.70
							62	78	VDEAGSKSPIQYIDIG	16	SLQSCTQHQP	21	0.67
							106	112	EDFLEY	6	PLIELCVDEA	56	0.65
											DEAGSKSPIQ	63	0.63
											GIITTVAAFH	8	0.61
											DDPCPIHFYS	34	0.61
											LVFLGIITTV	4	0.56
											SPIQYIDIGN	69	0.53
											VGARKSAPLI	49	0.51
	Start	End	Peptide	length
	10	41	ITTVAAFHQECSLQSCTQHQPYVVDDPCPIHF	32
	57	64	LIELCVDE	8
	80	88	TVSCLPFTI	9
	96	103	GSLVVRCS	8

## Sheet: OFR7a - QHD43422.1
IEDB								BepiPred-2.0 Sequential B-Cell Epitope Predictor				ABCpred
												sequence	start position	score
								Start	End	Peptide	Length	YQECVRGTTV	20	0.75
								18	25	YHYQECVR	7	LATCELYHYQ	12	0.74
								32	51	EPCSSGTYEGNSPFHPLA	19	ALITLATCEL	8	0.70
								64	70	AFACPD	6	GVKHVYQLRA	70	0.70
								72	96	HVYQLRARSVSPKLFIRQEEVQEL	24	SSGTYEGNSP	36	0.68
												FHPLADNKFA	46	0.67
												QFAFACPDGV	62	0.65
												RGTTVLLKEP	25	0.65
												YEGNSPFHPL	40	0.62
												KFALTCFSTQ	53	0.59
												LLKEPCSSGT	30	0.53
Start	End	Peptide	length
4	23	ILFLALITLATCELYHYQEC	20
26	34	GTTVLLKEP	9
55	61	ALTCFST	7
64	77	AFACPDGVKHVYQL	14
94	116	QELYSPIFLIVAAIVFITLCFTL	23

## Sheet: ORF6 - QHD43420.1
IEDB							BepiPred-2.0 Sequential B-Cell Epitope Predictor				ABCpred
											sequence	start position	score
							Start	End	Peptide	Length	INLIIKNLSK	33	0.76
							44	57	LTENKYSQLDEEQ	13	IIMRTFKVSI	17	0.61
											LVDFQVTIAE	4	0.57
											VTIAEILLII	9	0.53
											IWNLDYIINL	26	0.53
											FKVSIWNLDY	22	0.53
Start	End	Peptide	length
4	18	LVDFQVTIAEILLII	15

## Sheet: M protein - QHD43419.1
IEDB								BepiPred-2.0 Sequential B-Cell Epitope Predictor				ABCpred
								Start	End	Peptide	Length	sequence	start position	score
								5	20	NGTITVEELKKLLEQW	8	IKLIFLWLLW	49	0.73
								180	191	KLGASQRVAGD	11	LNVPLHGTIL	120	0.72
								198	218	RYRIGNYKLNTDHSSSSDNIA	20	VLAAVYRINW	66	0.70
												TILTRPLLES	127	0.70
												WLSYFIASFR	92	0.69
												NRFLYIIKLI	43	0.69
												LVIGFLFLTW	22	0.69
												SFRLFARTRS	99	0.68
												TVEELKKLLE	9	0.68
												WSFNPETNIL	110	0.68
												RPLLESELVI	131	0.66
	Start	End	Peptide	length								WITGGIAIAM	75	0.65
	23	38	VIGFLFLTWICLLQFA	16								RTRSMWSFNP	105	0.65
	46	71	LYIIKLIFLWLLWPVTLACFVLAAVY	26								FLWLLWPVTL	53	0.60
	83	91	AMACLVGLM	9								VYRINWITGG	70	0.58
	93	101	LSYFIASFR	9								LWPVTLACFV	57	0.57
	119	127	LLNVPLHGT	9								FLFLTWICLL	26	0.56
	135	148	ESELVIGAVILRGH	14								LACFVLAAVY	62	0.52
												DSNGTITVEE	3	0.51
												EQWNLVIGFL	18	0.51

## Sheet: E protein - QHD43418.1
IEDB								BepiPred-2.0 Sequential B-Cell Epitope Predictor				ABCpred
								Start	End	Peptide	Length	sequence	start position	score
								57	71	YVYSRVKNLNSSRV	14	VFLLVTLAIL	25	0.83
												ILTALRLCAY	33	0.82
												LRLCAYCCNI	37	0.68
												VSEETGTLIV	5	0.60
												LLFLAFVVFL	18	0.60
Start	End	Peptide	length
13	62	IVNSVLLFLAFVVFLLVTLAILTALRLCAYCCNIVNVSLVKPSFYVYSRV	50

## Sheet: ORF3a - QHD43417.1
IEDB								BepiPred-2.0 Sequential B-Cell Epitope Predictor				ABCpred
								Start	End	Peptide	Length	sequence	start position	score
								17	28	QGEIKDATPSD	11	NCYDYCIPYN	152	0.83
								61	71	KIITLKKRWQ	10	FTIGTVTLKQ	8	0.78
								135	140	SKNPLL	6	TVTLKQGEIK	12	0.78
								172	197	GDGTTSPISEHDYQIGGYTEKWESG	25	FLQSINFVRI	114	0.75
								213	225	QLYSTQLSTDTG	12	IQASLPFGWL	37	0.74
								238	272	EPEEHVQIHTIDGSSGVVNPVMEPIYDEPTTTT	34	LLVAAGLEAP	95	0.73
												LIVGVALLAV	46	0.72
												SVTSSIVITS	162	0.70
												PFGWLIVGVA	42	0.69
												FVTVYSHLLL	87	0.68
												KIITLKKRWQ	61	0.68
	Start	End	Peptide	length								ATPSDFVRAT	23	0.67
	36	41	PIQASL	6								KQGEIKDATP	16	0.67
	43	58	FGWLIVGVALLAVFQS	16								LWLCWKCRSK	127	0.64
	71	100	LALSKGVHFVCNLLLLFVTVYSHLLLVAAG	30								LLLLFVTVYS	83	0.63
	103	118	APFLYLYALVYFLQSI	16								GVHFVCNLLL	76	0.63
	126	133	RLWLCWKC	8								IPYNSVTSSI	158	0.62
	140	151	LYDANYFLCWHT	12								INFVRIIMRL	118	0.62
	153	161	CYDYCIPYN	9								LKKRWQLALS	65	0.60
	165	170	SSIVIT	6								EAPFLYLYAL	102	0.59
	198	206	KDCVVLHSY	9								DLFMRIFTIG	2	0.58
	211	217	YYQLYST	7								YLYALVYFLQ	107	0.58
	225	231	VEHVTFF	7								RSKNPLLYDA	134	0.57
												VFQSASKIIT	55	0.56

## Sheet: S protein - QHD43416.1
IEDB								BepiPred-2.0 Sequential B-Cell Epitope Predictor				ABCpred
								Start	End	Peptide	Length	sequence	start position	score
								13	36	SQCVNLTTRTQLPPAYTNSFTRG	23	STFKCYGVSP	375	0.81
								59	81	FSNVTWFHAIHVSGTNGTKRFD	22	LQYGSFCTQL	754	0.80
								141	163	LGVYYHKNNKSWMESEFRVYSSA	22	GVSVITPGTN	594	0.80
								178	191	LEGKQGNFKNLRE	13	YFPLQSYGFQ	489	0.80
								207	222	HTPINLVRDLPQGFSA	15	QCVNLTTRTQ	14	0.80
								248	260	YLTPGDSSSGWTA	12	IGAGICASYQ	666	0.79
								313	322	YQTSNFRVQ	9	FQQFGRDIAD	562	0.78
								331	356	NITNLCPFGEVFNATRFASVYAWNRK	25	ICGDSTECSN	742	0.77
								370	394	NSASFSTFKCYGVSPTKLNDLCFTN	24	KIADYNYKLP	417	0.77
	Start	End	Peptide	length				403	424	RGDEVRQIAPGQTGKIADYNY	21	FKNIDGYFKI	194	0.77
	4	18	FLVLLPLVSSQCVNL	15				439	478	NNLDSKVGGNYNYLYRLFRKSNLKPFERDISTEIYQAGS	39	VFRSSVLHST	42	0.76
	35	41	GVYYPDK	7				483	493	VEGFNCYFPLQ	10	KSNIIRGWIF	97	0.75
	44	51	RSSVLHST	8				497	502	FQPTNG	6	TWRVYSTGSN	632	0.75
	53	59	DLFLPFF	7				516	536	ELLHAPATVCGPKKSTNLVKN	20	EVRQIAPGQT	406	0.75
	115	120	QSLLIV	6				615	622	VNCTEVP	7	VIRGDEVRQI	401	0.75
	125	134	NVVIKVCEFQ	10				626	645	ADQLTPTWRVYSTGSNVFQT	19	WMESEFRVYS	152	0.75
	168	174	FEYVSQP	7				656	665	VNNSYECDIP	9	NNSYECDIPI	657	0.74
	210	215	INLVRD	6				672	691	ASYQTQTNSPRRARSVASQ	19	NVTWFHAIHV	61	0.74
	223	230	LEPLVDLP	8				694	709	AYTMSLGAENSVAYS	15	DLFLPFFSNV	53	0.74
	240	248	TLLALHRSY	9				786	800	KQIYKTPPIKDFGG	14	IYQAGSTPCN	472	0.74
	263	270	AAYYVGYL	8				806	815	LPDPSKPSKR	9	VGGNYNYLYR	445	0.74
	272	277	PRTFLL	6				828	843	LADAGFIKQYGDCLG	15	YLQPRTFLLK	269	0.74
	288	295	AVDCALDP	8				986	993	KVEAEVQI	8	NLDSKVGGNY	440	0.73
	359	371	SNCVADYSVLYNS	13				1035	1043	GQSKRVDF	8	KLPDDFTGCV	424	0.73
	376	382	TFKCYGV	7				1109	1118	FYEPQIITT	9	VSPTKLNDLC	382	0.73
	430	435	TGCVIA	6				1133	1172	VNNTVYDPLQPELDSFKEELDKYFKNHTSPDVDLGDISGI	39	LALHRSYLTP	242	0.73
	488	495	CYFPLQSY	8				1202	1207	ELGKYE	6	GVYFASTEKS	89	0.72
	505	527	YQPYRVVVLSFELLHAPATVCGP	23				1252	1269	SCCKFDEDDSEPVLKGVK	17	QTLEILDITP	580	0.72
	592	598	FGGVSVI	7								QLPPAYTNSF	23	0.72
	607	615	QVAVLYQDV	9								REFVFKNIDG	190	0.72
	617	627	CTEVPVAIHAD	11								GNFKNLREFV	184	0.72
	647	653	AGCLIGA	7								TTEILPVSMT	723	0.71
	668	674	AGICASY	7								RRARSVASQS	682	0.71
	687	693	VASQSII	7								YNENGTITDA	279	0.71
	723	730	TTEILPVS	8								NATNVVIKVC	122	0.71
	750	761	SNLLLQYGSFCT	12								TNSPRRARSV	678	0.70
	782	788	FAQVKQI	7								PVLPFNDGVY	82	0.69
	847	853	RDLICAQ	7								VDCTMYICGD	736	0.69
	858	864	LTVLPPL	7								CTEVPVAIHA	617	0.69
	873	880	YTSALLAG	8								SNKKFLPFQQ	555	0.69
	960	966	NTLVKQL	7								KSTNLVKNKC	529	0.69
	973	979	ISSVLND	7								NYLYRLFRKS	450	0.69
	1004	1011	LQTYVTQQ	8								LYNSASFSTF	368	0.69
	1057	1070	PHGVVFLHVTYVPA	14								SNCVADYSVL	359	0.69
	1079	1085	PAICHDG	7								TVEKGIYQTS	307	0.69
	1123	1132	SGNCDVVIGI	10								CALDPLSETK	291	0.69
	1174	1179	ASVVNI	6								RFQTLLALHR	237	0.69
	1221	1256	IAGLIAIVMVTIMLCCMTSCCSCLKGCCSCGSCCKF	36								PQGFSALEPL	217	0.69
	1263	1271	PVLKGVKLH	9								SANNCTFEYV	162	0.69
	1276	1287	YYSLLMPILTLT	12								YKTPPIKDFG	789	0.68
	1334	1362	HPNCVNCLDDRCILHCANFNVLFSTVFPP	29								AYTMSLGAEN	694	0.68
	1366	1372	GPLVRKI	7								SYQTQTNSPR	673	0.68
	1374	1384	VDGVPFVVSTG	11								IHADQLTPTW	624	0.68
	1389	1395	ELGVVHN	7								GVLTESNKKF	550	0.68
	1408	1415	KELLVYAA	8								WNSNNLDSKV	436	0.68
	1434	1439	CFSVAA	6								KLNDLCFTNV	386	0.68
	1475	1480	ELKHFF	6								SIVRFPNITN	325	0.68
	1505	1521	IRQLLFVVEVVDKYFDC	17								PGDSSSGWTA	251	0.68
	1596	1602	VAGVSIC	7								KHTPINLVRD	206	0.68
	1612	1618	QKLLKSI	7								LGVYYHKNNK	141	0.68
	1624	1630	ATVVIGT	7								NTQEVFAQVK	777	0.67
	1672	1679	MASLVLAR	8								SNVFQTRAGC	640	0.67
	1682	1692	TTCCSLSHRFY	11								CVIAWNSNNL	432	0.67
	1697	1705	ECAQVLSEM	9								RKRISNCVAD	355	0.67
	1709	1715	GGSLYVK	7								VYAWNRKRIS	350	0.67
	1733	1742	FNICQAVTAN	10								ITNLCPFGEV	332	0.67
	1764	1770	HRLYECL	7								ETKCTLKSFT	298	0.67
	1783	1790	EFYAYLRK	8								TFLLKYNENG	274	0.67
	1799	1807	DDAVVCFNS	9								AAYYVGYLQP	263	0.67
	1812	1818	QGLVASI	7								YSTGSNVFQT	636	0.66
	1822	1829	KSVLYYQN	8								DAVRDPQTLE	574	0.66
	1850	1858	EFCSQHTML	9								NFRVQPTESI	317	0.66
	1865	1871	YVYLPYP	7								YQTSNFRVQP	313	0.66
	1878	1886	GAGCFVDDI	9								TTRTQLPPAY	19	0.66
	1898	1906	FVSLAIDAY	9								MDLEGKQGNF	177	0.66
	1917	1928	ADVFHLYLQYIR	12								SIAIPTNFTI	711	0.65
	1966	1982	PHTVLQAVGACVLCNSQ	17								SVAYSNNSIA	704	0.65
	1992	2029	RRPFLCCKCCYDHVISTSHKLVLSVNPYVCNAPGCDVT	38								QVAVLYQDVN	607	0.65
	2041	2046	YYCKSH	6								ITPGTNTSNQ	598	0.65
	2049	2058	PISFPLCANG	10								NFNGLTGTGV	542	0.65
	2178	2183	DAVVYR	6								YGFQPTNGVG	495	0.65
	2193	2201	GDYFVLTSH	9								FGEVFNATRF	338	0.65
	2208	2221	APTLVPQEHYVRIT	14								SSGWTAGAAA	255	0.65
	2263	2299	AIGLALYYPSARIVYTACSHAAVDALCEKALKYLPID	37								NKCVNFNFNG	536	0.64
	2324	2332	EQYVFCTVN	9								VEGFNCYFPL	483	0.64
	2340	2345	DIVVFD	6								TLKSFTVEKG	302	0.64
	2354	2360	DLSVVNA	7								SALEPLVDLP	221	0.64
	2365	2371	KHYVYIG	7								NGTKRFDNPV	74	0.63
	2394	2400	NSVCRLM	7								VSMTKTSVDC	729	0.63
	2420	2429	VDTVSALVYD	10								VASQSIIAYT	687	0.63
	2440	2445	AQCFKM	6								SVLHSTQDLF	46	0.63
	2464	2469	IGVVRE	6								GTITDAVDCA	283	0.63
	2493	2499	ASKILGL	7								SLLIVNNATN	116	0.63
	2513	2518	DYVIFT	6								DGYFKIYSKH	198	0.62
	2541	2547	VGILCIM	7								PFERDISTEI	463	0.61
	2581	2589	KDCSKVITG	9								LFRKSNLKPF	455	0.61
	2597	2602	THLSVD	6								TNVYADSFVI	393	0.61
	2609	2615	GLCVDIP	7								VIKVCEFQFC	127	0.61
	2687	2695	VNLVAVPTG	9								ILDITPCSFG	584	0.60
	2719	2724	KHLIPL	6								APATVCGPKK	520	0.60
	2731	2737	WNVVRIK	7								GVGYQPYRVV	502	0.60
	2751	2759	DRVVFVLWA	9								TQLNRALTGI	761	0.59
	2777	2783	RTCCLCD	7								RDIADTTDAV	567	0.59
	2830	2836	DLYCQVH	7								YRVVVLSFEL	508	0.59
	2849	2861	TRCLAVHECFVKR	13								YHKNNKSWME	145	0.58
	2881	2903	CRKVQHMVVKAALLADKFPVLHD	23								SKTQSLLIVN	112	0.58
	2910	2916	IKCVPQA	7								IFGTTLDSKT	105	0.57
	2938	2943	LFYSYA	6								CLIGAEHVNN	649	0.56
	2951	2958	DGVCLFWN	8								VCGPKKSTNL	524	0.56
	2967	2974	NSIVCRFD	8								SFTRGVYYPD	31	0.56
	3008	3022	FVNLKQLPFFYYSDS	15								CEFQFCNDPF	131	0.56
	3029	3044	KQVVSDIDYVPLKSAT	16								LGAENSVAYS	699	0.54
	3052	3058	GGAVCRH	7								SNLKPFERDI	459	0.54
	3213	3221	TICAPLTVF	9								GVYYPDKVFR	35	0.54
	3281	3288	VDGVVQQL	8								LVRDLPQGFS	212	0.53
	3332	3338	EHIVYGD	7								IGINITRFQT	231	0.52
	3344	3353	LGGLHLLIGL	10								FELLHAPATV	515	0.51
	3387	3405	SKCVCSVIDLLLDDFVEII	19
	3409	3420	DLSVVSKVVKVT	12
	3492	3499	YTQLCQYL	8
	3501	3507	TLTLAVP	7
	3526	3532	GTAVLRQ	7
	3537	3543	GTLLVDS	7
	3557	3563	IGDCATV	7
	3596	3602	TYICGFI	7

## Sheet: ORF1ab - QHD43415.1
IEDB					BepiPred-2.0 Sequential B-Cell Epitope Predictor				ABCpred
					Start	End	Peptide	Length	sequence	start position	score
					5	23	PGFNEKTHVQLSLPVLQ	18	HAGTDLEGNF	3435	0.86
					30	37	GFGDSVE	7	AGEAANFCAL	1704	0.86
no picture available, too big protein					59	66	GVLPQLEQ	8	PNFTIKGSFL	3395	0.84
	Start	End	Peptide	length	76	81	ARTAPH	6	NVLSTFISAA	2628	0.84
	13	29	HVQLSLPVLQVRDVLVR	17	124	168	RKNGNKGAGGHSYGADLKSFDLGDELGTDPYEDFQENWNTKHSS	44	MLLEIKDTEK	789	0.83
	51	71	CGLVEVEKGVLPQLEQPYVFI	21	207	213	RAGKAS	6	EKVNINIVGD	457	0.83
	81	92	HGHVMVELVAEL	12	220	227	DFIDTKR	7	GNATEVPANS	4255	0.83
	104	123	LGVLVPHVGEIPVAYRKVLL	20	245	252	SEKSYEL	7	DAAMQRKLEK	3994	0.83
	197	204	PLECIKDL	8	260	270	AKKFDTFNGE	10	EIPVAYRKVL	113	0.83
	227	233	GVYCCRE	7	280	313	IIKTIQPRVEKKKLDGFMGRIRSVYPVASPNEC	33	TISLAGSYKD	1504	0.82
	271	278	PNFVFPLN	8	326	340	CGETSWQTGDFVKA	14	GGVAGALNKA	1069	0.82
	302	307	SVYPVA	6	345	366	GTENLTKEGATTCGYLPQNAVV	21	ADAVIKTLQP	876	0.81
	338	344	KATCEFC	7	370	403	PACHNSEVGPEHSLAEYHNESGLKTILRKGGR	33	KVENMTPRDL	2679	0.81
	362	373	QNAVVKIYCPAC	12	441	448	EGSEGLND	7	LSYEQFKKGV	1774	0.81
	406	419	FGGCVFSYVGCHNK	14	455	472	QKEKVNINIVGDFKLNE	17	VDTVRTNVYL	1166	0.81
	421	426	AYWVPR	6	492	501	KGLDYKAFKQ	9	RSDARTAPHG	73	0.80
	474	480	AIILASF	7	507	525	GNFKVTKGKAKKGAWNIG	18	GTVYEKLKPV	618	0.80
	500	506	KQIVESC	7	558	575	SVRVLQKAAITILDGISQ	17	QCSGVTFQSA	3562	0.80
	529	536	ILSPLYAF	8	715	730	GLYRKCVKSREETGL	15	YNYEPLTQDH	3500	0.80
	541	547	ARVVRSI	7	745	751	ETLPTEV	6	FYILPSIISN	1353	0.80
	558	565	SVRVLQKA	8	763	778	LQPLEQPTSEAVEAP	15	NFKVTKGKAK	508	0.79
	575	580	QYSLRL	6	813	825	FTLKGGAPTKVTF	12	TPFDVVRQCS	3555	0.79
	602	609	TGGVVQLT	8	858	870	SAYTVELGTEVN	12	AQAAGTDTTI	3454	0.79
	621	629	YEKLKPVLD	9	891	900	TPLGIDLDE	9	CVSFCYMHHM	3419	0.79
	649	660	VKFISTCACEIV	12	927	1035	PDEDEEEGDCEEEEFEPSTQYEYGTEDDYQGKPLEFGATSAALQPEEEQEEDWLDDDSQQTVGQQDGSEDNQTTTIQTIVEVQPQLEMELTPVVQTIEVNSFSGYLKLT	108	GGIVAIVVTC	3050	0.79
	662	668	GQIVTCA	7	1092	1098	ATNGPL	6	KLSHQSDIEV	2656	0.79	1126
	676	692	QTFFKLVNKFLALCADS	17	1123	1129	NKGEDI	6	DGALLTKSSE	1849	0.79
	717	722	YRKCVK	6	1133	1139	LEETKF	6	QIVTCAKEIK	663	0.78
	753	760	TEEVVLKT	8	1190	1123	FLEMKSEKQVEQKIAEIPKEEVKPFITESKPSVEQRKQDDKK	67	SFGGASCCLY	4320	0.78
	775	788	EAPLVGTPVCINGL	14	1262	1272	NLHPDSATLVS	10	VVTTVMFLAR	3747	0.78
	870	894	EFACVVADAVIKTLQPVSELLTPLG	25	1305	1311	KAGGTTE	6	LPSLATVAYF	3641	0.78
	918	925	SHMYCSFY	8	1322	1341	TDNYITTYPGQGLNGYTVEE	19	QPGQTFSVLA	3370	0.78
	1003	1011	QTIVEVQPQ	9	1359	1366	IISNEKQE	7	RYVLMDGSII	2953	0.78
	1017	1023	TPVVQTI	7	1403	1415	QRKYKGIKIQEGV	12	ARQGFVDSDV	2637	0.78
	1053	1066	KPTVVVNAANVYLK	14	1457	1466	LNLEEAARYM	9	SAEVAVKMFD	2583	0.78
	1099	1107	VGGSCVLSG	9	1482	1500	AVTAYNGYLTSSSKTPEEH	18	FKRPINPTDQ	2477	0.78
	1111	1120	AKHCLHVVGP	10	1510	1522	SYKDWSYSGQSTQ	12	DLVPNQPYPN	1913	0.78
	1141	1151	HEVLLAPLLSA	11	1557	1564	KTLLSLRE	7	DLGDELGTDP	144	0.78
	1161	1168	SLRVCVDT	8	1586	1594	MSMTYGQQF	8	TEMLAKALRK	1310	0.78
	1171	1180	TNVYLAVFDK	10	1604	1615	VTKIKPHNSHEG	11	RKVLLRKNGN	119	0.78
	1184	1190	DKLVSSF	7	1623	1639	NDDTLRVEAFEYYHTTD	16	CSCDQLREPM	4381	0.77
	1233	1238	KACVEE	6	1653	1661	TKKWKYPQV	8	WEIQQVVDAD	4096	0.77
	1251	1257	ENLLLYI	7	1720	1726	KTVGELG	6	TCDGTTFTYA	4083	0.77
	1268	1273	ATLVSD	6	1777	1792	EQFKKGVQIPCTCGKQ	15	TILRKGGRTI	395	0.77
	1284	1290	PYIVGDV	7	1851	1861	ALLTKSSEYKG	10	FSSLPSYAAF	3948	0.77
	1296	1303	LTAVVIPT	8	1881	1924	TYKLDGVVCTEIDPKLDNYYKKDNSYFTEQPIDLVPNQPYPNAS	43	SLLSVLLSMQ	3913	0.77
	1345	1359	VLKKCKSAFYILPSI	15	1936	1952	KFADDLNQLTGYKKPAS	16	NYSGVVTTVM	3743	0.77
	1389	1396	MPVCVETK	8	1974	1984	HYTPSFKKGAK	10	VLTLVYKVYY	3714	0.77
	1412	1418	QEGVVDY	7	1996	2062	NATNKATYKPNTWCIRCLWSTKPVETSNSFDVLKSEDAQGMDNLACEDLKPVSEEVVENPTIQKDVL	66	SYREAACCHL	3225	0.77
	1447	1456	TMPLGYVTHG	10	2076	2087	ILKPANNSLKIT	11	SGKPVPYCYD	2926	0.77
	1470	1480	KVPATVSVSSP	11	2112	2129	ELSRVLGLKTLATHGLAA	17	SARHINAQVA	2695	0.77
	1558	1563	TLLSLR	6	2219	2225	KSPNFSK	6	AGQKTYERHS	2508	0.77
	1675	1686	YLATALLTLQQI	12	2258	2277	GMPSYCTGYREGYLNSTNVT	19	PYFFTLLLQL	2170	0.77
	1710	1720	FCALILAYCNK	11	2309	2317	ITISSFKWD	8	GLKTLATHGL	2118	0.77
	1744	1755	CKRVLNVVCKTC	12	2413	2419	YKRNRAT	6	SSLTIKKPNE	2103	0.77
	1782	1790	GVQIPCTCG	9	2455	2461	CDTFCAG	6	DDLNQLTGYK	1939	0.77
	1795	1802	KYLVQQES	8	2478	2486	KRPINPTDQ	8	PITDVFYKEN	1862	0.77
	1844	1851	TLYCIDGA	8	2508	2537	AGQKTYERHSLSHFVNLDNLRANNTKGSLP	29	QTTLKGVEAV	1759	0.77
	1879	1891	PVTYKLDGVVCTE	13	2546	2552	KSKCEES	6	CYLATALLTL	1674	0.77
	1912	1918	IDLVPNQ	7	2603	2609	NVPMEKL	6	GQQFGPTYLD	1591	0.77
	1929	1934	KFVCDN	6	2638	2649	RQGFVDSDVETK	11	GSCVLSGHNL	1101	0.77
	1965	1972	GDVVAIDY	8	2677	2684	YNKVENMT	7	AANVYLKHGG	1060	0.77
	1984	1994	KLLHKPIVWHV	11	2746	3853	TTRQVVNV	1107	CADSIIIGGA	689	0.76
	2041	2046	CEDLKP	6	2797	2810	SKHTDFSSEIIGYK	13	AYITGGVVQL	599	0.76
	2059	2065	KDVLECN	7	2814	2824	GGVTRDIASTD	10	REPMLQSADA	4387	0.76
	2114	2120	SRVLGLK	7	2835	2849	DTWFSQRGGSYTNDK	14	SCAAGTTQTA	4153	0.76
	2127	2133	LAAVNSV	7	2861	2867	EVGFVVP	6	LMVVIPDYNT	4070	0.76
	2157	2164	VTRCLNRV	8	2936	2958	TNVLEGSVAYESLRPDTRYVLMD	22	LPPKNSIDAF	3829	0.76
	2172	2182	FFTLLLQLCTF	11	3009	3015	DYYRSLP	6	ACHNSEVGPE	372	0.76
	2205	2213	SVGKFCLEA	9	3169	3176	GVSFSTFE	7	AYFNMVYMPA	3648	0.76
	2226	2247	LINIIIWFLLLSVCLGSLIYST	22	3195	3206	SDVLLPLTQYNR	11	TILTSLLVLV	3586	0.76
	2249	2255	ALGVLMS	7	3212	3223	NKYKYFSGAMDT	11	NRFTTTLNDF	3484	0.76
	2283	2295	TGSIPCSVCLSGL	13	3243	3253	NSGSDVLYQPP	10	FNGECPNFVF	266	0.76
	2321	2344	FGLVAEWFLAYILFTRFFYVLGLA	24	3269	3276	MAFPSGKV	7	EESSAKSASV	2550	0.76
	2346	2359	IMQLFFSYFAVHFI	14	3309	3319	SEDMLNPNYED	10	IATYCTGSIP	2278	0.76
	2369	2375	INLVQMA	7	3356	3371	TANPKTPKYKFVRIQP	15	IANYAKPFLN	2138	0.76
	2386	2403	FFASFYYVWKSYVHVVDG	18	3433	3458	GVHAGTDLEGNFYGPFVDRQTAQAAG	25	VTYKLDGVVC	1880	0.76
	2423	2428	CTTIVN	6	3498	3510	MKYNYEPLTQDHV	12	RELNGGAYTR	175	0.76
	2452	2458	CVNCDTF	7	3552	3558	DEFTPFD	6	ANFCALILAY	1708	0.76
	2488	2494	SYIVDSV	7	3825	3831	SQGLLPP	6	EGVVDYGARF	1413	0.76
	2537	2543	PINVIVF	7	3880	3886	RVESSSK	6	DAPYIVGDVV	1282	0.76
	2556	2580	SASVYYSQLMCQPILLLDQALVSDV	25	3896	3906	NDILLAKDTTE	10	MQVESDDYIA	1083	0.76
	2610	2615	KTLVAT	6	3924	3936	AVDINKLCEEMLD	12	YLFDESGEFK	906	0.75
	2651	2658	VVECLKLS	8	3992	4000	DRDAAMQRK	8	TFGDDTVIEV	824	0.75
	2688	2697	LGACIDCSAR	10	4017	4023	RSEDKRA	6	PVCINGLMLL	782	0.75
	2750	2757	VVNVVTTK	8	4101	4119	VVDADSKIVQLSEISMDNS	18	CHIDHPNPKG	4332	0.75
	2772	2796	QLIKVTLVFLFVAAIFYLITPVHVM	25	4139	4150	LQNNELSPVALR	11	VKLQNNELSP	4137	0.75
	2850	2857	ACPLIAAV	8	4158	4168	TTQTACTDDNA	10	CIKVATVQSK	3852	0.75
	2862	2869	VGFVVPGL	8	4196	4202	FPKSDGT	6	SQGLLPPKNS	3825	0.75
	2882	2900	LHFLPRVFSAVGNICYTPS	19	4256	4262	NATEVPA	6	QSTQWSLFFF	3596	0.75
	2910	2920	TSACVLAAECT	11	4286	4292	SGGQPIT	6	VKRTIKGTHH	3572	0.75
	2928	2936	KPVPYCYDT	9	4313	4321	EANMDQESF	8	SFLNGSCGSV	3402	0.75
	2970	2978	EGSVRVVTT	9	4336	4342	HPNPKGF	6	SHNIALIWNV	2706	0.75
	2994	3000	AGVCVST	7	4381	4400	CSCDQLREPMLQSADAQSFL	19	QALVSDVGDS	2574	0.75
	3012	3026	RSLPGVFCGVDAVNL	15	4414	4422	CGTGTSTDV	8	TKRGVYCCRE	224	0.75
	3043	3063	ISASIVAGGIVAIVVTCLAYY	21	4428	4435	DIYNDKVA	7	HSSGVTRELM	165	0.75
	3074	3114	YSHVVAFNTLLFLMSFTVLCLTPVYSFLPGVYSVIYLYLTF	41	4447	4455	RFQEKDEDD	8	HTQVVDMSMT	1580	0.75
	3132	3139	FTPLVPFW	8	4468	4476	TFSNYQHEE	8	SEKQVEQKIA	1195	0.75
	3141	3151	TIAYIICISTK	11	4495	4506	KFRIDGDMVPHI	11	FLEMKSEKQV	1190	0.75
	3178	3184	AALCTFL	7	4545	4562	DDDYFNKKDWYDFVENPD	17	VEVQPQLEME	1006	0.75
	3194	3202	RSDVLLPLT	9	4603	4619	DLNGNWYDFGDFIQTTP	16	SEDNQTTTIQ	994	0.74
	3228	3236	EAACCHLAK	9	4648	4672	HVDTDLTKPYIKWDLLKYDFTEERL	24	GDLQPLEQPT	761	0.74
	3247	3252	DVLYQP	6	4680	4694	KYWDQTYHPNCVNCL	14	YSLRLIDAMM	576	0.74
	3258	3264	TSAVLQS	7	4751	4757	VNLHSSR	6	LQKAAITILD	562	0.74
	3278	3285	GCMVQVTC	8	4797	4811	VAFQTVKPGNFNKDF	14	IVESCGNFKV	502	0.74
	3295	3308	LDDVVYCPRHVICT	14	4818	4829	KGFFKEGSSVEL	11	KLEKMADQAM	4000	0.74
	3328	3335	NFLVQAGN	8	4834	4855	FAQDGNAAISDYDYYRYNLPTM	21	NDILLAKDTT	3896	0.74
	3346	3353	QNCVLKLK	8	4874	4916	CYDGGCINANQVIVNNLDKSAGFPFNKWGKARLYYDSMSYEDQ	42	VFMCVEYCPI	3759	0.74
	3364	3370	YKFVRIQ	7	4987	5013	YGGWHNMLKTVYSDVENPHLMGWDYPK	26	ELLQNGMNGR	3533	0.74
	3374	3382	TFSVLACYN	9	5068	5076	KPGGTSSGD	8	GPLSAQTGIA	3514	0.74
	3386	3392	SGVYQCA	7	5102	5110	TDGNKIADK	8	RKSNHNFLVQ	3323	0.74
	3417	3425	YDCVSFCYM	9	5123	5132	LYRNRDVDTD	9	STFEEAALCT	3173	0.74
	3464	3475	TVNVLAWLYAAV	12	5190	5205	KCWTETDLTKGPHEFC	15	NVLEGSVAYE	2937	0.74
	3510	3516	VDILGPL	7	5262	5269	TKHPNQEY	7	STFNVPMEKL	2600	0.74
	3521	3529	GIAVLDMCA	9	5302	5310	DNTSRYWEP	8	CQPILLLDQA	2566	0.74
	3557	3566	FDVVRQCSGV	10	5315	5322	AMYTPHTV	7	FFSYFAVHFI	2350	0.74
	3581	3597	HWLLLTILTSLLVLVQS	17	5414	5456	FGLYKNTCVGSDNVTDFNAIATCDWTNAGDYILANTCTERLKL	42	LLSVCLGSLI	2235	0.74
	3630	3648	KHKHAFLCLFLLPSLATVA	19	5464	5477	ATEETFKLS	13	CIKDLLARAG	200	0.74
	3679	3694	LKDCVMYASAVVLLIL	16	5493	5503	VGKPRPPLNRN	10	CGQQQTTLKG	1755	0.74
	3714	3724	VLTLVYKVYYG	11	5514	5520	NSKVQIG	6	LLTLQQIELK	1680	0.74
	3734	3741	WALIISVT	8	5524	5531	FEKGDYGD	7	GDKSVYYTSN	1531	0.74
	3745	3754	SGVVTTVMFL	10	5540	5591	TYKLNVGDYFVLTSHTVMPLSAPTLVPQEHYVRITGLYPTLNISDEFSSNVA	51	TDPYEDFQEN	151	0.74
	3759	3769	VFMCVEYCPIF	11	5641	5689	LCEKALKYLPIDKCSRIIPARARVECFDKFKVNSTLEQYVFCTVNALPE	48	LKKCKSAFYI	1346	0.74
	3778	3801	CIMLVYCFLGYFCTCYFGLFCLLN	24	5729	5745	LPAPRTLLTKGTLEPEY	16	FLTENLLLYI	1248	0.74
	3805	3817	RLTLGVYDYLVST	13	5781	5812	YDNKLKAHKDKSAQCFKMFYKGVITHDVSSAI	31	TAPHGHVMVE	78	0.73
	3841	3847	NIKLLGV	7	5855	5863	QTVDSSQGS	8	YRKCVKSREE	717	0.73
	3852	3858	CIKVATV	7	5906	5912	YDKLQFT	6	ESVQTFFKLV	673	0.73
	3866	3882	KCTSVVLLSVLQQLRVE	17	5916	5931	IPRRNVATLQAENVTG	15	LTPCGTGTST	4411	0.73
	3888	3898	WAQCVQLHNDI	11	5935	5962	DCSKVITGLHPTQAPTHLSVDTKFKTEG	27	PTTCANDPVG	4353	0.73
	3912	3920	VSLLSVLLS	9	5968	5975	PGIPKDMT	7	TACTDDNALA	4161	0.73
	3951	3957	LPSYAAF	7	5992	5999	NGYPNMFI	7	RVESSSKLWA	3880	0.73
	3974	3979	EVVLKK	6	6019	6027	CHATREAVG	8	AISMWALIIS	3730	0.73
	4055	4062	GCVPLNII	8	6020	6027	HATREAVG	7	MSFTVLCLTP	3087	0.73
	4069	4075	KLMVVIP	7	6055	6071	NTDFSRVSAKPPPGDQF	16	LTNMFTPLIQ	3027	0.73
	4098	4104	IQQVVDA	7	6077	6084	LMYKGLPW	7	LGACIDCSAR	2688	0.73
	4107	4112	KIVQLS	6	6128	6134	PERTCCL	6	VLVRGFGDSV	26	0.73
	4123	4130	AWPLIVTA	8	6172	6194	WGFTGNLQSNHDLYCQVHGNAHV	22	HGTFTCASEY	1818	0.73
	4145	4152	SPVALRQM	8	6278	6301	AQPCSDKAYKIEELFYSYATHSDK	23	QFKKGVQIPC	1778	0.73
	4180	4188	FVLALLSDL	9	6329	6338	RVLSNLNLPG	9	AVTAYNGYLT	1482	0.73
	4210	4216	EPPCRFV	7	6351	6359	FHTPAFDKS	8	PIHSLRVCVD	1158	0.73
	4225	4231	VKYLYFI	7	6375	6395	SPCESHGKQVVSDIDYVPLKS	20	APLLSAGIFG	1146	0.73
	4243	4252	LGSLAATVRL	10	6464	6471	KGHFDGQQ	7	MVLGSLAATV	4241	0.72
	4263	4277	NSTVLSFCAFAVDAA	15	6512	6526	KRNIKPVPEVKILNN	14	AMQTMLFTML	4028	0.72
	4292	4298	TNCVKML	7	6540	6549	YKRDAPAHIS	9	AMTQMYKQAR	4008	0.72
	4324	4335	ASCCLYCRCHID	12	6557	6567	TDIAKKPTETI	10	KSLNVAKSEF	3982	0.72
	4345	4354	LKGKYVQIPT	10	6578	6586	RVDGQVDLF	8	KLCEEMLDNR	3929	0.72
	4367	4373	NTVCTVC	7	6600	6609	VKGLQPSVGP	9	AVDINKLCEE	3924	0.72
	4400	4409	LNRVCGVSAA	10	6635	6642	DGVVQQLP	7	EAFEKMVSLL	3906	0.72
	4421	4427	DVVYRAF	7	6647	6670	TQSRNLQEFKPRSQMEIDFLELAM	23	TARTVYDDGA	3696	0.72
	4443	4448	TNCCRF	6	6674	6681	IERYKLEG	7	VVKIYCPACH	365	0.72
	4460	4466	SYFVVKR	7	6710	6723	FKESPFELEDFIPM	13	LYAAVINGDR	3471	0.72
	4479	4491	YNLLKDCPAVAKH	13	6757	6763	IIKSQDL	6	MLNPNYEDLL	3312	0.72
	4517	4524	ADLVYALR	8	6798	6806	QSSQAWQPG	8	TLNGLWLDDV	3289	0.72
	4536	4546	EILVTYNCCDD	11	6816	6836	QRMLLEKCDLQNYGDSATLPK	20	VLYQPPQTSI	3248	0.72
	4563	4569	ILRVYAN	7	6898	6909	LNDFVSDADSTL	11	LAHIQWMVMF	3123	0.72
	4579	4585	LKTVQFC	7	6932	6944	PKTKNVTKENDSK	12	ATSACVLAAE	2909	0.72
	4622	4640	GVPVVDSYYSLLMPILTLT	19	7035	7053	IQLSSYSLFDMSKFPLKLR	18	GNICYTPSKL	2893	0.72
	4687	4715	HPNCVNCLDDRCILHCANFNVLFSTVFPP	29					GSYTNDKACP	2843	0.72
	4719	4725	GPLVRKI	7					DSDVETKDVV	2643	0.72
	4727	4737	VDGVPFVVSTG	11					DFIDTKRGVY	220	0.72
	4742	4748	ELGVVHN	7					SRVLGLKTLA	2114	0.72
	4761	4768	KELLVYAA	8					VKTTEVVGDI	2066	0.72
	4787	4792	CFSVAA	6					VCKTCGQQQT	1751	0.72
	4828	4833	ELKHFF	6					GADVTKIKPH	1601	0.72
	4858	4874	IRQLLFVVEVVDKYFDC	17					DGEVITFDNL	1547	0.72
	4949	4955	VAGVSIC	7					TSKTTVASLI	1426	0.72
	4965	4971	QKLLKSI	7					GHSYGADLKS	133	0.72
	4977	4983	ATVVIGT	7					YIDINGNLHP	1256	0.72
	5025	5032	MASLVLAR	8					IEVQGYKSVN	831	0.71
	5035	5045	TTCCSLSHRFY	11					FTLKGGAPTK	813	0.71
	5050	5058	ECAQVLSEM	9					CACEIVGGQI	655	0.71
	5062	5068	GGSLYVK	7					RAFDIYNDKV	4425	0.71
	5086	5095	FNICQAVTAN	10					KAYKDYLASG	4278	0.71
	5117	5123	HRLYECL	7					NSTVLSFCAF	4263	0.71
	5136	5143	EFYAYLRK	8					PVALRQMSCA	4146	0.71
	5152	5160	DDAVVCFNS	9					INNARDGCVP	4049	0.71
	5165	5171	QGLVASI	7					VVLKKLKKSL	3975	0.71
	5175	5182	KSVLYYQN	8					KCTSVVLLSV	3866	0.71
	5203	5211	EFCSQHTML	9					VGGKPCIKVA	3847	0.71
	5218	5224	YVYLPYP	7					NTLQCIMLVY	3774	0.71
	5231	5239	GAGCFVDDI	9					MFLARGIVFM	3752	0.71
	5251	5259	FVSLAIDAY	9					YMPASWVMRI	3654	0.71
	5270	5281	ADVFHLYLQYIR	12					FFFLYENAFL	3603	0.71
	5319	5335	PHTVLQAVGACVLCNSQ	17					QLRVIGHSMQ	3337	0.71
	5345	5382	RRPFLCCKCCYDHVISTSHKLVLSVNPYVCNAPGCDVT	38					CGTTTLNGLW	3285	0.71
	5394	5399	YYCKSH	6					CDHCGETSWQ	323	0.71
	5402	5411	PISFPLCANG	10					TFYLTNDVSF	3113	0.71
	5531	5536	DAVVYR	6					NECNQMCLST	310	0.71
	5546	5554	GDYFVLTSH	9					LPRVFSAVGN	2885	0.71
	5561	5574	APTLVPQEHYVRIT	14					VTRDIASTDT	2816	0.71
	5616	5652	AIGLALYYPSARIVYTACSHAAVDALCEKALKYLPID	37					NYMLTYNKVE	2672	0.71
	5677	5685	EQYVFCTVN	9					FASFYYVWKS	2387	0.71
	5693	5698	DIVVFD	6					PTTIAKNTVK	2195	0.71
	5707	5713	DLSVVNA	7					EEVGHTDLMA	2088	0.71
	5718	5724	KHYVYIG	7					DLNGDVVAID	1962	0.71
	5747	5753	NSVCRLM	7					TKYLVQQESP	1794	0.71
	5773	5782	VDTVSALVYD	10					LAYCNKTVGE	1715	0.71
	5793	5798	AQCFKM	6					NINLHTQVVD	1576	0.71
	5817	5822	IGVVRE	6					FNQHEVLLAP	1138	0.71
	5846	5852	ASKILGL	7					YGRSGETLGV	97	0.70
	5866	5871	DYVIFT	6					YPPDEDEEEG	925	0.70
	5894	5900	VGILCIM	7					EEVVLKTGDL	754	0.70
	5934	5942	KDCSKVITG	9					KFISTCACEI	650	0.70
	5950	5955	THLSVD	6					ILASFSASTS	476	0.70
	5962	5968	GLCVDIP	7					LSFCAFAVDA	4267	0.70
	6040	6048	VNLVAVPTG	9					EVPANSTVLS	4259	0.70
	6072	6077	KHLIPL	6					LEPPCRFVTD	4209	0.70
	6084	6090	WNVVRIK	7					VVDADSKIVQ	4101	0.70
	6104	6112	DRVVFVLWA	9					NIIPLTTAAK	4060	0.70
	6130	6136	RTCCLCD	7					RATLQAIASE	3938	0.70
	6183	6189	DLYCQVH	7					ESGLKTILRK	390	0.70
	6202	6214	TRCLAVHECFVKR	13					GATTCGYLPQ	353	0.70
	6234	6256	CRKVQHMVVKAALLADKFPVLHD	23					VINGDRWFLN	3475	0.70
	6263	6269	IKCVPQA	7					KLKVDTANPK	3351	0.70
	6291	6296	LFYSYA	6					FPSGKVEGCM	3271	0.70
	6304	6311	DGVCLFWN	8					QYNRYLALYN	3203	0.70
	6320	6327	NSIVCRFD	8					MFTPLVPFWI	3131	0.70
	6361	6375	FVNLKQLPFFYYSDS	15					SHVVAFNTLL	3075	0.70
	6382	6397	KQVVSDIDYVPLKSAT	16					TYLEGSVRVV	2967	0.70
	6405	6411	GGAVCRH	7					NWLKQLIKVT	2768	0.70
	6566	6574	TICAPLTVF	9					LTCATTRQVV	2742	0.70
	6634	6641	VDGVVQQL	8					KLKTLVATAE	2608	0.70
	6685	6691	EHIVYGD	7					YVNTFSSTFN	2594	0.70
	6697	6706	LGGLHLLIGL	10					RNRATRVECT	2415	0.70
	6740	6758	SKCVCSVIDLLLDDFVEII	19					SEQLDFIDTK	216	0.70
	6762	6773	DLSVVSKVVKVT	12					YVDNSSLTIK	2099	0.70
	6845	6852	YTQLCQYL	8					PNTWCIRCLW	2005	0.70
	6854	6860	TLTLAVP	7					YKHYTPSFKK	1972	0.70
	6879	6885	GTAVLRQ	7					DGYPLECIKD	194	0.70
	6890	6896	GTLLVDS	7					CGHYKHITSK	1833	0.70
	6910	6916	IGDCATV	7					PPAQYELKHG	1810	0.70
	6949	6955	TYICGFI	7					DYGARFYFYT	1417	0.70
									TVEEAKTVLK	1338	0.70
									KVLNEKCSAY	851	0.69
									KSVNITFELD	837	0.69
									ETLPTEVLTE	745	0.69
									NNLVVMAYIT	593	0.69
									DLATNNLVVM	589	0.69
									LKWARFPKSD	4191	0.69
									LNRYFRLTLG	3800	0.69
									MYLKLRSDVL	3189	0.69
									SGRWVLNNDY	3001	0.69
									ILRTTNGDFL	2873	0.69
									RSAAKKNNLP	2730	0.69
									FLAYILFTRF	2328	0.69
									IVTRCLNRVC	2156	0.69
									HGLAAVNSVP	2125	0.69
									CLWSTKPVET	2012	0.69
									VEAVMYMGTL	1765	0.69
									LRVEAFEYYH	1627	0.69
									MSMTYGQQFG	1586	0.69
									AGSYKDWSYS	1508	0.69
									ATVSVSSPDA	1473	0.69
									QEILGTVSWN	1365	0.69
									SKPSVEQRKQ	1218	0.69
									LVPHVGEIPV	107	0.69
									YLKHGGGVAG	1064	0.69
									GVLPQLEQPY	59	0.68
									QHLKDGTCGL	44	0.68
									PKGFCDLKGK	4339	0.68
									TGTGQAITVT	4302	0.68
									GQPITNCVKM	4288	0.68
									VDAAKAYKDY	4274	0.68
									TYKNTCDGTT	4079	0.68
									WAQCVQLHND	3888	0.68
									KMSDVKCTSV	3861	0.68
									KLLGVGGKPC	3843	0.68
									DFNLVAMKYN	3492	0.68
									SGVYQCAMRP	3386	0.68
									FNGVSFSTFE	3167	0.68
									YWFFSNYLKR	3154	0.68
									FGEYSHVVAF	3071	0.68
									MRFRRAFGEY	3065	0.68
									TCLAYYFMRF	3058	0.68
									KKLDGFMGRI	291	0.68
									ANKHADFDTW	2828	0.68
									VPMEKLKTLV	2604	0.68
									TYERHSLSHF	2512	0.68
									YFDKAGQKTY	2504	0.68
									STCMMCYKRN	2407	0.68
									GMPSYCTGYR	2258	0.68
									FCLEASFNYL	2209	0.68
									PNELSRVLGL	2110	0.68
									VETSNSFDVL	2019	0.68
									HVNNATNKAT	1993	0.68
									YTTTIKPVTY	1873	0.68
									TRYVDNNFCG	183	0.68
									RELMRELNGG	171	0.68
									GPTYLDGADV	1595	0.68
									RKLMPVCVET	1386	0.68
									YITTYPGQGL	1325	0.68
									KLVSSFLEMK	1185	0.68
									EDIQLLKSAY	1126	0.68
									NSFSGYLKLT	1026	0.68
									VQTIEVNSFS	1020	0.68
									QTTTIQTIVE	998	0.67
									PLEQPTSEAV	765	0.67
									TSQWLTNIFG	609	0.67
									YAFASEAARV	534	0.67
									VPGFNEKTHV	5	0.67
									HTGVVGEGSE	435	0.67
									CVKMLCTHTG	4294	0.67
									GGCVFSYVGC	407	0.67
									LNNIINNARD	4045	0.67
									SMQGAVDINK	3920	0.67
									VYDDGARRVW	3700	0.67
									LKDCVMYASA	3679	0.67
									KHKHAFLCLF	3630	0.67
									SAFAMMFVKH	3622	0.67
									ETSWQTGDFV	328	0.67
									NDFSNSGSDV	3239	0.67
									FGDSVEEVLS	31	0.67
									ASIVAGGIVA	3045	0.67
									DFSSEIIGYK	2801	0.67
									SKHTDFSSEI	2797	0.67
									VKDFMSLSEQ	2715	0.67
									TFISAARQGF	2632	0.67
									RANNTKGSLP	2528	0.67
									KPANNSLKIT	2078	0.67
									VSEEVVENPT	2047	0.67
									TMSYLFQHAN	1731	0.67
									SKTPEEHFIE	1494	0.67
									YNGYLTSSSK	1486	0.67
									KGIKIQEGVV	1407	0.67
									LHVVGPNVNK	1115	0.67
									LLTPLGIDLD	889	0.66
									EFACVVADAV	870	0.66
									KAPKEIIFLE	734	0.66
									NIGEQKSILS	522	0.66
									STSAFVETVK	483	0.66
									PVGFTLKNTV	4360	0.66
									CDLKGKYVQI	4343	0.66
									LGYFCTCYFG	3786	0.66
									LVYCFLGYFC	3781	0.66
									GNALDQAISM	3724	0.66
									AMGIIAMSAF	3615	0.66
									MQNCVLKLKV	3345	0.66
									QAGNVQLRVI	3332	0.66
									MCLSTLMKCD	315	0.66
									LVPFWITIAY	3135	0.66
									LTPVYSFLPG	3094	0.66
									NNDYYRSLPG	3007	0.66
									TFDSEYCRHG	2978	0.66
									AVITREVGFV	2856	0.66
									SDIEVTGDSC	2661	0.66
									VIVFDGKSKC	2540	0.66
									RVECTTIVNG	2420	0.66
									VLKSEDAQGM	2027	0.66
									DNYYKKDNSY	1897	0.66
									TCASEYTGNY	1822	0.66
									PPALQDAYYR	1692	0.66
									QIELKFNPPA	1685	0.66
									WADNNCYLAT	1669	0.66
									AEETRKLMPV	1382	0.66
									SATLVSDIDI	1267	0.66
									NVYLAVFDKN	1172	0.66
									KNADIVEEAK	1041	0.66
									EGIQYGRSGE	93	0.65
									KALNLGETFV	701	0.65
									YASALWEIQQ	4091	0.65
									GTHHWLLLTI	3578	0.65
									LTKEGATTCG	349	0.65
									DRQTAQAAGT	3450	0.65
									ANPKTPKYKF	3357	0.65
									DVVYCPRHVI	3297	0.65
									IICISTKHFY	3145	0.65
									VPGLPGTILR	2866	0.65
									SLSEQLRKQI	2720	0.65
									TKDVVECLKL	2648	0.65
									ARDLSLQFKR	2470	0.65
									VWKSYVHVVD	2393	0.65
									HEHEIAWYTE	234	0.65
									IIWFLLLSVC	2230	0.65
									TFTRSTNSRI	2181	0.65
									NKATYKPNTW	1999	0.65
									SKETLYCIDG	1841	0.65
									YYHTTDPSFL	1634	0.65
									KTLLSLREVR	1557	0.65
									PLKVGGSCVL	1096	0.65
									SDDYIATNGP	1087	0.65
									KVKPTVVVNA	1051	0.65
									LTPVVQTIEV	1016	0.65
									GDCEEEEFEP	934	0.64
									EFKLASHMYC	913	0.64
									PLVGTPVCIN	777	0.64
									LDWLEEKFKE	628	0.64
									NSVRVLQKAA	557	0.64
									GLNDNLLEIL	445	0.64
									MDQESFGGAS	4316	0.64
									IGCNHTGVVG	431	0.64
									RFVLALLSDL	4179	0.64
									CVPLNIIPLT	4056	0.64
									NGDSEVVLKK	3970	0.64
									LSEARQHLKD	39	0.64
									MRIMTWLDMV	3661	0.64
									AVLDMCASLK	3523	0.64
									AQTGIAVLDM	3518	0.64
									TVNVLAWLYA	3464	0.64
									DTTITVNVLA	3460	0.64
									GTENLTKEGA	345	0.64
									QTSITSAVLQ	3254	0.64
									YSFLPGVYSV	3098	0.64
									PVHVMSKHTD	2792	0.64
									NVVTTKIALK	2752	0.64
									EIKLAKKFDT	256	0.64
									HSLSHFVNLD	2516	0.64
									VDSVTVKNGS	2491	0.64
									MYIFFASFYY	2383	0.64
									LIINLVQMAP	2367	0.64
									FISNSWLMWL	2358	0.64
									SPNFSKLINI	2220	0.64
									NSRIKASMPT	2187	0.64
									KDNSYFTEQP	1902	0.64
									KHITSKETLY	1837	0.64
									TGNYQCGHYK	1828	0.64
									KTVGELGDVR	1720	0.64
									SGQSTQLGIE	1517	0.64
									MRSLKVPATV	1466	0.64
									LNETLVTMPL	1441	0.64
									PGQGLNGYTV	1330	0.64
									DKKIKACVEE	1229	0.64
									LKLTDNVYIK	1032	0.64
									EEQEEDWLDD	973	0.63
									PTKVTFGDDT	820	0.63
									TSEAVEAPLV	770	0.63
									VTHSKGLYRK	710	0.63
									KLVNKFLALC	680	0.63
									ILDGISQYSL	569	0.63
									ARVVRSIFSR	541	0.63
									GKYVQIPTTC	4347	0.63
									KCAYWVPRAS	419	0.63
									NTTKGGRFVL	4173	0.63
									TALRANSAVK	4129	0.63
									YAAFATAQEA	3954	0.63
									GDFVKATCEF	334	0.63
									AMDTTSYREA	3220	0.63
									STKHFYWFFS	3149	0.63
									SQRGGSYTND	2839	0.63
									KAIDGGVTRD	2810	0.63
									MFDAYVNTFS	2590	0.63
									NSVPWDTIAN	2131	0.63
									TGYKKPASRE	1945	0.63
									HTKKWKYPQV	1652	0.63
									GADLKSFDLG	137	0.63
									NLYDKLVSSF	1181	0.63
									EKTHVQLSLP	10	0.63
									DSQQTVGQQD	983	0.62
									IVGGQIVTCA	659	0.62
									VETVKGLDYK	488	0.62
									LQSADAQSFL	4391	0.62
									ATVRLQAGNA	4248	0.62
									LDNDALNNII	4040	0.62
									KLNIKLLGVG	3839	0.62
									SEVGPEHSLA	376	0.62
									TQDHVDILGP	3506	0.62
									VAMKYNYEPL	3496	0.62
									SVLACYNGSP	3376	0.62
									LQSGFRKMAF	3262	0.62
									RSDVLLPLTQ	3194	0.62
									SEAGVCVSTS	2992	0.62
									PLIAAVITRE	2852	0.62
									IKVTLVFLFV	2774	0.62
									ELAKNVSLDN	2619	0.62
									STAALGVLMS	2246	0.62
									SKLINIIIWF	2224	0.62
									VSTTTNIVTR	2150	0.62
									ASCTLSEQLD	211	0.62
									GRYMSALNHT	1644	0.62
									IKVFTTVDNI	1568	0.62
									FDNLKTLLSL	1553	0.62
									KALRKVPTDN	1315	0.62
									EVKPFITESK	1210	0.62
									KSAYENFNQH	1132	0.62
									LCTHTGTGQA	4298	0.61
									LNRGMVLGSL	4237	0.61
									RAKVTSAMQT	4022	0.61
									TLMNVLTLVY	3710	0.61
									CGYLPQNAVV	357	0.61
									GSCGSVGFNI	3406	0.61
									GVDAVNLLTN	3020	0.61
									YESLRPDTRY	2945	0.61
									QPRVEKKKLD	285	0.61
									VYYSQLMCQP	2559	0.61
									GSLPINVIVF	2534	0.61
									GSIHLYFDKA	2499	0.61
									WYTERSEKSY	240	0.61
									WDLTAFGLVA	2316	0.61
									SLETIQITIS	2303	0.61
									IPCSVCLSGL	2286	0.61
									ENPTIQKDVL	2053	0.61
									AQGMDNLACE	2033	0.61
									LTKSSEYKGP	1853	0.61
									YELKHGTFTC	1814	0.61
									DFQENWNTKH	156	0.61
									RFYFYTSKTT	1421	0.61
									REMLAHAEET	1376	0.61
									SDIDITFLKK	1272	0.61
									NGNKGAGGHS	126	0.61
									IFGADPIHSL	1153	0.61
									IVEEAKKVKP	1045	0.61
									QYEYGTEDDY	946	0.60
									EKLKPVLDWL	622	0.60
									KSILSPLYAF	527	0.60
									TPEANMDQES	4311	0.60
									ALAYYNTTKG	4168	0.60
									IPDYNTYKNT	4074	0.60
									QARSEDKRAK	4015	0.60
									SEFDRDAAMQ	3989	0.60
									VLQQLRVESS	3875	0.60
									IDAFKLNIKL	3835	0.60
									LEDEFTPFDV	3550	0.60
									LGSALLEDEF	3545	0.60
									GPFVDRQTAQ	3446	0.60
									GFNIDYDCVS	3412	0.60
									FRKMAFPSGK	3266	0.60
									NSGSDVLYQP	3243	0.60
									ALCTFLLNKE	3179	0.60
									AAECTIFKDA	2916	0.60
									NDKACPLIAA	2847	0.60
									LQTPFEIKLA	251	0.60
									VNCDTFCAGS	2453	0.60
									RRSFYVYANG	2431	0.60
									NRVCTNYMPY	2162	0.60
									LLHKPIVWHV	1985	0.60
									VAIDYKHYTP	1968	0.60
									ELKVTFFPDL	1954	0.60
									IDPKLDNYYK	1892	0.60
									KRVLNVVCKT	1745	0.60
									DPSFLGRYMS	1639	0.60
									KTFYVLPNDD	1616	0.60
									TVASLINTLN	1430	0.60
									IVSTIQRKYK	1398	0.60
									NVNKGEDIQL	1121	0.60
									PLEFGATSAA	959	0.59
									TEDDYQGKPL	951	0.59
									VELGTEVNEF	862	0.59
									ERIDKVLNEK	847	0.59
									REETGLLMPL	724	0.59
									LEILQKEKVN	451	0.59
									TLKNTVCTVC	4364	0.59
									GPKVKYLYFI	4222	0.59
									VQLHNDILLA	3892	0.59
									LLVLVQSTQW	3591	0.59
									CASLKELLQN	3528	0.59
									PRHVICTSED	3302	0.59
									LYNKYKYFSG	3210	0.59
									NTLLFLMSFT	3081	0.59
									YCRHGTCERS	2983	0.59
									FSAVGNICYT	2889	0.59
									AAIFYLITPV	2784	0.59
									TKIALKGGKI	2756	0.59
									VECLKLSHQS	2652	0.59
									AGSTFISDEV	2460	0.59
									DTYPSLETIQ	2299	0.59
									CLSGLDSLDT	2291	0.59
									LLARAGKASC	204	0.59
									YPQVNGLTSI	1658	0.59
									LGIEFLKRGD	1523	0.59
									VTHGLNLEEA	1453	0.59
									GATSAALQPE	963	0.58
									LGIDLDEWSM	893	0.58
									GLLMPLKAPK	728	0.58
									WEIVKFISTC	646	0.58
									FKEGVEFLRD	635	0.58
									PRASANIGCN	425	0.58
									GTIYTELEPP	4203	0.58
									ISMDNSPNLA	4114	0.58
									IVQLSEISMD	4108	0.58
									CYFGLFCLLN	3792	0.58
									VEYCPIFFIT	3763	0.58
									DLEGNFYGPF	3439	0.58
									SNYLKRRVVF	3158	0.58
									RPDTRYVLMD	2949	0.58
									PYCYDTNVLE	2931	0.58
									YTPSKLIEYT	2897	0.58
									IQITISSFKW	2307	0.58
									NTVKSVGKFC	2201	0.58
									GGAYTRYVDN	179	0.58
									VVIPTKKAGG	1299	0.58
									GALNKATNNA	1073	0.58
									GETLGVLVPH	101	0.58
									AALQPEEEQE	967	0.57
									MVELVAELEG	85	0.57
									TEVLTEEVVL	749	0.57
									DAMMFTSDLA	582	0.57
									CGLVEVEKGV	51	0.57
									LLSDLQDLKW	4184	0.57
									LAWPLIVTAL	4122	0.57
									MLRKLDNDAL	4036	0.57
									AEYHNESGLK	385	0.57
									AFLCLFLLPS	3634	0.57
									FQSAVKRTIK	3568	0.57
									TIAYIICIST	3141	0.57
									TPLIQPIGAL	3032	0.57
									IEYTDFATSA	2903	0.57
									INAQVAKSHN	2699	0.57
									RSEKSYELQT	244	0.57
									QMAPISAMVR	2373	0.57
									VQQESPFVMM	1798	0.57
									NGLTSIKWAD	1662	0.57
									LSGHNLAKHC	1105	0.57
									KATNNAMQVE	1077	0.57
									TLQPVSELLT	882	0.56
									DYKAFKQIVE	495	0.56
									PKSDGTGTIY	4197	0.56
									RYMNSQGLLP	3821	0.56
									MVDTSLSGFK	3669	0.56
									GRIRSVYPVA	298	0.56
									DGSIIQFPNT	2958	0.56
									VVDGCNSSTC	2400	0.56
									FFYVLGLAAI	2337	0.56
									LQLCTFTRST	2177	0.56
									KGAKLLHKPI	1981	0.56
									YFTEQPIDLV	1906	0.56
									GVVCTEIDPK	1886	0.56
									IPCTCGKQAT	1785	0.56
									LREVRTIKVF	1562	0.56
									TVSWNLREML	1370	0.56
									EVTTTLEETK	1238	0.56
									NVYIKNADIV	1037	0.56
									ASHMYCSFYP	917	0.55
									APNMMVTNNT	803	0.55
									KDTEKYCALA	794	0.55
									AQSFLNRVCG	4396	0.55
									KGLNNLNRGM	4232	0.55
									SSKLWAQCVQ	3884	0.55
									YASAVVLLIL	3685	0.55
									KATCEFCGTE	338	0.55
									SVIYLYLTFY	3106	0.55
									VASPNECNQM	306	0.55
									GTCERSEAGV	2987	0.55
									FDTWFSQRGG	2834	0.55
									NPTDQSSYIV	2482	0.55
									ANGGKGFCKL	2438	0.55
									YCTGYREGYL	2262	0.55
									EDLKPVSEEV	2042	0.55
									SLPVLQVRDV	17	0.55
									AGGTTEMLAK	1306	0.55
									EQRKQDDKKI	1223	0.55
									PQLEMELTPV	1010	0.55
									YQGKPLEFGA	955	0.54
									ITFELDERID	841	0.54
									AQEAYEQAVA	3960	0.54
									LGVYDYLVST	3808	0.54
									VYKVYYGNAL	3718	0.54
									NYEDLLIRKS	3316	0.54
									FCKLHNWNCV	2444	0.54
									AIMQLFFSYF	2345	0.54
									PYPNASFDNF	1919	0.54
									VQEGVLTAVV	1291	0.54
									GKAKKGAWNI	514	0.53
									EHSLAEYHNE	381	0.53
									ILFTRFFYVL	2332	0.53
									YTSNPTTFHL	1537	0.53
									VEQKIAEIPK	1199	0.53
									VCTVCGMWKG	4369	0.52
									MLFTMLRKLD	4032	0.52
									AKDTTEAFEK	3901	0.52
									YLVSTQEFRY	3813	0.52
									NAFLPFAMGI	3609	0.52
									CYMHHMELPT	3423	0.52
									MVQVTCGTTT	3280	0.52
									KSASVYYSQL	2555	0.52
									ISSFKWDLTA	2311	0.52
									EVVGDIILKP	2070	0.52
									TFHLDGEVIT	1543	0.52
									EEFEPSTQYE	939	0.51
									SYVGCHNKCA	412	0.51
									HMELPTGVHA	3427	0.51
									IASTDTCFAN	2820	0.51
									PLNSIIKTIQ	276	0.51
									GYLNSTNVTI	2269	0.51
									LYCIDGALLT	1845	0.51
									DVRETMSYLF	1727	0.51
									VSSPDAVTAY	1477	0.51
									EEAARYMRSL	1460	0.51
									ACVEEVTTTL	1234	0.51
