# Supplementary material for: Population-Predicted MHC Class II Epitope Presentation of SARS-CoV-2 Structural Proteins Correlates to the Case Fatality Rates of COVID-19 in Different Countries
Source: Int J Mol Sci. 2021 Mar 5;22(5):2630. doi: 10.3390/ijms22052630 (PMC7961590; doi:10.3390/ijms22052630)
Supplement: Supplementary file 1 [file ijms-22-02630-s001.zip › TableS3_Tcell.xlsx]

## Sheet: ORF10 - QHI42199.1
TepiTool : MHC Class I					TepiTool : MHC Class II
Start position	End position	Peptide	IC50 (<100ng)	Allele	Start position	End position	Peptide	IC50 (<100ng)	Allele
5	13	NVFAFPFTI	4.80	HLA-A*68:02	4	18	INVFAFPFTIYSLLL	36.79	HLA-DPA1*01:03/DPB1*02:01
5	13	NVFAFPFTI	9.20	HLA-A*32:01	4	18	INVFAFPFTIYSLLL	126.71	HLA-DPA1*03:01/DPB1*04:02
5	13	NVFAFPFTI	10.40	HLA-A*02:06	4	18	INVFAFPFTIYSLLL	102.12	HLA-DPA1*02:01/DPB1*01:01
5	13	NVFAFPFTI	14.70	HLA-A*02:01	16	30	LLLCRMNSRNYIAQV	102.09	HLA-DRB3*02:02
12	20	TIYSLLLCR	16.20	HLA-A*68:01	9	23	FPFTIYSLLLCRMNS	200.75	HLA-DPA1*03:01/DPB1*04:02
9	17	FPFTIYSLL	16.80	HLA-B*35:01	9	23	FPFTIYSLLLCRMNS	85.78	HLA-DPA1*01:03/DPB1*02:01
9	17	FPFTIYSLL	22.00	HLA-B*53:01	16	30	LLLCRMNSRNYIAQV	48.21	HLA-DRB1*13:02
20	28	RMNSRNYIA	38.80	HLA-A*30:01	23	37	SRNYIAQVDVVNFNL	131.47	HLA-DRB1*04:05
12	20	TIYSLLLCR	41.90	HLA-A*11:01	9	23	FPFTIYSLLLCRMNS	194.42	HLA-DPA1*02:01/DPB1*01:01
12	20	TIYSLLLCR	41.90	HLA-A*31:01	23	37	SRNYIAQVDVVNFNL	136.91	HLA-DRB1*04:01
7	15	FAFPFTIYS	42.30	HLA-A*68:02	4	18	INVFAFPFTIYSLLL	555.12	HLA-DQA1*01:01/DQB1*05:01
3	11	YINVFAFPF	42.50	HLA-B*35:01	16	30	LLLCRMNSRNYIAQV	351.01	HLA-DRB1*12:01
12	20	TIYSLLLCR	45.30	HLA-A*33:01	9	23	FPFTIYSLLLCRMNS	627.86	HLA-DPA1*02:01/DPB1*05:01
7	15	FAFPFTIYS	48.90	HLA-A*02:06	16	30	LLLCRMNSRNYIAQV	117.08	HLA-DRB1*15:01
5	13	NVFAFPFTI	49.00	HLA-A*02:03	4	18	INVFAFPFTIYSLLL	694.61	HLA-DPA1*02:01/DPB1*05:01
1	9	MGYINVFAF	54.50	HLA-B*35:01	16	30	LLLCRMNSRNYIAQV	114.42	HLA-DRB1*11:01
16	24	LLLCRMNSR	56.90	HLA-A*31:01	23	37	SRNYIAQVDVVNFNL	465.68	HLA-DQA1*05:01/DQB1*02:01
9	17	FPFTIYSLL	71.10	HLA-B*51:01	23	37	SRNYIAQVDVVNFNL	457.19	HLA-DRB3*01:01
3	11	YINVFAFPF	84.40	HLA-A*32:01	16	30	LLLCRMNSRNYIAQV	175.60	HLA-DRB4*01:01
3	11	YINVFAFPF	89.30	HLA-B*15:01	16	30	LLLCRMNSRNYIAQV	447.54	HLA-DRB1*03:01
1	9	MGYINVFAF	91.00	HLA-A*23:01	16	30	LLLCRMNSRNYIAQV	139.34	HLA-DRB5*01:01
1	9	MGYINVFAF	121.20	HLA-B*15:01	16	30	LLLCRMNSRNYIAQV	393.66	HLA-DRB1*08:02
6	14	VFAFPFTIY	142.80	HLA-A*30:02	4	18	INVFAFPFTIYSLLL	172.15	HLA-DRB1*07:01
1	9	MGYINVFAF	145.50	HLA-A*32:01	4	18	INVFAFPFTIYSLLL	214.16	HLA-DRB1*15:01
16	24	LLLCRMNSR	162.30	HLA-A*33:01	4	18	INVFAFPFTIYSLLL	199.66	HLA-DRB1*09:01
9	17	FPFTIYSLL	165.80	HLA-A*68:02	23	37	SRNYIAQVDVVNFNL	710.43	HLA-DRB1*03:01
8	16	AFPFTIYSL	166.40	HLA-A*23:01	23	37	SRNYIAQVDVVNFNL	958.85	HLA-DRB3*02:02
8	16	AFPFTIYSL	170.60	HLA-A*24:02	23	37	SRNYIAQVDVVNFNL	694.72	HLA-DRB1*12:01
7	15	FAFPFTIYS	171.50	HLA-A*68:01	23	37	SRNYIAQVDVVNFNL	66.40	HLA-DRB1*01:01
1	9	MGYINVFAF	172.70	HLA-B*58:01	23	37	SRNYIAQVDVVNFNL	308.56	HLA-DRB1*13:02
9	17	FPFTIYSLL	177.00	HLA-B*07:02	23	37	SRNYIAQVDVVNFNL	541.62	HLA-DRB1*08:02
22	30	NSRNYIAQV	196.10	HLA-A*30:01	9	23	FPFTIYSLLLCRMNS	307.16	HLA-DRB1*11:01
12	20	TIYSLLLCR	208.60	HLA-A*03:01	9	23	FPFTIYSLLLCRMNS	307.60	HLA-DRB1*15:01
3	11	YINVFAFPF	241.50	HLA-A*23:01	16	30	LLLCRMNSRNYIAQV	438.45	HLA-DRB1*04:01
1	9	MGYINVFAF	277.20	HLA-B*53:01	9	23	FPFTIYSLLLCRMNS	753.00	HLA-DRB1*12:01
5	13	NVFAFPFTI	283.40	HLA-A*23:01	16	30	LLLCRMNSRNYIAQV	251.09	HLA-DRB1*07:01
22	30	NSRNYIAQV	299.70	HLA-A*68:02	23	37	SRNYIAQVDVVNFNL	313.01	HLA-DRB4*01:01
20	28	RMNSRNYIA	320.90	HLA-A*02:03	4	18	INVFAFPFTIYSLLL	440.23	HLA-DRB1*04:05
11	19	FTIYSLLLC	364.60	HLA-A*02:06	23	37	SRNYIAQVDVVNFNL	640.51	HLA-DPA1*02:01/DPB1*01:01
27	35	IAQVDVVNF	366.70	HLA-B*58:01	4	18	INVFAFPFTIYSLLL	975.77	HLA-DQA1*05:01/DQB1*02:01
5	13	NVFAFPFTI	367.50	HLA-A*68:01	16	30	LLLCRMNSRNYIAQV	83.51	HLA-DRB1*01:01
13	21	IYSLLLCRM	380.60	HLA-A*23:01	16	30	LLLCRMNSRNYIAQV	471.95	HLA-DRB1*04:05
1	9	MGYINVFAF	412.60	HLA-A*24:02	9	23	FPFTIYSLLLCRMNS	519.55	HLA-DRB1*04:05
20	28	RMNSRNYIA	421.40	HLA-B*08:01	23	37	SRNYIAQVDVVNFNL	744.39	HLA-DPA1*01:03/DPB1*02:01
7	15	FAFPFTIYS	424.30	HLA-A*02:01	23	37	SRNYIAQVDVVNFNL	877.14	HLA-DQA1*01:02/DQB1*06:02
10	18	PFTIYSLLL	454.30	HLA-A*23:01	4	18	INVFAFPFTIYSLLL	129.99	HLA-DRB1*01:01
29	37	QVDVVNFNL	460.40	HLA-A*02:06	9	23	FPFTIYSLLLCRMNS	464.76	HLA-DRB5*01:01
9	17	FPFTIYSLL	463.50	HLA-B*08:01	9	23	FPFTIYSLLLCRMNS	483.62	HLA-DRB4*01:01
27	35	IAQVDVVNF	480.00	HLA-B*35:01	9	23	FPFTIYSLLLCRMNS	139.67	HLA-DRB1*01:01
					16	30	LLLCRMNSRNYIAQV	435.50	HLA-DRB1*09:01
					23	37	SRNYIAQVDVVNFNL	459.51	HLA-DRB1*07:01
					23	37	SRNYIAQVDVVNFNL	468.69	HLA-DRB1*09:01
					4	18	INVFAFPFTIYSLLL	791.84	HLA-DRB1*04:01
					9	23	FPFTIYSLLLCRMNS	992.66	HLA-DRB1*08:02
					9	23	FPFTIYSLLLCRMNS	516.84	HLA-DRB1*07:01
					23	37	SRNYIAQVDVVNFNL	645.00	HLA-DRB1*15:01
					4	18	INVFAFPFTIYSLLL	934.07	HLA-DQA1*05:01/DQB1*03:01
					9	23	FPFTIYSLLLCRMNS	990.18	HLA-DRB1*04:01
					9	23	FPFTIYSLLLCRMNS	710.78	HLA-DRB1*09:01

## Sheet: N protein - QHD43423.2
TepiTool : MHC Class I						TepiTool : MHC Class II
	Start position	End position	Peptide	IC50 (<500ng)	Allele	Start position	End position	Peptide	IC50 (<1000ng)	Allele
	66	74	FPRGQGVPI	4.70	HLA-B*07:02	82	96	DQIGYYRRATRRIRG	13.09	HLA-DRB5*01:01
	48	56	NTASWFTAL	6.50	HLA-A*68:02	82	96	DQIGYYRRATRRIRG	15.34	HLA-DRB1*11:01
	53	61	FTALTQHGK	6.70	HLA-A*68:01	149	163	RNPANNAAIVLQLPQ	73.69	HLA-DQA1*01:02/DQB1*06:02
	325	333	TPSGTWLTY	7.10	HLA-B*35:01	303	317	QIAQFAPSASAFFGM	30.05	HLA-DRB1*09:01
	361	369	KTFPPTEPK	7.70	HLA-A*11:01	325	339	TPSGTWLTYTGAIKL	22.28	HLA-DRB1*07:01
	222	230	LLLDRLNQL	9.10	HLA-A*02:03	389	403	QQTVTLLPAADLDDF	453.63	HLA-DQA1*04:01/DQB1*04:02
	266	274	KAYNVTQAF	9.20	HLA-A*32:01	389	403	QQTVTLLPAADLDDF	574.41	HLA-DQA1*03:01/DQB1*03:02
	316	324	GMSRIGMEV	9.30	HLA-A*02:03	219	233	LALLLLDRLNQLESK	80.45	HLA-DRB1*03:01
	222	230	LLLDRLNQL	11.30	HLA-A*02:01	303	317	QIAQFAPSASAFFGM	32.18	HLA-DRB1*07:01
	361	369	KTFPPTEPK	13.50	HLA-A*30:01	389	403	QQTVTLLPAADLDDF	188.56	HLA-DQA1*05:01/DQB1*02:01
	322	330	MEVTPSGTW	14.20	HLA-B*44:02	82	96	DQIGYYRRATRRIRG	121.43	HLA-DRB1*08:02
	84	92	IGYYRRATR	14.60	HLA-A*31:01	264	278	ATKAYNVTQAFGRRG	29.21	HLA-DRB5*01:01
	105	113	SPRWYFYYL	15.30	HLA-B*07:02	347	361	KDQVILLNKHIDAYK	35.93	HLA-DRB1*13:02
	311	319	ASAFFGMSR	15.30	HLA-A*11:01	107	121	RWYFYYLGTGPEAGL	92.29	HLA-DRB1*04:05
	322	330	MEVTPSGTW	16.00	HLA-B*44:03	325	339	TPSGTWLTYTGAIKL	53.84	HLA-DRB1*09:01
	189	197	RSRNSSRNS	16.30	HLA-A*30:01	219	233	LALLLLDRLNQLESK	99.33	HLA-DRB3*01:01
	222	230	LLLDRLNQL	17.60	HLA-A*02:06	330	344	WLTYTGAIKLDDKDP	40.43	HLA-DRB1*07:01
	266	274	KAYNVTQAF	17.70	HLA-B*58:01	154	168	NAAIVLQLPQGTTLP	80.50	HLA-DRB4*01:01
	257	265	KPRQKRTAT	18.80	HLA-B*07:02	347	361	KDQVILLNKHIDAYK	210.14	HLA-DRB1*12:01
	311	319	ASAFFGMSR	18.80	HLA-A*68:01	209	223	RMAGNGGDAALALLL	54.32	HLA-DQA1*05:01/DQB1*03:01
	361	369	KTFPPTEPK	18.80	HLA-A*03:01	303	317	QIAQFAPSASAFFGM	57.83	HLA-DQA1*05:01/DQB1*03:01
	266	274	KAYNVTQAF	19.00	HLA-B*15:01	219	233	LALLLLDRLNQLESK	91.05	HLA-DRB4*01:01
	395	403	LPAADLDDF	19.70	HLA-B*35:01	107	121	RWYFYYLGTGPEAGL	110.28	HLA-DRB1*04:01
	311	319	ASAFFGMSR	22.30	HLA-A*31:01	347	361	KDQVILLNKHIDAYK	152.95	HLA-DRB3*02:02
	193	201	SSRNSTPGS	23.00	HLA-A*30:01	125	139	ANKDGIIWVATEGAL	827.01	HLA-DQA1*03:01/DQB1*03:02
	45	53	LPNNTASWF	23.80	HLA-B*35:01	107	121	RWYFYYLGTGPEAGL	19.00	HLA-DRB1*01:01
	49	57	TASWFTALT	25.40	HLA-A*68:02	347	361	KDQVILLNKHIDAYK	97.51	HLA-DRB4*01:01
	45	53	LPNNTASWF	25.70	HLA-B*53:01	107	121	RWYFYYLGTGPEAGL	70.80	HLA-DRB1*09:01
	147	155	GTRNPANNA	26.20	HLA-A*30:01	219	233	LALLLLDRLNQLESK	268.46	HLA-DRB1*12:01
	187	195	SSRSRNSSR	26.70	HLA-A*31:01	311	325	ASAFFGMSRIGMEVT	63.48	HLA-DRB1*11:01
	269	277	NVTQAFGRR	29.90	HLA-A*68:01	125	139	ANKDGIIWVATEGAL	774.46	HLA-DQA1*04:01/DQB1*04:02
	352	360	LLNKHIDAY	32.50	HLA-B*15:01	264	278	ATKAYNVTQAFGRRG	79.69	HLA-DRB1*09:01
	124	132	GANKDGIIW	35.30	HLA-B*58:01	264	278	ATKAYNVTQAFGRRG	66.59	HLA-DRB1*07:01
	85	93	GYYRRATRR	37.70	HLA-A*31:01	303	317	QIAQFAPSASAFFGM	23.24	HLA-DRB1*01:01
	104	112	LSPRWYFYY	41.70	HLA-A*30:02	303	317	QIAQFAPSASAFFGM	152.55	HLA-DRB1*04:01
	105	113	SPRWYFYYL	42.10	HLA-B*08:01	48	62	NTASWFTALTQHGKE	153.06	HLA-DRB1*04:01
	100	108	KMKDLSPRW	42.30	HLA-A*32:01	149	163	RNPANNAAIVLQLPQ	857.89	HLA-DQA1*04:01/DQB1*04:02
	291	299	LIRQGTDYK	42.90	HLA-A*30:01	172	186	YAEGSRGGSQASSRS	96.39	HLA-DQA1*05:01/DQB1*03:01
	53	61	FTALTQHGK	44.90	HLA-A*11:01	112	126	YLGTGPEAGLPYGAN	99.05	HLA-DQA1*05:01/DQB1*03:01
	201	209	SSRGTSPAR	48.10	HLA-A*31:01	347	361	KDQVILLNKHIDAYK	256.48	HLA-DRB1*03:01
	316	324	GMSRIGMEV	48.10	HLA-A*02:01	335	349	GAIKLDDKDPNFKDQ	266.42	HLA-DRB1*03:01
	307	315	FAPSASAFF	49.50	HLA-B*35:01	219	233	LALLLLDRLNQLESK	370.91	HLA-DPA1*03:01/DPB1*04:02
	164	172	GTTLPKGFY	51.20	HLA-A*30:02	219	233	LALLLLDRLNQLESK	616.90	HLA-DQA1*01:01/DQB1*05:01
	266	274	KAYNVTQAF	53.10	HLA-B*57:01	347	361	KDQVILLNKHIDAYK	90.26	HLA-DRB1*11:01
	79	87	SPDDQIGYY	53.90	HLA-B*35:01	330	344	WLTYTGAIKLDDKDP	98.63	HLA-DRB1*09:01
	201	209	SSRGTSPAR	54.30	HLA-A*30:01	107	121	RWYFYYLGTGPEAGL	102.67	HLA-DQA1*05:01/DQB1*03:01
	262	270	RTATKAYNV	54.90	HLA-A*30:01	82	96	DQIGYYRRATRRIRG	135.35	HLA-DRB4*01:01
	183	191	SSRSSSRSR	55.20	HLA-A*30:01	303	317	QIAQFAPSASAFFGM	331.55	HLA-DRB3*02:02
	183	191	SSRSSSRSR	57.00	HLA-A*31:01	389	403	QQTVTLLPAADLDDF	267.08	HLA-DQA1*01:02/DQB1*06:02
	266	274	KAYNVTQAF	59.30	HLA-B*35:01	219	233	LALLLLDRLNQLESK	93.85	HLA-DRB1*13:02
	32	40	RSGARSKQR	59.70	HLA-A*31:01	214	228	GGDAALALLLLDRLN	696.14	HLA-DQA1*01:01/DQB1*05:01
	312	320	SAFFGMSRI	60.20	HLA-A*68:02	130	144	IIWVATEGALNTPKD	110.10	HLA-DRB1*09:01
	249	257	KSAAEASKK	62.20	HLA-A*11:01	48	62	NTASWFTALTQHGKE	78.41	HLA-DRB5*01:01
	181	189	QASSRSSSR	68.40	HLA-A*68:01	48	62	NTASWFTALTQHGKE	200.67	HLA-DRB1*04:05
	187	195	SSRSRNSSR	69.90	HLA-A*30:01	325	339	TPSGTWLTYTGAIKL	84.96	HLA-DRB5*01:01
	246	254	VTKKSAAEA	72.20	HLA-A*30:01	347	361	KDQVILLNKHIDAYK	135.80	HLA-DRB1*15:01
	406	414	QLQQSMSSA	72.70	HLA-A*02:03	219	233	LALLLLDRLNQLESK	296.80	HLA-DPA1*02:01/DPB1*01:01
	395	403	LPAADLDDF	74.80	HLA-B*53:01	303	317	QIAQFAPSASAFFGM	313.89	HLA-DQA1*01:02/DQB1*06:02
	104	112	LSPRWYFYY	76.90	HLA-A*01:01	12	26	APRITFGGPSDSTGS	141.11	HLA-DQA1*05:01/DQB1*03:01
	254	262	ASKKPRQKR	77.90	HLA-A*31:01	317	331	MSRIGMEVTPSGTWL	209.97	HLA-DRB1*04:01
	325	333	TPSGTWLTY	79.00	HLA-B*53:01	130	144	IIWVATEGALNTPKD	211.75	HLA-DRB1*04:01
	390	398	QTVTLLPAA	81.70	HLA-A*68:02	325	339	TPSGTWLTYTGAIKL	143.70	HLA-DRB1*15:01
	48	56	NTASWFTAL	83.20	HLA-A*02:06	303	317	QIAQFAPSASAFFGM	223.39	HLA-DRB1*04:05
	264	272	ATKAYNVTQ	85.40	HLA-A*30:01	214	228	GGDAALALLLLDRLN	476.03	HLA-DPA1*03:01/DPB1*04:02
	361	369	KTFPPTEPK	86.20	HLA-A*31:01	389	403	QQTVTLLPAADLDDF	34.61	HLA-DRB1*01:01
	84	92	IGYYRRATR	87.80	HLA-A*33:01	219	233	LALLLLDRLNQLESK	770.97	HLA-DPA1*02:01/DPB1*05:01
	361	369	KTFPPTEPK	88.50	HLA-A*68:01	199	213	PGSSRGTSPARMAGN	148.84	HLA-DQA1*05:01/DQB1*03:01
	305	313	AQFAPSASA	89.30	HLA-A*02:06	154	168	NAAIVLQLPQGTTLP	442.84	HLA-DRB1*12:01
	169	177	KGFYAEGSR	91.90	HLA-A*31:01	384	398	QRQKKQQTVTLLPAA	330.63	HLA-DQA1*01:02/DQB1*06:02
	268	276	YNVTQAFGR	97.50	HLA-A*68:01	82	96	DQIGYYRRATRRIRG	152.79	HLA-DRB1*15:01
	100	108	KMKDLSPRW	99.20	HLA-B*58:01	130	144	IIWVATEGALNTPKD	36.60	HLA-DRB1*01:01
	269	277	NVTQAFGRR	102.60	HLA-A*33:01	347	361	KDQVILLNKHIDAYK	320.50	HLA-DRB1*08:02
	165	173	TTLPKGFYA	104.70	HLA-A*68:02	82	96	DQIGYYRRATRRIRG	511.96	HLA-DRB3*02:02
	352	360	LLNKHIDAY	113.10	HLA-B*35:01	82	96	DQIGYYRRATRRIRG	439.86	HLA-DRB1*03:01
	100	108	KMKDLSPRW	113.40	HLA-B*57:01	154	168	NAAIVLQLPQGTTLP	37.99	HLA-DRB1*01:01
	165	173	TTLPKGFYA	116.10	HLA-A*02:06	130	144	IIWVATEGALNTPKD	548.14	HLA-DRB3*02:02
	316	324	GMSRIGMEV	119.00	HLA-A*02:06	125	139	ANKDGIIWVATEGAL	540.46	HLA-DQA1*05:01/DQB1*02:01
	305	313	AQFAPSASA	122.20	HLA-A*02:03	82	96	DQIGYYRRATRRIRG	125.48	HLA-DRB1*07:01
	48	56	NTASWFTAL	122.60	HLA-A*26:01	311	325	ASAFFGMSRIGMEVT	256.97	HLA-DRB1*04:05
	259	267	RQKRTATKA	123.90	HLA-A*30:01	219	233	LALLLLDRLNQLESK	261.80	HLA-DRB1*04:05
	36	44	RSKQRRPQG	131.20	HLA-A*30:01	125	139	ANKDGIIWVATEGAL	379.02	HLA-DQA1*01:02/DQB1*06:02
	390	398	QTVTLLPAA	134.80	HLA-A*02:06	325	339	TPSGTWLTYTGAIKL	164.91	HLA-DRB1*13:02
	222	230	LLLDRLNQL	136.80	HLA-B*08:01	303	317	QIAQFAPSASAFFGM	593.26	HLA-DRB3*01:01
	291	299	LIRQGTDYK	137.50	HLA-A*03:01	219	233	LALLLLDRLNQLESK	294.90	HLA-DPA1*01:03/DPB1*02:01
	249	257	KSAAEASKK	139.40	HLA-A*03:01	311	325	ASAFFGMSRIGMEVT	44.62	HLA-DRB1*01:01
	262	270	RTATKAYNV	151.60	HLA-A*32:01	130	144	IIWVATEGALNTPKD	135.05	HLA-DRB1*07:01
	66	74	FPRGQGVPI	154.00	HLA-B*35:01	311	325	ASAFFGMSRIGMEVT	163.01	HLA-DRB1*09:01
	195	203	RNSTPGSSR	155.00	HLA-A*31:01	149	163	RNPANNAAIVLQLPQ	203.23	HLA-DQA1*05:01/DQB1*03:01
	119	127	AGLPYGANK	157.50	HLA-A*11:01	311	325	ASAFFGMSRIGMEVT	367.57	HLA-DRB1*08:02
	159	167	LQLPQGTTL	157.80	HLA-A*02:06	87	101	YRRATRRIRGGDGKM	181.91	HLA-DRB1*11:01
	291	299	LIRQGTDYK	160.60	HLA-A*11:01	48	62	NTASWFTALTQHGKE	186.40	HLA-DRB1*11:01
	119	127	AGLPYGANK	163.00	HLA-A*30:01	298	312	YKHWPQIAQFAPSAS	225.67	HLA-DQA1*05:01/DQB1*03:01
	93	101	RIRGGDGKM	173.00	HLA-B*07:02	130	144	IIWVATEGALNTPKD	288.96	HLA-DRB1*04:05
	185	193	RSSSRSRNS	174.40	HLA-A*30:01	219	233	LALLLLDRLNQLESK	292.59	HLA-DRB1*04:01
	124	132	GANKDGIIW	179.80	HLA-B*57:01	214	228	GGDAALALLLLDRLN	413.81	HLA-DPA1*02:01/DPB1*01:01
	249	257	KSAAEASKK	187.50	HLA-A*30:01	311	325	ASAFFGMSRIGMEVT	417.19	HLA-DQA1*01:02/DQB1*06:02
	165	173	TTLPKGFYA	189.80	HLA-A*30:01	120	134	GLPYGANKDGIIWVA	682.35	HLA-DRB3*02:02
	291	299	LIRQGTDYK	199.30	HLA-A*68:01	341	355	DKDPNFKDQVILLNK	710.73	HLA-DRB3*01:01
	353	361	LNKHIDAYK	205.20	HLA-A*68:01	48	62	NTASWFTALTQHGKE	50.47	HLA-DRB1*01:01
	389	397	QQTVTLLPA	207.20	HLA-A*02:06	325	339	TPSGTWLTYTGAIKL	51.49	HLA-DRB1*01:01
	352	360	LLNKHIDAY	210.30	HLA-A*30:02	311	325	ASAFFGMSRIGMEVT	147.51	HLA-DRB5*01:01
	305	313	AQFAPSASA	213.50	HLA-B*15:01	107	121	RWYFYYLGTGPEAGL	159.19	HLA-DRB5*01:01
	262	270	RTATKAYNV	225.80	HLA-A*02:06	303	317	QIAQFAPSASAFFGM	220.57	HLA-DRB1*15:01
	268	276	YNVTQAFGR	226.50	HLA-A*33:01	303	317	QIAQFAPSASAFFGM	421.16	HLA-DRB1*08:02
	48	56	NTASWFTAL	226.80	HLA-A*02:03	43	57	QGLPNNTASWFTALT	442.07	HLA-DQA1*01:02/DQB1*06:02
	159	167	LQLPQGTTL	229.80	HLA-B*15:01	214	228	GGDAALALLLLDRLN	573.24	HLA-DRB1*12:01
	262	270	RTATKAYNV	258.60	HLA-A*68:02	389	403	QQTVTLLPAADLDDF	605.02	HLA-DRB1*12:01
	201	209	SSRGTSPAR	262.20	HLA-A*68:01	394	408	LLPAADLDDFSKQLQ	728.98	HLA-DQA1*05:01/DQB1*02:01
	323	331	EVTPSGTWL	280.90	HLA-A*68:02	264	278	ATKAYNVTQAFGRRG	769.29	HLA-DRB3*02:02
	307	315	FAPSASAFF	281.90	HLA-B*15:01	107	121	RWYFYYLGTGPEAGL	802.94	HLA-DRB3*02:02
	329	337	TWLTYTGAI	282.10	HLA-A*23:01	311	325	ASAFFGMSRIGMEVT	187.03	HLA-DRB1*07:01
	262	270	RTATKAYNV	285.10	HLA-A*02:03	264	278	ATKAYNVTQAFGRRG	213.68	HLA-DRB1*11:01
	311	319	ASAFFGMSR	285.30	HLA-A*03:01	219	233	LALLLLDRLNQLESK	226.03	HLA-DRB1*11:01
	403	411	FSKQLQQSM	286.00	HLA-B*15:01	244	258	QTVTKKSAAEASKKP	250.72	HLA-DQA1*05:01/DQB1*03:01
	317	325	MSRIGMEVT	287.60	HLA-A*30:01	64	78	LKFPRGQGVPINTNS	260.43	HLA-DQA1*05:01/DQB1*03:01
	66	74	FPRGQGVPI	291.80	HLA-B*51:01	214	228	GGDAALALLLLDRLN	393.40	HLA-DPA1*01:03/DPB1*02:01
	311	319	ASAFFGMSR	294.80	HLA-A*30:01	101	115	MKDLSPRWYFYYLGT	398.22	HLA-DPA1*01:03/DPB1*02:01
	177	185	RGGSQASSR	297.10	HLA-A*31:01	219	233	LALLLLDRLNQLESK	893.76	HLA-DRB3*02:02
	130	138	IIWVATEGA	298.90	HLA-A*02:06	264	278	ATKAYNVTQAFGRRG	59.91	HLA-DRB1*01:01
	312	320	SAFFGMSRI	300.20	HLA-A*02:03	347	361	KDQVILLNKHIDAYK	184.75	HLA-DRB5*01:01
	85	93	GYYRRATRR	308.10	HLA-A*33:01	107	121	RWYFYYLGTGPEAGL	192.55	HLA-DRB1*07:01
	181	189	QASSRSSSR	311.90	HLA-A*31:01	82	96	DQIGYYRRATRRIRG	206.48	HLA-DRB1*09:01
	299	307	KHWPQIAQF	313.70	HLA-A*23:01	214	228	GGDAALALLLLDRLN	255.45	HLA-DRB4*01:01
	307	315	FAPSASAFF	317.40	HLA-B*53:01	125	139	ANKDGIIWVATEGAL	275.22	HLA-DQA1*05:01/DQB1*03:01
	86	94	YYRRATRRI	322.00	HLA-A*24:02	194	208	SRNSTPGSSRGTSPA	277.74	HLA-DQA1*05:01/DQB1*03:01
	290	298	ELIRQGTDY	327.80	HLA-A*26:01	311	325	ASAFFGMSRIGMEVT	282.58	HLA-DQA1*05:01/DQB1*03:01
	45	53	LPNNTASWF	334.00	HLA-B*07:02	311	325	ASAFFGMSRIGMEVT	347.60	HLA-DRB1*04:01
	331	339	LTYTGAIKL	336.10	HLA-A*32:01	107	121	RWYFYYLGTGPEAGL	438.94	HLA-DPA1*01:03/DPB1*02:01
	53	61	FTALTQHGK	345.50	HLA-A*03:01	130	144	IIWVATEGALNTPKD	484.92	HLA-DRB1*08:02
	266	274	KAYNVTQAF	347.20	HLA-A*30:02	209	223	RMAGNGGDAALALLL	514.90	HLA-DQA1*01:02/DQB1*06:02
	330	338	WLTYTGAIK	352.80	HLA-A*68:01	107	121	RWYFYYLGTGPEAGL	799.58	HLA-DQA1*05:01/DQB1*02:01
	86	94	YYRRATRRI	366.60	HLA-A*23:01	330	344	WLTYTGAIKLDDKDP	191.33	HLA-DRB5*01:01
	66	74	FPRGQGVPI	368.30	HLA-B*08:01	125	139	ANKDGIIWVATEGAL	225.72	HLA-DRB1*09:01
	38	46	KQRRPQGLP	380.60	HLA-A*30:01	48	62	NTASWFTALTQHGKE	226.23	HLA-DRB1*09:01
	84	92	IGYYRRATR	385.90	HLA-A*30:01	311	325	ASAFFGMSRIGMEVT	257.75	HLA-DRB1*15:01
	48	56	NTASWFTAL	386.30	HLA-A*32:01	303	317	QIAQFAPSASAFFGM	267.12	HLA-DRB1*13:02
	353	361	LNKHIDAYK	390.30	HLA-A*31:01	264	278	ATKAYNVTQAFGRRG	371.20	HLA-DRB1*04:01
	329	337	TWLTYTGAI	393.10	HLA-A*24:02	311	325	ASAFFGMSRIGMEVT	449.87	HLA-DPA1*01:03/DPB1*02:01
	379	387	TQALPQRQK	415.10	HLA-A*11:01	154	168	NAAIVLQLPQGTTLP	502.46	HLA-DRB1*08:02
	200	208	GSSRGTSPA	428.30	HLA-A*30:01	259	273	RQKRTATKAYNVTQA	555.10	HLA-DQA1*01:02/DQB1*06:02
	104	112	LSPRWYFYY	430.60	HLA-B*58:01	214	228	GGDAALALLLLDRLN	837.82	HLA-DQA1*05:01/DQB1*02:01
	216	224	DAALALLLL	432.30	HLA-A*68:02	120	134	GLPYGANKDGIIWVA	967.84	HLA-DRB3*01:01
	257	265	KPRQKRTAT	432.60	HLA-B*08:01	82	96	DQIGYYRRATRRIRG	66.37	HLA-DRB1*01:01
	84	92	IGYYRRATR	440.40	HLA-A*68:01	303	317	QIAQFAPSASAFFGM	203.49	HLA-DRB5*01:01
	312	320	SAFFGMSRI	444.20	HLA-A*32:01	87	101	YRRATRRIRGGDGKM	213.18	HLA-DRB5*01:01
	107	115	RWYFYYLGT	448.30	HLA-A*30:01	219	233	LALLLLDRLNQLESK	278.91	HLA-DRB1*15:01
	240	248	QQQGQTVTK	470.30	HLA-A*11:01	82	96	DQIGYYRRATRRIRG	290.70	HLA-DRB1*13:02
	328	336	GTWLTYTGA	471.50	HLA-A*02:06	177	191	RGGSQASSRSSSRSR	328.73	HLA-DQA1*05:01/DQB1*03:01
	353	361	LNKHIDAYK	479.20	HLA-A*30:01	389	403	QQTVTLLPAADLDDF	389.02	HLA-DRB1*04:05
	187	195	SSRSRNSSR	481.40	HLA-A*33:01	325	339	TPSGTWLTYTGAIKL	499.72	HLA-DPA1*01:03/DPB1*02:01
	226	234	RLNQLESKM	490.30	HLA-B*15:01	303	317	QIAQFAPSASAFFGM	507.45	HLA-DPA1*01:03/DPB1*02:01
	104	112	LSPRWYFYY	492.80	HLA-A*11:01	48	62	NTASWFTALTQHGKE	527.25	HLA-DRB1*08:02
						219	233	LALLLLDRLNQLESK	533.83	HLA-DRB1*08:02
						125	139	ANKDGIIWVATEGAL	535.58	HLA-DRB1*08:02
						48	62	NTASWFTALTQHGKE	567.77	HLA-DQA1*01:02/DQB1*06:02
						311	325	ASAFFGMSRIGMEVT	569.88	HLA-DPA1*02:01/DPB1*01:01
						311	325	ASAFFGMSRIGMEVT	925.72	HLA-DPA1*03:01/DPB1*04:02
						330	344	WLTYTGAIKLDDKDP	71.67	HLA-DRB1*01:01
						259	273	RQKRTATKAYNVTQA	235.97	HLA-DRB1*07:01
						167	181	LPKGFYAEGSRGGSQ	360.69	HLA-DQA1*05:01/DQB1*03:01
						264	278	ATKAYNVTQAFGRRG	563.65	HLA-DRB1*08:02
						325	339	TPSGTWLTYTGAIKL	977.89	HLA-DPA1*03:01/DPB1*04:02
						125	139	ANKDGIIWVATEGAL	254.30	HLA-DRB1*07:01
						107	121	RWYFYYLGTGPEAGL	331.54	HLA-DRB1*11:01
						330	344	WLTYTGAIKLDDKDP	331.71	HLA-DRB1*13:02
						325	339	TPSGTWLTYTGAIKL	337.12	HLA-DRB1*11:01
						204	218	GTSPARMAGNGGDAA	373.06	HLA-DQA1*05:01/DQB1*03:01
						403	417	FSKQLQQSMSSADST	454.11	HLA-DRB1*04:01
						154	168	NAAIVLQLPQGTTLP	649.65	HLA-DQA1*01:02/DQB1*06:02
						389	403	QQTVTLLPAADLDDF	284.34	HLA-DRB1*09:01
						154	168	NAAIVLQLPQGTTLP	344.58	HLA-DRB1*15:01
						120	134	GLPYGANKDGIIWVA	363.85	HLA-DRB1*13:02
						43	57	QGLPNNTASWFTALT	388.82	HLA-DQA1*05:01/DQB1*03:01
						120	134	GLPYGANKDGIIWVA	399.09	HLA-DQA1*05:01/DQB1*03:01
						125	139	ANKDGIIWVATEGAL	462.07	HLA-DRB1*04:05
						125	139	ANKDGIIWVATEGAL	472.28	HLA-DRB1*04:01
						325	339	TPSGTWLTYTGAIKL	649.96	HLA-DPA1*02:01/DPB1*01:01
						298	312	YKHWPQIAQFAPSAS	673.26	HLA-DQA1*01:02/DQB1*06:02
						341	355	DKDPNFKDQVILLNK	933.03	HLA-DRB1*03:01
						330	344	WLTYTGAIKLDDKDP	353.32	HLA-DRB1*15:01
						264	278	ATKAYNVTQAFGRRG	401.50	HLA-DRB1*13:02
						130	144	IIWVATEGALNTPKD	432.24	HLA-DQA1*05:01/DQB1*03:01
						325	339	TPSGTWLTYTGAIKL	444.03	HLA-DQA1*05:01/DQB1*03:01
						264	278	ATKAYNVTQAFGRRG	684.25	HLA-DQA1*01:02/DQB1*06:02
						347	361	KDQVILLNKHIDAYK	91.99	HLA-DRB1*01:01
						224	238	LDRLNQLESKMSGKG	92.40	HLA-DRB1*01:01
						107	121	RWYFYYLGTGPEAGL	394.69	HLA-DRB1*15:01
						347	361	KDQVILLNKHIDAYK	511.69	HLA-DRB1*04:05
						154	168	NAAIVLQLPQGTTLP	511.78	HLA-DRB1*04:01
						214	228	GGDAALALLLLDRLN	723.27	HLA-DQA1*01:02/DQB1*06:02
						101	115	MKDLSPRWYFYYLGT	743.73	HLA-DPA1*02:01/DPB1*01:01
						341	355	DKDPNFKDQVILLNK	744.36	HLA-DPA1*02:01/DPB1*01:01
						311	325	ASAFFGMSRIGMEVT	930.74	HLA-DRB1*12:01
						352	366	LLNKHIDAYKTFPPT	402.89	HLA-DRB1*15:01
						317	331	MSRIGMEVTPSGTWL	550.39	HLA-DRB1*04:05
						347	361	KDQVILLNKHIDAYK	562.40	HLA-DRB1*04:01
						107	121	RWYFYYLGTGPEAGL	696.99	HLA-DRB1*08:02
						325	339	TPSGTWLTYTGAIKL	754.83	HLA-DQA1*01:02/DQB1*06:02
						92	106	RRIRGGDGKMKDLSP	334.94	HLA-DRB5*01:01
						154	168	NAAIVLQLPQGTTLP	475.00	HLA-DRB1*13:02
						317	331	MSRIGMEVTPSGTWL	526.06	HLA-DQA1*05:01/DQB1*03:01
						341	355	DKDPNFKDQVILLNK	552.64	HLA-DRB1*04:05
						403	417	FSKQLQQSMSSADST	557.96	HLA-DRB1*04:05
						264	278	ATKAYNVTQAFGRRG	561.32	HLA-DRB1*04:05
						317	331	MSRIGMEVTPSGTWL	727.95	HLA-DRB1*08:02
						384	398	QRQKKQQTVTLLPAA	811.77	HLA-DPA1*02:01/DPB1*01:01
						107	121	RWYFYYLGTGPEAGL	812.79	HLA-DPA1*02:01/DPB1*01:01
						259	273	RQKRTATKAYNVTQA	359.59	HLA-DRB1*09:01
						149	163	RNPANNAAIVLQLPQ	479.65	HLA-DRB1*13:02
						330	344	WLTYTGAIKLDDKDP	528.40	HLA-DRB1*11:01
						259	273	RQKRTATKAYNVTQA	556.32	HLA-DQA1*05:01/DQB1*03:01
						48	62	NTASWFTALTQHGKE	563.12	HLA-DQA1*05:01/DQB1*03:01
						154	168	NAAIVLQLPQGTTLP	596.89	HLA-DRB1*04:05
						82	96	DQIGYYRRATRRIRG	609.48	HLA-DRB1*04:01
						330	344	WLTYTGAIKLDDKDP	824.46	HLA-DPA1*02:01/DPB1*01:01
						125	139	ANKDGIIWVATEGAL	112.04	HLA-DRB1*01:01
						224	238	LDRLNQLESKMSGKG	546.58	HLA-DRB1*11:01
						144	158	DHIGTRNPANNAAIV	590.25	HLA-DQA1*05:01/DQB1*03:01
						325	339	TPSGTWLTYTGAIKL	615.49	HLA-DRB1*04:05
						325	339	TPSGTWLTYTGAIKL	631.09	HLA-DRB1*04:01
						341	355	DKDPNFKDQVILLNK	638.41	HLA-DRB1*04:01
						325	339	TPSGTWLTYTGAIKL	782.88	HLA-DRB1*08:02
						303	317	QIAQFAPSASAFFGM	873.78	HLA-DPA1*02:01/DPB1*01:01
						330	344	WLTYTGAIKLDDKDP	889.57	HLA-DPA1*01:03/DPB1*02:01
						259	273	RQKRTATKAYNVTQA	401.51	HLA-DRB5*01:01
						311	325	ASAFFGMSRIGMEVT	461.09	HLA-DRB4*01:01
						264	278	ATKAYNVTQAFGRRG	507.71	HLA-DRB1*15:01
						167	181	LPKGFYAEGSRGGSQ	661.70	HLA-DRB1*04:01
						298	312	YKHWPQIAQFAPSAS	410.80	HLA-DRB1*09:01
						130	144	IIWVATEGALNTPKD	430.72	HLA-DRB5*01:01
						259	273	RQKRTATKAYNVTQA	609.84	HLA-DRB1*11:01
						259	273	RQKRTATKAYNVTQA	864.43	HLA-DRB1*08:02
						154	168	NAAIVLQLPQGTTLP	422.19	HLA-DRB1*09:01
						389	403	QQTVTLLPAADLDDF	442.20	HLA-DRB1*07:01
						125	139	ANKDGIIWVATEGAL	557.94	HLA-DRB1*15:01
						264	278	ATKAYNVTQAFGRRG	692.21	HLA-DQA1*05:01/DQB1*03:01
						82	96	DQIGYYRRATRRIRG	692.34	HLA-DRB1*04:05
						224	238	LDRLNQLESKMSGKG	713.60	HLA-DRB1*04:01
						224	238	LDRLNQLESKMSGKG	491.72	HLA-DRB5*01:01
						303	317	QIAQFAPSASAFFGM	498.97	HLA-DRB4*01:01
						224	238	LDRLNQLESKMSGKG	500.21	HLA-DRB4*01:01
						330	344	WLTYTGAIKLDDKDP	714.29	HLA-DRB1*04:05
						189	203	RSRNSSRNSTPGSSR	728.55	HLA-DQA1*05:01/DQB1*03:01
						389	403	QQTVTLLPAADLDDF	738.39	HLA-DRB1*04:01
						298	312	YKHWPQIAQFAPSAS	151.37	HLA-DRB1*01:01
						167	181	LPKGFYAEGSRGGSQ	507.74	HLA-DRB5*01:01
						384	398	QRQKKQQTVTLLPAA	534.14	HLA-DRB4*01:01
						224	238	LDRLNQLESKMSGKG	742.06	HLA-DRB1*04:05
						298	312	YKHWPQIAQFAPSAS	789.06	HLA-DRB1*04:01
						167	181	LPKGFYAEGSRGGSQ	154.40	HLA-DRB1*01:01
						53	67	FTALTQHGKEDLKFP	534.62	HLA-DRB5*01:01
						130	144	IIWVATEGALNTPKD	717.28	HLA-DRB1*13:02
						154	168	NAAIVLQLPQGTTLP	764.11	HLA-DRB1*11:01
						347	361	KDQVILLNKHIDAYK	533.28	HLA-DRB1*07:01
						303	317	QIAQFAPSASAFFGM	796.89	HLA-DRB1*11:01
						162	176	PQGTTLPKGFYAEGS	878.64	HLA-DQA1*05:01/DQB1*03:01
						214	228	GGDAALALLLLDRLN	894.93	HLA-DQA1*05:01/DQB1*03:01
						48	62	NTASWFTALTQHGKE	551.74	HLA-DRB1*07:01
						352	366	LLNKHIDAYKTFPPT	625.71	HLA-DRB5*01:01
						389	403	QQTVTLLPAADLDDF	682.58	HLA-DRB1*15:01
						125	139	ANKDGIIWVATEGAL	781.51	HLA-DRB1*13:02
						389	403	QQTVTLLPAADLDDF	931.11	HLA-DQA1*05:01/DQB1*03:01
						167	181	LPKGFYAEGSRGGSQ	556.87	HLA-DRB1*09:01
						357	371	IDAYKTFPPTEPKKD	886.89	HLA-DRB1*04:05
						330	344	WLTYTGAIKLDDKDP	902.43	HLA-DRB1*04:01
						330	344	WLTYTGAIKLDDKDP	968.38	HLA-DQA1*05:01/DQB1*03:01
						389	403	QQTVTLLPAADLDDF	639.46	HLA-DRB4*01:01
						125	139	ANKDGIIWVATEGAL	648.64	HLA-DRB4*01:01
						101	115	MKDLSPRWYFYYLGT	778.45	HLA-DRB1*15:01
						298	312	YKHWPQIAQFAPSAS	901.90	HLA-DRB1*04:05
						317	331	MSRIGMEVTPSGTWL	675.97	HLA-DRB4*01:01
						154	168	NAAIVLQLPQGTTLP	732.09	HLA-DRB5*01:01
						341	355	DKDPNFKDQVILLNK	876.36	HLA-DRB1*13:02
						130	144	IIWVATEGALNTPKD	965.67	HLA-DRB1*11:01
						219	233	LALLLLDRLNQLESK	211.85	HLA-DRB1*01:01
						317	331	MSRIGMEVTPSGTWL	212.49	HLA-DRB1*01:01
						403	417	FSKQLQQSMSSADST	213.17	HLA-DRB1*01:01
						403	417	FSKQLQQSMSSADST	698.80	HLA-DRB4*01:01
						289	303	QELIRQGTDYKHWPQ	701.53	HLA-DRB4*01:01
						130	144	IIWVATEGALNTPKD	840.66	HLA-DRB1*15:01
						357	371	IDAYKTFPPTEPKKD	993.74	HLA-DRB1*04:01
						154	168	NAAIVLQLPQGTTLP	699.18	HLA-DRB1*07:01
						264	278	ATKAYNVTQAFGRRG	716.93	HLA-DRB4*01:01
						219	233	LALLLLDRLNQLESK	786.78	HLA-DRB5*01:01
						311	325	ASAFFGMSRIGMEVT	936.24	HLA-DRB1*13:02
						43	57	QGLPNNTASWFTALT	960.84	HLA-DRB1*13:02
						341	355	DKDPNFKDQVILLNK	743.47	HLA-DRB4*01:01
						64	78	LKFPRGQGVPINTNS	676.40	HLA-DRB1*09:01
						87	101	YRRATRRIRGGDGKM	765.83	HLA-DRB4*01:01
						244	258	QTVTKKSAAEASKKP	873.80	HLA-DRB5*01:01
						48	62	NTASWFTALTQHGKE	948.41	HLA-DRB1*15:01
						214	228	GGDAALALLLLDRLN	971.42	HLA-DRB1*15:01
						64	78	LKFPRGQGVPINTNS	253.20	HLA-DRB1*01:01
						289	303	QELIRQGTDYKHWPQ	927.02	HLA-DRB5*01:01
						249	263	KSAAEASKKPRQKRT	934.61	HLA-DRB5*01:01
						259	273	RQKRTATKAYNVTQA	269.69	HLA-DRB1*01:01
						357	371	IDAYKTFPPTEPKKD	765.66	HLA-DRB1*09:01
						403	417	FSKQLQQSMSSADST	865.59	HLA-DRB1*09:01
						357	371	IDAYKTFPPTEPKKD	341.68	HLA-DRB1*01:01
						347	361	KDQVILLNKHIDAYK	920.90	HLA-DRB1*09:01
						317	331	MSRIGMEVTPSGTWL	939.52	HLA-DRB1*09:01
						352	366	LLNKHIDAYKTFPPT	967.02	HLA-DRB1*09:01
						384	398	QRQKKQQTVTLLPAA	373.99	HLA-DRB1*01:01
						43	57	QGLPNNTASWFTALT	991.96	HLA-DRB1*09:01
						214	228	GGDAALALLLLDRLN	398.44	HLA-DRB1*01:01
						341	355	DKDPNFKDQVILLNK	451.24	HLA-DRB1*01:01
						352	366	LLNKHIDAYKTFPPT	497.11	HLA-DRB1*01:01
						120	134	GLPYGANKDGIIWVA	624.31	HLA-DRB1*01:01
						244	258	QTVTKKSAAEASKKP	685.59	HLA-DRB1*01:01
						149	163	RNPANNAAIVLQLPQ	804.08	HLA-DRB1*01:01
						209	223	RMAGNGGDAALALLL	875.83	HLA-DRB1*01:01

## Sheet: ORF8 - QHD43422.1
TepiTool: MHC Class I						TepiTool: MHC Class II
	Peptide start	Peptide end	Peptide	IC50	Allele		Peptide start	Peptide end	Peptide	IC50	Allele
	40	48	HFYSKWYIR	5.70	HLA-A*33:01		43	57	SKWYIRVGARKSAPL	8.77	HLA-DRB5*01:01
	86	94	FTINCQEPK	5.70	HLA-A*68:01		28	42	HQPYVVDDPCPIHFY	19.07	HLA-DRB3*01:01
	40	48	HFYSKWYIR	6.60	HLA-A*31:01		43	57	SKWYIRVGARKSAPL	15.33	HLA-DRB1*11:01
	73	81	YIDIGNYTV	8.00	HLA-A*02:06		98	112	LVVRCSFYEDFLEYH	177.04	HLA-DQA1*01:01/DQB1*05:01
	73	81	YIDIGNYTV	9.20	HLA-A*02:01		104	118	FYEDFLEYHDVRVVL	196.09	HLA-DQA1*01:01/DQB1*05:01
	31	39	YVVDDPCPI	12.6	HLA-A*02:06		43	57	SKWYIRVGARKSAPL	87.78	HLA-DRB1*08:02
	6	14	FLGIITTVA	16.50	HLA-A*02:03		98	112	LVVRCSFYEDFLEYH	87.39	HLA-DPA1*02:01/DPB1*01:01
	37	45	CPIHFYSKW	18.70	HLA-B*53:01		5	19	VFLGIITTVAAFHQE	98.32	HLA-DRB1*08:02
	44	52	KWYIRVGAR	20.00	HLA-A*31:01		98	112	LVVRCSFYEDFLEYH	166.80	HLA-DPA1*03:01/DPB1*04:02
	8	16	GIITTVAAF	20.60	HLA-B*15:01		43	57	SKWYIRVGARKSAPL	13.72	HLA-DRB1*01:01
	108	116	FLEYHDVRV	20.90	HLA-A*02:03		5	19	VFLGIITTVAAFHQE	92.73	HLA-DRB1*04:05
	86	94	FTINCQEPK	22.10	HLA-A*11:01		43	57	SKWYIRVGARKSAPL	50.70	HLA-DRB1*09:01
	108	116	FLEYHDVRV	23.70	HLA-A*02:01		98	112	LVVRCSFYEDFLEYH	77.51	HLA-DPA1*01:03/DPB1*02:01
	80	88	TVSCLPFTI	24.40	HLA-A*68:02		13	27	VAAFHQECSLQSCTQ	104.65	HLA-DRB1*04:01
	71	79	IQYIDIGNY	29.70	HLA-B*15:01		5	19	VFLGIITTVAAFHQE	105.66	HLA-DRB1*04:01
	31	39	YVVDDPCPI	30.90	HLA-A*02:03		28	42	HQPYVVDDPCPIHFY	146.11	HLA-DRB1*03:01
	107	115	DFLEYHDVR	39.30	HLA-A*33:01		43	57	SKWYIRVGARKSAPL	54.86	HLA-DRB1*07:01
	66	74	GSKSPIQYI	56.10	HLA-A*30:01		5	19	VFLGIITTVAAFHQE	256.21	HLA-DRB1*12:01
	31	39	YVVDDPCPI	59.80	HLA-A*02:01		5	19	VFLGIITTVAAFHQE	57.39	HLA-DRB1*07:01
	71	79	IQYIDIGNY	61.30	HLA-A*30:02		98	112	LVVRCSFYEDFLEYH	467.31	HLA-DPA1*02:01/DPB1*05:01
	31	39	YVVDDPCPI	62.70	HLA-A*68:02		98	112	LVVRCSFYEDFLEYH	313.25	HLA-DQA1*05:01/DQB1*02:01
	50	58	GARKSAPLI	65.30	HLA-A*30:01		5	19	VFLGIITTVAAFHQE	21.82	HLA-DRB1*01:01
	78	86	NYTVSCLPF	68.50	HLA-A*24:02		98	112	LVVRCSFYEDFLEYH	226.43	HLA-DRB3*01:01
	78	86	NYTVSCLPF	69.90	HLA-A*23:01		43	57	SKWYIRVGARKSAPL	240.56	HLA-DRB3*02:02
	79	87	YTVSCLPFT	77.60	HLA-A*02:06		13	27	VAAFHQECSLQSCTQ	155.43	HLA-DRB1*04:05
	103	111	SFYEDFLEY	87.20	HLA-A*30:02		5	19	VFLGIITTVAAFHQE	101.47	HLA-DRB1*15:01
	6	14	FLGIITTVA	87.70	HLA-A*02:01		38	52	PIHFYSKWYIRVGAR	109.96	HLA-DRB1*15:01
	108	116	FLEYHDVRV	93.80	HLA-A*02:06		43	57	SKWYIRVGARKSAPL	110.03	HLA-DRB1*15:01
	73	81	YIDIGNYTV	114.10	HLA-A*02:03		38	52	PIHFYSKWYIRVGAR	167.05	HLA-DPA1*01:03/DPB1*02:01
	41	49	FYSKWYIRV	126.50	HLA-A*23:01		5	19	VFLGIITTVAAFHQE	269.50	HLA-DQA1*01:02/DQB1*06:02
	80	88	TVSCLPFTI	136.50	HLA-A*02:06		5	19	VFLGIITTVAAFHQE	951.09	HLA-DQA1*04:01/DQB1*04:02
	40	48	HFYSKWYIR	159.60	HLA-A*68:01		43	57	SKWYIRVGARKSAPL	178.99	HLA-DRB1*04:01
	80	88	TVSCLPFTI	175.70	HLA-A*32:01		91	105	QEPKLGSLVVRCSFY	279.68	HLA-DQA1*01:02/DQB1*06:02
	97	105	SLVVRCSFY	177.20	HLA-A*30:02		68	82	KSPIQYIDIGNYTVS	349.41	HLA-DRB3*01:01
	96	104	GSLVVRCSF	203.90	HLA-B*58:01		5	19	VFLGIITTVAAFHQE	107.96	HLA-DRB1*09:01
	49	57	VGARKSAPL	207.70	HLA-B*08:01		38	52	PIHFYSKWYIRVGAR	662.92	HLA-DPA1*02:01/DPB1*05:01
	97	105	SLVVRCSFY	208.50	HLA-B*15:01		104	118	FYEDFLEYHDVRVVL	197.82	HLA-DPA1*01:03/DPB1*02:01
	41	49	FYSKWYIRV	219.50	HLA-A*24:02		53	67	KSAPLIELCVDEAGS	439.31	HLA-DQA1*05:01/DQB1*02:01
	113	121	DVRVVLDFI	225.90	HLA-A*68:02		43	57	SKWYIRVGARKSAPL	151.51	HLA-DRB4*01:01
	109	117	LEYHDVRVV	233.80	HLA-B*40:01		104	118	FYEDFLEYHDVRVVL	416.82	HLA-DRB3*01:01
	103	111	SFYEDFLEY	242.00	HLA-B*35:01		38	52	PIHFYSKWYIRVGAR	122.59	HLA-DRB1*11:01
	96	104	GSLVVRCSF	257.60	HLA-B*57:01		28	42	HQPYVVDDPCPIHFY	470.07	HLA-DRB3*02:02
	6	14	FLGIITTVA	276.40	HLA-A*02:06		38	52	PIHFYSKWYIRVGAR	483.36	HLA-DPA1*03:01/DPB1*04:02
	80	88	TVSCLPFTI	289.20	HLA-A*02:03		104	118	FYEDFLEYHDVRVVL	320.64	HLA-DPA1*02:01/DPB1*01:01
	79	87	YTVSCLPFT	303.80	HLA-A*68:02		38	52	PIHFYSKWYIRVGAR	320.88	HLA-DPA1*02:01/DPB1*01:01
	80	88	TVSCLPFTI	327.00	HLA-A*02:01		38	52	PIHFYSKWYIRVGAR	104.20	HLA-DRB5*01:01
	5	13	VFLGIITTV	349.30	HLA-A*23:01		5	19	VFLGIITTVAAFHQE	145.27	HLA-DRB1*13:02
	53	61	KSAPLIELC	374.50	HLA-B*58:01		104	118	FYEDFLEYHDVRVVL	567.55	HLA-DPA1*03:01/DPB1*04:02
	11	19	TTVAAFHQE	380.10	HLA-A*68:01		5	19	VFLGIITTVAAFHQE	111.80	HLA-DRB5*01:01
	73	81	YIDIGNYTV	405.90	HLA-A*68:02		5	19	VFLGIITTVAAFHQE	186.80	HLA-DRB4*01:01
	44	52	KWYIRVGAR	406.20	HLA-A*33:01		104	118	FYEDFLEYHDVRVVL	190.88	HLA-DRB1*15:01
	31	39	YVVDDPCPI	440.10	HLA-B*35:01		104	118	FYEDFLEYHDVRVVL	599.64	HLA-DQA1*05:01/DQB1*02:01
	96	104	GSLVVRCSF	444.50	HLA-B*15:01		5	19	VFLGIITTVAAFHQE	184.93	HLA-DRB1*11:01
	86	94	FTINCQEPK	458.00	HLA-A*03:01		28	42	HQPYVVDDPCPIHFY	202.52	HLA-DRB1*13:02
	4	12	LVFLGIITT	462.80	HLA-A*02:06		43	57	SKWYIRVGARKSAPL	300.72	HLA-DRB1*04:05
	40	48	HFYSKWYIR	473.60	HLA-A*30:01		43	57	SKWYIRVGARKSAPL	995.17	HLA-DPA1*02:01/DPB1*05:01
	92	100	EPKLGSLVV	483.10	HLA-B*07:02		68	82	KSPIQYIDIGNYTVS	315.99	HLA-DRB1*04:05
							68	82	KSPIQYIDIGNYTVS	597.22	HLA-DRB1*12:01
							5	19	VFLGIITTVAAFHQE	796.57	HLA-DRB3*02:02
							68	82	KSPIQYIDIGNYTVS	326.42	HLA-DRB1*04:01
							28	42	HQPYVVDDPCPIHFY	334.47	HLA-DRB1*04:01
							76	90	IGNYTVSCLPFTINC	397.99	HLA-DPA1*01:03/DPB1*02:01
							83	97	CLPFTINCQEPKLGS	871.78	HLA-DRB3*02:02
							68	82	KSPIQYIDIGNYTVS	251.07	HLA-DRB1*13:02
							5	19	VFLGIITTVAAFHQE	284.61	HLA-DQA1*05:01/DQB1*03:01
							43	57	SKWYIRVGARKSAPL	689.81	HLA-DRB1*03:01
							104	118	FYEDFLEYHDVRVVL	705.78	HLA-DRB1*03:01
							43	57	SKWYIRVGARKSAPL	265.97	HLA-DRB1*13:02
							38	52	PIHFYSKWYIRVGAR	500.02	HLA-DRB1*08:02
							76	90	IGNYTVSCLPFTINC	221.70	HLA-DRB1*07:01
							104	118	FYEDFLEYHDVRVVL	223.42	HLA-DRB1*07:01
							104	118	FYEDFLEYHDVRVVL	288.00	HLA-DRB1*13:02
							76	90	IGNYTVSCLPFTINC	557.11	HLA-DPA1*02:01/DPB1*01:01
							76	90	IGNYTVSCLPFTINC	952.25	HLA-DPA1*03:01/DPB1*04:02
							38	52	PIHFYSKWYIRVGAR	233.48	HLA-DRB1*07:01
							5	19	VFLGIITTVAAFHQE	526.26	HLA-DPA1*01:03/DPB1*02:01
							5	19	VFLGIITTVAAFHQE	977.01	HLA-DPA1*03:01/DPB1*04:02
							76	90	IGNYTVSCLPFTINC	260.02	HLA-DRB1*09:01
							68	82	KSPIQYIDIGNYTVS	874.72	HLA-DRB1*03:01
							58	72	IELCVDEAGSKSPIQ	899.33	HLA-DRB1*03:01
							38	52	PIHFYSKWYIRVGAR	282.83	HLA-DRB1*09:01
							43	57	SKWYIRVGARKSAPL	404.88	HLA-DQA1*05:01/DQB1*03:01
							13	27	VAAFHQECSLQSCTQ	88.40	HLA-DRB1*01:01
							68	82	KSPIQYIDIGNYTVS	353.35	HLA-DRB1*15:01
							76	90	IGNYTVSCLPFTINC	486.08	HLA-DRB1*04:05
							104	118	FYEDFLEYHDVRVVL	504.92	HLA-DRB1*04:05
							68	82	KSPIQYIDIGNYTVS	653.93	HLA-DPA1*01:03/DPB1*02:01
							5	19	VFLGIITTVAAFHQE	686.26	HLA-DPA1*02:01/DPB1*01:01
							68	82	KSPIQYIDIGNYTVS	91.41	HLA-DRB1*01:01
							48	62	RVGARKSAPLIELCV	308.90	HLA-DRB1*09:01
							48	62	RVGARKSAPLIELCV	723.14	HLA-DQA1*01:02/DQB1*06:02
							48	62	RVGARKSAPLIELCV	320.30	HLA-DRB1*07:01
							91	105	QEPKLGSLVVRCSFY	375.02	HLA-DRB4*01:01
							68	82	KSPIQYIDIGNYTVS	380.77	HLA-DRB4*01:01
							76	90	IGNYTVSCLPFTINC	538.04	HLA-DRB1*04:01
							91	105	QEPKLGSLVVRCSFY	698.28	HLA-DRB1*08:02
							91	105	QEPKLGSLVVRCSFY	960.85	HLA-DRB1*12:01
							68	82	KSPIQYIDIGNYTVS	344.95	HLA-DRB1*07:01
							68	82	KSPIQYIDIGNYTVS	780.52	HLA-DPA1*02:01/DPB1*01:01
							48	62	RVGARKSAPLIELCV	550.99	HLA-DQA1*05:01/DQB1*03:01
							91	105	QEPKLGSLVVRCSFY	553.23	HLA-DQA1*05:01/DQB1*03:01
							76	90	IGNYTVSCLPFTINC	807.33	HLA-DQA1*01:02/DQB1*06:02
							104	118	FYEDFLEYHDVRVVL	375.16	HLA-DRB1*09:01
							38	52	PIHFYSKWYIRVGAR	434.30	HLA-DRB4*01:01
							33	47	VDDPCPIHFYSKWYI	465.92	HLA-DRB1*15:01
							91	105	QEPKLGSLVVRCSFY	533.21	HLA-DRB1*11:01
							76	90	IGNYTVSCLPFTINC	677.50	HLA-DQA1*05:01/DQB1*03:01
							91	105	QEPKLGSLVVRCSFY	136.37	HLA-DRB1*01:01
							68	82	KSPIQYIDIGNYTVS	419.13	HLA-DRB1*09:01
							48	62	RVGARKSAPLIELCV	613.23	HLA-DRB1*13:02
							76	90	IGNYTVSCLPFTINC	145.34	HLA-DRB1*01:01
							48	62	RVGARKSAPLIELCV	162.18	HLA-DRB1*01:01
							38	52	PIHFYSKWYIRVGAR	167.59	HLA-DRB1*01:01
							104	118	FYEDFLEYHDVRVVL	836.25	HLA-DRB1*04:01
							104	118	FYEDFLEYHDVRVVL	176.92	HLA-DRB1*01:01
							13	27	VAAFHQECSLQSCTQ	518.38	HLA-DRB1*09:01
							91	105	QEPKLGSLVVRCSFY	858.54	HLA-DRB1*04:05
							28	42	HQPYVVDDPCPIHFY	886.73	HLA-DRB1*04:05
							48	62	RVGARKSAPLIELCV	634.33	HLA-DRB4*01:01
							91	105	QEPKLGSLVVRCSFY	706.94	HLA-DRB5*01:01
							38	52	PIHFYSKWYIRVGAR	946.25	HLA-DRB1*04:05
							91	105	QEPKLGSLVVRCSFY	967.34	HLA-DRB1*04:01
							91	105	QEPKLGSLVVRCSFY	628.26	HLA-DRB1*09:01
							91	105	QEPKLGSLVVRCSFY	897.57	HLA-DRB1*15:01
							91	105	QEPKLGSLVVRCSFY	730.09	HLA-DRB1*07:01
							13	27	VAAFHQECSLQSCTQ	845.48	HLA-DRB5*01:01
							48	62	RVGARKSAPLIELCV	879.95	HLA-DRB5*01:01
							104	118	FYEDFLEYHDVRVVL	806.28	HLA-DRB4*01:01
							68	82	KSPIQYIDIGNYTVS	925.98	HLA-DRB5*01:01
							13	27	VAAFHQECSLQSCTQ	872.11	HLA-DRB1*07:01
							28	42	HQPYVVDDPCPIHFY	897.03	HLA-DRB1*07:01
							28	42	HQPYVVDDPCPIHFY	438.38	HLA-DRB1*01:01
							20	34	CSLQSCTQHQPYVVD	736.42	HLA-DRB1*01:01
							83	97	CLPFTINCQEPKLGS	750.39	HLA-DRB1*01:01

## Sheet: OFR7a - QHD43422.1
TepiTool: MHC Class I						TepiTool: MHC Class II
	Peptide start	Peptide end	Peptide	IC50	Allele		Peptide start	Peptide end	Peptide	IC50	Allele
	63	71	FAFACPDGV	10.20	HLA-A*02:06		52	66	NKFALTCFSTQFAFA	50.89	HLA-DPA1*02:01/DPB1*01:01
	63	71	FAFACPDGV	10.70	HLA-A*68:02		52	66	NKFALTCFSTQFAFA	29.8	HLA-DPA1*01:03/DPB1*02:01
	67	75	CPDGVKHVY	12.60	HLA-B*35:01		91	105	EEVQELYSPIFLIVA	30.71	HLA-DPA1*01:03/DPB1*02:01
	92	100	EVQELYSPI	14.00	HLA-A*68:02		91	105	EEVQELYSPIFLIVA	76.66	HLA-DPA1*03:01/DPB1*04:02
	78	86	RARSVSPKL	14.30	HLA-A*30:01		52	66	NKFALTCFSTQFAFA	80.18	HLA-DPA1*03:01/DPB1*04:02
	85	93	KLFIRQEEV	16.50	HLA-A*02:03		91	105	EEVQELYSPIFLIVA	59.66	HLA-DPA1*02:01/DPB1*01:01
	70	78	GVKHVYQLR	17.60	HLA-A*31:01		52	66	NKFALTCFSTQFAFA	273.36	HLA-DPA1*02:01/DPB1*05:01
	81	89	SVSPKLFIR	20.70	HLA-A*31:01		71	85	VKHVYQLRARSVSPK	14.34	HLA-DRB1*01:01
	81	89	SVSPKLFIR	21.90	HLA-A*68:01		71	85	VKHVYQLRARSVSPK	38.31	HLA-DRB1*11:01
	6	14	FLALITLAT	23.10	HLA-A*02:03		83	97	SPKLFIRQEEVQELY	243.15	HLA-DQA1*05:01/DQB1*02:01
	38	46	GTYEGNSPF	23.80	HLA-B*15:01		107	121	IVFITLCFTLKRKTE	369.51	HLA-DPA1*02:01/DPB1*05:01
	94	102	QELYSPIFL	24.50	HLA-B*40:01		91	105	EEVQELYSPIFLIVA	377.04	HLA-DPA1*02:01/DPB1*05:01
	110	118	ITLCFTLKR	27.50	HLA-A*11:01		107	121	IVFITLCFTLKRKTE	45.84	HLA-DRB1*11:01
	95	103	ELYSPIFLI	30.00	HLA-A*68:02		71	85	VKHVYQLRARSVSPK	150.61	HLA-DRB1*08:02
	85	93	KLFIRQEEV	30.10	HLA-A*02:01		71	85	VKHVYQLRARSVSPK	86.62	HLA-DRB4*01:01
	110	118	ITLCFTLKR	30.70	HLA-A*31:01		71	85	VKHVYQLRARSVSPK	40.51	HLA-DRB5*01:01
	110	118	ITLCFTLKR	33.50	HLA-A*68:01		71	85	VKHVYQLRARSVSPK	249.69	HLA-DRB1*12:01
	78	86	RARSVSPKL	36.40	HLA-B*07:02		107	121	IVFITLCFTLKRKTE	49.35	HLA-DRB5*01:01
	109	117	FITLCFTLK	39.50	HLA-A*68:01		71	85	VKHVYQLRARSVSPK	83.18	HLA-DRB1*15:01
	38	46	GTYEGNSPF	39.60	HLA-A*32:01		57	71	TCFSTQFAFACPDGV	879.22	HLA-DQA1*03:01/DQB1*03:02
	63	71	FAFACPDGV	41.80	HLA-A*02:03		57	71	TCFSTQFAFACPDGV	786.23	HLA-DQA1*04:01/DQB1*04:02
	10	18	ITLATCELY	43.60	HLA-A*30:02		52	66	NKFALTCFSTQFAFA	576.93	HLA-DQA1*01:01/DQB1*05:01
	2	10	KIILFLALI	45.80	HLA-A*02:06		91	105	EEVQELYSPIFLIVA	593.57	HLA-DQA1*01:01/DQB1*05:01
	108	116	VFITLCFTL	47.40	HLA-A*23:01		57	71	TCFSTQFAFACPDGV	396.33	HLA-DQA1*05:01/DQB1*02:01
	6	14	FLALITLAT	49.00	HLA-A*02:01		83	97	SPKLFIRQEEVQELY	255.95	HLA-DPA1*02:01/DPB1*01:01
	63	71	FAFACPDGV	53.70	HLA-A*02:01		47	61	HPLADNKFALTCFST	276.56	HLA-DPA1*02:01/DPB1*01:01
	102	110	LIVAAIVFI	55.40	HLA-A*02:06		71	85	VKHVYQLRARSVSPK	93.09	HLA-DRB1*07:01
	12	20	LATCELYHY	56.50	HLA-B*35:01		71	85	VKHVYQLRARSVSPK	113.23	HLA-DRB1*09:01
	2	10	KIILFLALI	58.00	HLA-A*02:03		47	61	HPLADNKFALTCFST	194.43	HLA-DPA1*01:03/DPB1*02:01
	96	104	LYSPIFLIV	69.50	HLA-A*23:01		52	66	NKFALTCFSTQFAFA	212.66	HLA-DRB1*04:05
	81	89	SVSPKLFIR	71.40	HLA-A*11:01		107	121	IVFITLCFTLKRKTE	362.02	HLA-DRB1*03:01
	80	88	RSVSPKLFI	74.40	HLA-A*30:01		76	90	QLRARSVSPKLFIRQ	95.20	HLA-DRB5*01:01
	55	63	ALTCFSTQF	75.20	HLA-B*15:01		76	90	QLRARSVSPKLFIRQ	764.28	HLA-DPA1*02:01/DPB1*05:01
	4	12	ILFLALITL	81.50	HLA-A*02:01		6	20	FLALITLATCELYHY	506.41	HLA-DPA1*03:01/DPB1*04:02
	10	18	ITLATCELY	84.40	HLA-B*58:01		107	121	IVFITLCFTLKRKTE	516.89	HLA-DPA1*03:01/DPB1*04:02
	67	75	CPDGVKHVY	87.00	HLA-B*53:01		76	90	QLRARSVSPKLFIRQ	178.35	HLA-DRB4*01:01
	80	88	RSVSPKLFI	90.10	HLA-B*58:01		83	97	SPKLFIRQEEVQELY	544.19	HLA-DPA1*03:01/DPB1*04:02
	81	89	SVSPKLFIR	90.80	HLA-A*33:01		47	61	HPLADNKFALTCFST	571.84	HLA-DPA1*03:01/DPB1*04:02
	2	10	KIILFLALI	92.80	HLA-A*02:01		6	20	FLALITLATCELYHY	281.53	HLA-DPA1*01:03/DPB1*02:01
	2	10	KIILFLALI	96.50	HLA-A*32:01		6	20	FLALITLATCELYHY	575.86	HLA-DQA1*05:01/DQB1*02:01
	95	103	ELYSPIFLI	98.10	HLA-A*02:01		6	20	FLALITLATCELYHY	370.61	HLA-DPA1*02:01/DPB1*01:01
	95	103	ELYSPIFLI	99.30	HLA-A*02:03		62	76	QFAFACPDGVKHVYQ	154.03	HLA-DRB1*09:01
	16	24	ELYHYQECV	99.40	HLA-A*68:02		57	71	TCFSTQFAFACPDGV	311.57	HLA-DPA1*01:03/DPB1*02:01
	85	93	KLFIRQEEV	108.40	HLA-A*02:06		107	121	IVFITLCFTLKRKTE	311.72	HLA-DPA1*01:03/DPB1*02:01
	102	110	LIVAAIVFI	108.80	HLA-A*02:03		107	121	IVFITLCFTLKRKTE	393.52	HLA-DPA1*02:01/DPB1*01:01
	23	31	CVRGTTVLL	109.10	HLA-A*30:01		6	20	FLALITLATCELYHY	517.69	HLA-DRB1*12:01
	102	110	LIVAAIVFI	112.30	HLA-A*68:02		76	90	QLRARSVSPKLFIRQ	147.02	HLA-DRB1*07:01
	16	24	ELYHYQECV	114.10	HLA-A*02:03		107	121	IVFITLCFTLKRKTE	207.85	HLA-DRB1*15:01
	96	104	LYSPIFLIV	118.40	HLA-A*24:02		107	121	IVFITLCFTLKRKTE	215.70	HLA-DRB4*01:01
	109	117	FITLCFTLK	133.10	HLA-A*11:01		52	66	NKFALTCFSTQFAFA	289.45	HLA-DRB1*04:01
	95	103	ELYSPIFLI	140.30	HLA-A*02:06		107	121	IVFITLCFTLKRKTE	404.57	HLA-DRB1*08:02
	6	14	FLALITLAT	143.60	HLA-A*02:06		83	97	SPKLFIRQEEVQELY	721.04	HLA-DRB3*01:01
	89	97	RQEEVQELY	146.50	HLA-A*30:02		52	66	NKFALTCFSTQFAFA	172.54	HLA-DRB1*07:01
	102	110	LIVAAIVFI	146.70	HLA-A*02:01		57	71	TCFSTQFAFACPDGV	188.50	HLA-DRB1*09:01
	101	109	FLIVAAIVF	156.10	HLA-B*15:01		71	85	VKHVYQLRARSVSPK	215.35	HLA-DRB1*13:02
	108	116	VFITLCFTL	160.60	HLA-A*24:02		6	20	FLALITLATCELYHY	310.01	HLA-DRB1*04:05
	111	119	TLCFTLKRK	163.30	HLA-A*03:01		83	97	SPKLFIRQEEVQELY	324.38	HLA-DRB1*04:05
	80	88	RSVSPKLFI	178.50	HLA-B*57:01		76	90	QLRARSVSPKLFIRQ	414.62	HLA-DRB1*08:02
	4	12	ILFLALITL	186.70	HLA-A*02:03		71	85	VKHVYQLRARSVSPK	789.10	HLA-DRB3*02:02
	110	118	ITLCFTLKR	190.20	HLA-A*33:01		91	105	EEVQELYSPIFLIVA	182.70	HLA-DRB1*07:01
	98	106	SPIFLIVAA	201.70	HLA-B*35:01		52	66	NKFALTCFSTQFAFA	196.53	HLA-DRB1*09:01
	57	65	TCFSTQFAF	211.00	HLA-B*35:01		76	90	QLRARSVSPKLFIRQ	224.26	HLA-DRB1*11:01
	17	25	LYHYQECVR	213.00	HLA-A*33:01		52	66	NKFALTCFSTQFAFA	238.13	HLA-DRB1*15:01
	70	78	GVKHVYQLR	262.30	HLA-A*33:01		83	97	SPKLFIRQEEVQELY	398.14	HLA-DPA1*01:03/DPB1*02:01
	109	117	FITLCFTLK	268.20	HLA-A*03:01		91	105	EEVQELYSPIFLIVA	627.87	HLA-DRB1*12:01
	16	24	ELYHYQECV	276.90	HLA-A*02:01		83	97	SPKLFIRQEEVQELY	645.05	HLA-DRB1*03:01
	4	12	ILFLALITL	282.30	HLA-A*02:06		71	85	VKHVYQLRARSVSPK	353.08	HLA-DRB1*04:01
	10	18	ITLATCELY	285.70	HLA-A*01:01		71	85	VKHVYQLRARSVSPK	359.56	HLA-DRB1*04:05
	12	20	LATCELYHY	287.90	HLA-B*58:01		76	90	QLRARSVSPKLFIRQ	222.02	HLA-DRB1*09:01
	103	111	IVAAIVFIT	288.20	HLA-A*68:02		6	20	FLALITLATCELYHY	536.15	HLA-DQA1*01:02/DQB1*06:02
	110	118	ITLCFTLKR	301.20	HLA-A*03:01		52	66	NKFALTCFSTQFAFA	546.04	HLA-DQA1*01:02/DQB1*06:02
	85	93	KLFIRQEEV	309.40	HLA-A*32:01		76	90	QLRARSVSPKLFIRQ	752.75	HLA-DRB1*03:01
	111	119	TLCFTLKRK	314.40	HLA-A*11:01		91	105	EEVQELYSPIFLIVA	832.30	HLA-DQA1*05:01/DQB1*02:01
	94	102	QELYSPIFL	323.40	HLA-B*44:03		57	71	TCFSTQFAFACPDGV	892.08	HLA-DPA1*03:01/DPB1*04:02
	38	46	GTYEGNSPF	332.30	HLA-A*02:06		91	105	EEVQELYSPIFLIVA	273.23	HLA-DRB1*15:01
	17	25	LYHYQECVR	338.30	HLA-A*31:01		57	71	TCFSTQFAFACPDGV	580.09	HLA-DPA1*02:01/DPB1*01:01
	70	78	GVKHVYQLR	340.60	HLA-A*68:01		52	66	NKFALTCFSTQFAFA	894.23	HLA-DQA1*05:01/DQB1*02:01
	103	111	IVAAIVFIT	344.20	HLA-A*02:06		83	97	SPKLFIRQEEVQELY	307.15	HLA-DRB4*01:01
	98	106	SPIFLIVAA	361.90	HLA-B*07:02		107	121	IVFITLCFTLKRKTE	417.62	HLA-DRB1*04:05
	80	88	RSVSPKLFI	368.20	HLA-A*32:01		76	90	QLRARSVSPKLFIRQ	771.15	HLA-DRB1*12:01
	4	12	ILFLALITL	384.30	HLA-A*32:01		20	34	YQECVRGTTVLLKEP	249.71	HLA-DRB1*07:01
	55	63	ALTCFSTQF	385.30	HLA-A*32:01		91	105	EEVQELYSPIFLIVA	260.15	HLA-DRB1*09:01
	10	18	ITLATCELY	400.50	HLA-A*11:01		76	90	QLRARSVSPKLFIRQ	335.39	HLA-DRB1*13:02
	78	86	RARSVSPKL	412.60	HLA-B*57:01		20	34	YQECVRGTTVLLKEP	619.44	HLA-DPA1*02:01/DPB1*01:01
	41	49	EGNSPFHPL	425.20	HLA-A*68:02		76	90	QLRARSVSPKLFIRQ	630.55	HLA-DPA1*02:01/DPB1*01:01
	107	115	IVFITLCFT	427.50	HLA-A*02:06		107	121	IVFITLCFTLKRKTE	804.23	HLA-DRB1*12:01
	38	46	GTYEGNSPF	465.90	HLA-B*35:01		6	20	FLALITLATCELYHY	81.13	HLA-DRB1*01:01
	56	64	LTCFSTQFA	474.50	HLA-A*68:02		83	97	SPKLFIRQEEVQELY	478.95	HLA-DRB1*04:01
	89	97	RQEEVQELY	476.20	HLA-B*15:01		20	34	YQECVRGTTVLLKEP	678.64	HLA-DQA1*01:02/DQB1*06:02
							62	76	QFAFACPDGVKHVYQ	87.11	HLA-DRB1*01:01
							57	71	TCFSTQFAFACPDGV	420.85	HLA-DQA1*05:01/DQB1*03:01
							6	20	FLALITLATCELYHY	507.24	HLA-DRB1*04:01
							47	61	HPLADNKFALTCFST	993.69	HLA-DRB1*03:01
							52	66	NKFALTCFSTQFAFA	90.24	HLA-DRB1*01:01
							62	76	QFAFACPDGVKHVYQ	300.46	HLA-DRB1*07:01
							1	15	MKIILFLALITLATC	527.54	HLA-DRB1*04:05
							42	56	GNSPFHPLADNKFAL	96.07	HLA-DRB1*01:01
							57	71	TCFSTQFAFACPDGV	541.10	HLA-DRB1*04:05
							20	34	YQECVRGTTVLLKEP	105.54	HLA-DRB1*01:01
							42	56	GNSPFHPLADNKFAL	333.75	HLA-DRB1*09:01
							6	20	FLALITLATCELYHY	337.34	HLA-DRB1*07:01
							20	34	YQECVRGTTVLLKEP	338.87	HLA-DRB1*09:01
							6	20	FLALITLATCELYHY	420.77	HLA-DRB1*15:01
							57	71	TCFSTQFAFACPDGV	576.74	HLA-DRB1*04:01
							57	71	TCFSTQFAFACPDGV	763.10	HLA-DQA1*01:02/DQB1*06:02
							96	110	LYSPIFLIVAAIVFI	776.13	HLA-DPA1*01:03/DPB1*02:01
							76	90	QLRARSVSPKLFIRQ	776.65	HLA-DPA1*01:03/DPB1*02:01
							1	15	MKIILFLALITLATC	110.44	HLA-DRB1*01:01
							42	56	GNSPFHPLADNKFAL	584.77	HLA-DRB1*04:05
							91	105	EEVQELYSPIFLIVA	587.13	HLA-DRB1*04:05
							42	56	GNSPFHPLADNKFAL	600.41	HLA-DRB1*04:01
							62	76	QFAFACPDGVKHVYQ	605.29	HLA-DRB1*04:01
							6	20	FLALITLATCELYHY	750.27	HLA-DRB1*08:02
							20	34	YQECVRGTTVLLKEP	373.25	HLA-DRB5*01:01
							42	56	GNSPFHPLADNKFAL	375.49	HLA-DRB1*07:01
							57	71	TCFSTQFAFACPDGV	383.15	HLA-DRB1*07:01
							76	90	QLRARSVSPKLFIRQ	483.51	HLA-DRB1*15:01
							107	121	IVFITLCFTLKRKTE	637.43	HLA-DRB1*04:01
							11	25	TLATCELYHYQECVR	858.33	HLA-DPA1*01:03/DPB1*02:01
							11	25	TLATCELYHYQECVR	884.21	HLA-DPA1*02:01/DPB1*01:01
							91	105	EEVQELYSPIFLIVA	122.47	HLA-DRB1*01:01
							62	76	QFAFACPDGVKHVYQ	621.01	HLA-DQA1*05:01/DQB1*03:01
							20	34	YQECVRGTTVLLKEP	660.45	HLA-DRB1*04:01
							1	15	MKIILFLALITLATC	934.81	HLA-DPA1*01:03/DPB1*02:01
							20	34	YQECVRGTTVLLKEP	953.54	HLA-DPA1*01:03/DPB1*02:01
							102	116	LIVAAIVFITLCFTL	959.80	HLA-DPA1*01:03/DPB1*02:01
							20	34	YQECVRGTTVLLKEP	858.11	HLA-DRB1*08:02
							76	90	QLRARSVSPKLFIRQ	136.40	HLA-DRB1*01:01
							20	34	YQECVRGTTVLLKEP	603.52	HLA-DRB1*13:02
							52	66	NKFALTCFSTQFAFA	903.25	HLA-DRB1*08:02
							57	71	TCFSTQFAFACPDGV	141.82	HLA-DRB1*01:01
							107	121	IVFITLCFTLKRKTE	144.63	HLA-DRB1*01:01
							107	121	IVFITLCFTLKRKTE	447.06	HLA-DRB1*07:01
							62	76	QFAFACPDGVKHVYQ	541.48	HLA-DRB5*01:01
							42	56	GNSPFHPLADNKFAL	541.69	HLA-DRB5*01:01
							6	20	FLALITLATCELYHY	546.75	HLA-DRB4*01:01
							6	20	FLALITLATCELYHY	501.12	HLA-DRB1*09:01
							20	34	YQECVRGTTVLLKEP	564.79	HLA-DRB4*01:01
							91	105	EEVQELYSPIFLIVA	729.34	HLA-DRB1*13:02
							47	61	HPLADNKFALTCFST	736.17	HLA-DRB1*13:02
							20	34	YQECVRGTTVLLKEP	800.89	HLA-DRB1*04:05
							52	66	NKFALTCFSTQFAFA	805.52	HLA-DRB1*11:01
							52	66	NKFALTCFSTQFAFA	888.18	HLA-DQA1*05:01/DQB1*03:01
							20	34	YQECVRGTTVLLKEP	831.69	HLA-DRB1*11:01
							1	15	MKIILFLALITLATC	864.92	HLA-DRB1*04:01
							6	20	FLALITLATCELYHY	875.17	HLA-DRB1*11:01
							62	76	QFAFACPDGVKHVYQ	880.26	HLA-DRB1*04:05
							76	90	QLRARSVSPKLFIRQ	925.92	HLA-DRB1*04:01
							1	15	MKIILFLALITLATC	796.25	HLA-DRB1*15:01
							91	105	EEVQELYSPIFLIVA	983.24	HLA-DRB1*04:01
							96	110	LYSPIFLIVAAIVFI	648.19	HLA-DRB1*07:01
							52	66	NKFALTCFSTQFAFA	737.96	HLA-DRB5*01:01
							6	20	FLALITLATCELYHY	934.66	HLA-DRB1*13:02
							52	66	NKFALTCFSTQFAFA	726.86	HLA-DRB4*01:01
							42	56	GNSPFHPLADNKFAL	936.45	HLA-DRB1*15:01
							42	56	GNSPFHPLADNKFAL	986.97	HLA-DRB1*13:02
							20	34	YQECVRGTTVLLKEP	990.47	HLA-DRB1*15:01
							96	110	LYSPIFLIVAAIVFI	271.29	HLA-DRB1*01:01
							107	121	IVFITLCFTLKRKTE	826.12	HLA-DRB1*09:01
							25	39	RGTTVLLKEPCSSGT	935.45	HLA-DRB4*01:01
							47	61	HPLADNKFALTCFST	860.31	HLA-DRB1*09:01
							91	105	EEVQELYSPIFLIVA	952.87	HLA-DRB4*01:01
							36	50	SSGTYEGNSPFHPLA	895.02	HLA-DRB1*09:01
							25	39	RGTTVLLKEPCSSGT	394.47	HLA-DRB1*01:01
							83	97	SPKLFIRQEEVQELY	398.96	HLA-DRB1*01:01
							47	61	HPLADNKFALTCFST	488.69	HLA-DRB1*01:01
							36	50	SSGTYEGNSPFHPLA	521.01	HLA-DRB1*01:01

## Sheet: ORF6 - QHD43420.1
TepiTool: MHC Class I						TepiTool: MHC Class II
	Peptide start	Peptide end	Peptide	IC50	Allele	Peptide start	Peptide end	Peptide	IC50	Allele
	3	11	HLVDFQVTI	17.70	HLA-A*02:03	13	27	EILLIIMRTFKVSIW	20.18	HLA-DRB1*15:01
	3	11	HLVDFQVTI	20.00	HLA-A*02:01	22	36	FKVSIWNLDYIINLI	90.10	HLA-DQA1*01:01/DQB1*05:01
	23	31	KVSIWNLDY	24.90	HLA-A*30:02	13	27	EILLIIMRTFKVSIW	90.35	HLA-DRB1*12:01
	15	23	LLIIMRTFK	29.30	HLA-A*03:01	31	45	YIINLIIKNLSKSLT	15.41	HLA-DRB1*13:02
	16	24	LIIMRTFKV	30.90	HLA-A*02:06	31	45	YIINLIIKNLSKSLT	135.42	HLA-DRB1*12:01
	16	24	LIIMRTFKV	39.00	HLA-A*02:03	4	18	LVDFQVTIAEILLII	128.84	HLA-DPA1*03:01/DPB1*04:02
	7	15	FQVTIAEIL	40.50	HLA-A*02:06	31	45	YIINLIIKNLSKSLT	43.56	HLA-DRB3*02:02
	3	11	HLVDFQVTI	47.10	HLA-A*02:06	22	36	FKVSIWNLDYIINLI	66.10	HLA-DRB3*01:01
	25	33	SIWNLDYII	50.70	HLA-A*32:01	31	45	YIINLIIKNLSKSLT	32.39	HLA-DRB1*11:01
	10	18	TIAEILLII	54.50	HLA-A*02:03	13	27	EILLIIMRTFKVSIW	62.56	HLA-DRB4*01:01
	15	23	LLIIMRTFK	58.60	HLA-A*11:01	31	45	YIINLIIKNLSKSLT	113.48	HLA-DRB1*08:02
	16	24	LIIMRTFKV	58.70	HLA-A*02:01	4	18	LVDFQVTIAEILLII	117.09	HLA-DPA1*02:01/DPB1*01:01
	10	18	TIAEILLII	65.20	HLA-A*68:02	4	18	LVDFQVTIAEILLII	73.45	HLA-DPA1*01:03/DPB1*02:01
	25	33	SIWNLDYII	67.10	HLA-A*02:01	13	27	EILLIIMRTFKVSIW	14.32	HLA-DRB1*01:01
	24	32	VSIWNLDYI	67.40	HLA-A*02:06	31	45	YIINLIIKNLSKSLT	68.28	HLA-DRB4*01:01
	10	18	TIAEILLII	74.10	HLA-A*02:06	13	27	EILLIIMRTFKVSIW	130.16	HLA-DRB1*08:02
	25	33	SIWNLDYII	81.90	HLA-A*02:06	22	36	FKVSIWNLDYIINLI	76.23	HLA-DPA1*01:03/DPB1*02:01
	9	17	VTIAEILLI	82.30	HLA-A*02:06	22	36	FKVSIWNLDYIINLI	193.11	HLA-DPA1*03:01/DPB1*04:02
	18	26	IMRTFKVSI	83.80	HLA-A*30:01	31	45	YIINLIIKNLSKSLT	62.14	HLA-DRB1*15:01
	40	48	LSKSLTENK	92.60	HLA-A*30:01	13	27	EILLIIMRTFKVSIW	99.21	HLA-DRB1*04:05
	3	11	HLVDFQVTI	108.60	HLA-A*32:01	4	18	LVDFQVTIAEILLII	228.05	HLA-DQA1*05:01/DQB1*02:01
	15	23	LLIIMRTFK	110.50	HLA-A*68:01	22	36	FKVSIWNLDYIINLI	139.03	HLA-DPA1*02:01/DPB1*01:01
	18	26	IMRTFKVSI	124.80	HLA-B*08:01	4	18	LVDFQVTIAEILLII	41.58	HLA-DRB1*07:01
	9	17	VTIAEILLI	125.00	HLA-B*58:01	13	27	EILLIIMRTFKVSIW	47.75	HLA-DRB1*11:01
	28	36	NLDYIINLI	125.70	HLA-A*02:01	4	18	LVDFQVTIAEILLII	743.31	HLA-DQA1*04:01/DQB1*04:02
	15	23	LLIIMRTFK	130.80	HLA-A*31:01	4	18	LVDFQVTIAEILLII	877.79	HLA-DQA1*03:01/DQB1*03:02
	18	26	IMRTFKVSI	138.60	HLA-A*02:03	31	45	YIINLIIKNLSKSLT	54.21	HLA-DRB5*01:01
	23	31	KVSIWNLDY	138.70	HLA-A*11:01	13	27	EILLIIMRTFKVSIW	63.89	HLA-DRB1*07:01
	16	24	LIIMRTFKV	144.20	HLA-B*08:01	13	27	EILLIIMRTFKVSIW	73.87	HLA-DRB1*13:02
	16	24	LIIMRTFKV	156.30	HLA-A*68:02	36	50	IIKNLSKSLTENKYS	75.89	HLA-DRB1*11:01
	18	26	IMRTFKVSI	174.00	HLA-A*32:01	13	27	EILLIIMRTFKVSIW	157.42	HLA-DRB1*04:01
	23	31	KVSIWNLDY	184.60	HLA-A*03:01	22	36	FKVSIWNLDYIINLI	86.00	HLA-DRB1*13:02
	10	18	TIAEILLII	188.40	HLA-A*02:01	22	36	FKVSIWNLDYIINLI	396.66	HLA-DQA1*05:01/DQB1*02:01
	15	23	LLIIMRTFK	190.70	HLA-A*30:01	13	27	EILLIIMRTFKVSIW	617.17	HLA-DPA1*02:01/DPB1*05:01
	24	32	VSIWNLDYI	196.40	HLA-A*68:02	13	27	EILLIIMRTFKVSIW	392.43	HLA-DPA1*03:01/DPB1*04:02
	50	58	SQLDEEQPM	200.50	HLA-A*02:06	36	50	IIKNLSKSLTENKYS	97.51	HLA-DRB1*13:02
	24	32	VSIWNLDYI	201.10	HLA-B*58:01	22	36	FKVSIWNLDYIINLI	381.51	HLA-DRB1*12:01
	3	11	HLVDFQVTI	218.90	HLA-A*68:02	4	18	LVDFQVTIAEILLII	703.88	HLA-DQA1*01:01/DQB1*05:01
	28	36	NLDYIINLI	260.80	HLA-A*02:03	13	27	EILLIIMRTFKVSIW	78.42	HLA-DRB5*01:01
	34	42	NLIIKNLSK	276.80	HLA-A*03:01	31	45	YIINLIIKNLSKSLT	678.50	HLA-DPA1*02:01/DPB1*05:01
	40	48	LSKSLTENK	279.30	HLA-A*68:01	31	45	YIINLIIKNLSKSLT	199.48	HLA-DRB1*04:01
	9	17	VTIAEILLI	279.80	HLA-A*32:01	31	45	YIINLIIKNLSKSLT	209.50	HLA-DRB1*04:05
	20	28	RTFKVSIWN	280.90	HLA-A*30:01	22	36	FKVSIWNLDYIINLI	716.55	HLA-DPA1*02:01/DPB1*05:01
	21	29	TFKVSIWNL	295.20	HLA-A*23:01	22	36	FKVSIWNLDYIINLI	216.99	HLA-DRB1*04:05
	34	42	NLIIKNLSK	302.00	HLA-A*11:01	31	45	YIINLIIKNLSKSLT	379.28	HLA-DRB1*03:01
	36	44	IIKNLSKSL	322.80	HLA-B*08:01	22	36	FKVSIWNLDYIINLI	471.99	HLA-DRB3*02:02
	23	31	KVSIWNLDY	325.20	HLA-A*32:01	13	27	EILLIIMRTFKVSIW	227.88	HLA-DPA1*01:03/DPB1*02:01
	14	22	ILLIIMRTF	343.90	HLA-A*32:01	4	18	LVDFQVTIAEILLII	469.04	HLA-DRB3*01:01
	40	48	LSKSLTENK	382.10	HLA-A*11:01	4	18	LVDFQVTIAEILLII	131.58	HLA-DRB1*09:01
	1	9	MFHLVDFQV	398.10	HLA-A*68:02	22	36	FKVSIWNLDYIINLI	420.32	HLA-DRB1*03:01
	9	17	VTIAEILLI	410.30	HLA-A*68:02	31	45	YIINLIIKNLSKSLT	36.25	HLA-DRB1*01:01
	28	36	NLDYIINLI	447.00	HLA-A*02:06	36	50	IIKNLSKSLTENKYS	320.13	HLA-DRB1*08:02
	7	15	FQVTIAEIL	492.50	HLA-B*40:01	31	45	YIINLIIKNLSKSLT	118.77	HLA-DRB1*07:01
	7	15	FQVTIAEIL	497.00	HLA-B*15:01	13	27	EILLIIMRTFKVSIW	450.98	HLA-DRB1*03:01
						22	36	FKVSIWNLDYIINLI	168.82	HLA-DRB1*15:01
						4	18	LVDFQVTIAEILLII	870.75	HLA-DPA1*02:01/DPB1*05:01
						13	27	EILLIIMRTFKVSIW	151.66	HLA-DRB1*09:01
						13	27	EILLIIMRTFKVSIW	372.73	HLA-DPA1*02:01/DPB1*01:01
						4	18	LVDFQVTIAEILLII	183.11	HLA-DRB1*13:02
						36	50	IIKNLSKSLTENKYS	659.10	HLA-DRB3*02:02
						36	50	IIKNLSKSLTENKYS	545.54	HLA-DRB1*12:01
						22	36	FKVSIWNLDYIINLI	313.09	HLA-DRB1*04:01
						13	27	EILLIIMRTFKVSIW	776.61	HLA-DRB3*02:02
						36	50	IIKNLSKSLTENKYS	163.79	HLA-DRB5*01:01
						22	36	FKVSIWNLDYIINLI	187.31	HLA-DRB1*07:01
						36	50	IIKNLSKSLTENKYS	246.15	HLA-DRB4*01:01
						4	18	LVDFQVTIAEILLII	971.00	HLA-DRB3*02:02
						4	18	LVDFQVTIAEILLII	64.41	HLA-DRB1*01:01
						46	60	ENKYSQLDEEQPMEI	841.89	HLA-DQA1*05:01/DQB1*02:01
						4	18	LVDFQVTIAEILLII	727.18	HLA-DRB1*12:01
						31	45	YIINLIIKNLSKSLT	946.88	HLA-DPA1*03:01/DPB1*04:02
						22	36	FKVSIWNLDYIINLI	305.76	HLA-DRB4*01:01
						36	50	IIKNLSKSLTENKYS	313.53	HLA-DRB1*15:01
						4	18	LVDFQVTIAEILLII	471.13	HLA-DRB1*04:05
						4	18	LVDFQVTIAEILLII	687.72	HLA-DQA1*01:02/DQB1*06:02
						31	45	YIINLIIKNLSKSLT	701.28	HLA-DPA1*02:01/DPB1*01:01
						31	45	YIINLIIKNLSKSLT	304.33	HLA-DRB1*09:01
						4	18	LVDFQVTIAEILLII	441.98	HLA-DRB1*15:01
						31	45	YIINLIIKNLSKSLT	771.94	HLA-DPA1*01:03/DPB1*02:01
						22	36	FKVSIWNLDYIINLI	382.46	HLA-DRB1*09:01
						36	50	IIKNLSKSLTENKYS	706.41	HLA-DRB1*04:01
						22	36	FKVSIWNLDYIINLI	144.61	HLA-DRB1*01:01
						36	50	IIKNLSKSLTENKYS	144.61	HLA-DRB1*01:01
						4	18	LVDFQVTIAEILLII	756.09	HLA-DRB1*04:01
						13	27	EILLIIMRTFKVSIW	969.57	HLA-DQA1*01:02/DQB1*06:02
						36	50	IIKNLSKSLTENKYS	487.75	HLA-DRB1*07:01
						4	18	LVDFQVTIAEILLII	579.20	HLA-DRB4*01:01
						36	50	IIKNLSKSLTENKYS	903.44	HLA-DRB1*04:05
						22	36	FKVSIWNLDYIINLI	954.32	HLA-DRB1*11:01
						36	50	IIKNLSKSLTENKYS	660.83	HLA-DRB1*09:01
						4	18	LVDFQVTIAEILLII	901.69	HLA-DRB5*01:01

## Sheet: M protein - QHD43419.1
TepiTool: MHC Class I						TepiTool: MHC Class II
	Peptide start	Peptide end	Peptide	IC50	Allele		Peptide start	Peptide end	Peptide	IC50	Allele
	93	101	LSYFIASFR	3.40	HLA-A*68:01		93	107	LSYFIASFRLFARTR	112.80	HLA-DPA1*02:01/DPB1*05:01
	89	97	GLMWLSYFI	4.20	HLA-A*02:01		98	112	ASFRLFARTRSMWSF	12.22	HLA-DRB1*11:01
	95	103	YFIASFRLF	4.80	HLA-A*23:01		74	88	NWITGGIAIAMACLV	46.57	HLA-DQA1*01:02/DQB1*06:02
	65	73	FVLAAVYRI	5.10	HLA-A*02:06		98	112	ASFRLFARTRSMWSF	53.53	HLA-DRB1*08:02
	93	101	LSYFIASFR	5.90	HLA-A*31:01		175	189	TLSYYKLGASQRVAG	7.31	HLA-DRB1*01:01
	15	23	KLLEQWNLV	6.70	HLA-A*02:01		74	88	NWITGGIAIAMACLV	20.93	HLA-DQA1*05:01/DQB1*03:01
	172	180	TSRTLSYYK	7.30	HLA-A*30:01		175	189	TLSYYKLGASQRVAG	27.60	HLA-DRB1*09:01
	84	92	MACLVGLMW	7.60	HLA-B*58:01		88	102	VGLMWLSYFIASFRL	144.01	HLA-DQA1*01:01/DQB1*05:01
	105	113	RTRSMWSFN	7.60	HLA-A*30:01		98	112	ASFRLFARTRSMWSF	16.26	HLA-DRB5*01:01
	15	23	KLLEQWNLV	7.80	HLA-A*02:06		175	189	TLSYYKLGASQRVAG	16.67	HLA-DRB5*01:01
	95	103	YFIASFRLF	8.00	HLA-A*24:02		93	107	LSYFIASFRLFARTR	94.79	HLA-DPA1*03:01/DPB1*04:02
	39	47	YANRNRFLY	8.10	HLA-B*35:01		98	112	ASFRLFARTRSMWSF	51.13	HLA-DRB1*04:01
	67	75	LAAVYRINW	8.50	HLA-B*58:01		93	107	LSYFIASFRLFARTR	39.87	HLA-DPA1*01:03/DPB1*02:01
	138	146	LVIGAVILR	8.90	HLA-A*68:01		98	112	ASFRLFARTRSMWSF	55.51	HLA-DRB1*04:05
	150	158	RIAGHHLGR	9.80	HLA-A*31:01		93	107	LSYFIASFRLFARTR	36.28	HLA-DRB1*15:01
	89	97	GLMWLSYFI	10.20	HLA-A*02:06		93	107	LSYFIASFRLFARTR	75.47	HLA-DPA1*02:01/DPB1*01:01
	97	105	IASFRLFAR	10.20	HLA-A*31:01		88	102	VGLMWLSYFIASFRL	48.80	HLA-DPA1*01:03/DPB1*02:01
	65	73	FVLAAVYRI	10.60	HLA-A*02:01		34	48	LLQFAYANRNRFLYI	46.63	HLA-DRB3*02:02
	94	102	SYFIASFRL	10.70	HLA-A*23:01		98	112	ASFRLFARTRSMWSF	256.19	HLA-DPA1*02:01/DPB1*05:01
	171	179	ATSRTLSYY	11.20	HLA-A*30:02		93	107	LSYFIASFRLFARTR	27.41	HLA-DRB1*11:01
	61	69	TLACFVLAA	11.40	HLA-A*02:03		115	129	ETNILLNVPLHGTIL	24.25	HLA-DRB1*13:02
	42	50	RNRFLYIIK	12.90	HLA-A*30:01		39	53	YANRNRFLYIIKLIF	268.66	HLA-DPA1*02:01/DPB1*05:01
	89	97	GLMWLSYFI	13.00	HLA-A*02:03		98	112	ASFRLFARTRSMWSF	30.95	HLA-DRB1*07:01
	193	201	FAAYSRYRI	13.50	HLA-A*68:02		34	48	LLQFAYANRNRFLYI	26.30	HLA-DRB5*01:01
	96	104	FIASFRLFA	15.10	HLA-A*02:03		34	48	LLQFAYANRNRFLYI	27.76	HLA-DRB1*13:02
	99	107	SFRLFARTR	15.60	HLA-A*31:01		68	82	AAVYRINWITGGIAI	66.09	HLA-DRB3*02:02
	15	23	KLLEQWNLV	15.90	HLA-A*02:03		115	129	ETNILLNVPLHGTIL	66.50	HLA-DRB3*02:02
	93	101	LSYFIASFR	16.10	HLA-A*33:01		88	102	VGLMWLSYFIASFRL	153.04	HLA-DPA1*03:01/DPB1*04:02
	101	109	RLFARTRSM	16.30	HLA-A*32:01		98	112	ASFRLFARTRSMWSF	52.46	HLA-DRB1*15:01
	97	105	IASFRLFAR	18.20	HLA-A*68:01		175	189	TLSYYKLGASQRVAG	75.81	HLA-DRB1*04:01
	82	90	IAMACLVGL	19.40	HLA-A*02:06		34	48	LLQFAYANRNRFLYI	52.79	HLA-DRB1*15:01
	97	105	IASFRLFAR	19.80	HLA-A*33:01		93	107	LSYFIASFRLFARTR	29.92	HLA-DRB5*01:01
	170	178	VATSRTLSY	20.90	HLA-B*35:01		88	102	VGLMWLSYFIASFRL	54.82	HLA-DRB1*15:01
	67	75	LAAVYRINW	21.70	HLA-B*57:01		34	48	LLQFAYANRNRFLYI	36.23	HLA-DRB1*11:01
	192	200	GFAAYSRYR	21.70	HLA-A*31:01		98	112	ASFRLFARTRSMWSF	49.88	HLA-DRB1*09:01
	191	199	SGFAAYSRY	22.70	HLA-A*30:02		34	48	LLQFAYANRNRFLYI	320.52	HLA-DPA1*02:01/DPB1*05:01
	93	101	LSYFIASFR	23.00	HLA-A*11:01		144	158	ILRGHLRIAGHHLGR	37.56	HLA-DRB1*11:01
	94	102	SYFIASFRL	24.40	HLA-A*24:02		165	179	PKEITVATSRTLSYY	37.66	HLA-DRB1*07:01
	37	45	FAYANRNRF	25.50	HLA-B*35:01		175	189	TLSYYKLGASQRVAG	37.68	HLA-DRB1*07:01
	136	144	SELVIGAVI	25.60	HLA-B*40:01		88	102	VGLMWLSYFIASFRL	132.56	HLA-DPA1*02:01/DPB1*01:01
	172	180	TSRTLSYYK	26.50	HLA-A*11:01		200	214	RIGNYKLNTDHSSSS	95.71	HLA-DRB3*02:02
	96	104	FIASFRLFA	26.60	HLA-A*68:02		138	152	LVIGAVILRGHLRIA	76.61	HLA-DRB4*01:01
	61	69	TLACFVLAA	27.40	HLA-A*02:01		144	158	ILRGHLRIAGHHLGR	34.21	HLA-DRB5*01:01
	101	109	RLFARTRSM	27.60	HLA-B*08:01		138	152	LVIGAVILRGHLRIA	209.51	HLA-DRB1*12:01
	142	150	AVILRGHLR	27.60	HLA-A*31:01		1	15	MADSNGTITVEELKK	695.18	HLA-DQA1*03:01/DQB1*03:02
	108	116	SMWSFNPET	30.50	HLA-A*02:01		93	107	LSYFIASFRLFARTR	146.45	HLA-DRB1*08:02
	40	48	ANRNRFLYI	30.70	HLA-A*30:01		175	189	TLSYYKLGASQRVAG	122.89	HLA-DRB3*02:02
	65	73	FVLAAVYRI	30.80	HLA-A*68:02		49	63	IKLIFLWLLWPVTLA	356.31	HLA-DQA1*01:01/DQB1*05:01
	64	72	CFVLAAVYR	31.20	HLA-A*33:01		88	102	VGLMWLSYFIASFRL	377.86	HLA-DPA1*02:01/DPB1*05:01
	101	109	RLFARTRSM	31.60	HLA-B*15:01		144	158	ILRGHLRIAGHHLGR	87.05	HLA-DRB4*01:01
	50	58	KLIFLWLLW	31.80	HLA-A*32:01		98	112	ASFRLFARTRSMWSF	88.33	HLA-DRB4*01:01
	83	91	AMACLVGLM	31.80	HLA-A*02:03		115	129	ETNILLNVPLHGTIL	230.22	HLA-DRB1*12:01
	55	63	WLLWPVTLA	32.00	HLA-A*02:03		14	28	KKLLEQWNLVIGFLF	377.06	HLA-DQA1*01:01/DQB1*05:01
	172	180	TSRTLSYYK	32.00	HLA-A*31:01		115	129	ETNILLNVPLHGTIL	90.82	HLA-DRB4*01:01
	6	14	GTITVEELK	33.90	HLA-A*11:01		1	15	MADSNGTITVEELKK	667.10	HLA-DQA1*04:01/DQB1*04:02
	39	47	YANRNRFLY	34.20	HLA-A*30:02		59	73	PVTLACFVLAAVYRI	50.28	HLA-DRB1*07:01
	34	42	LLQFAYANR	34.50	HLA-A*31:01		74	88	NWITGGIAIAMACLV	672.92	HLA-DQA1*04:01/DQB1*04:02
	190	198	DSGFAAYSR	34.50	HLA-A*68:01		138	152	LVIGAVILRGHLRIA	79.07	HLA-DRB1*15:01
	99	107	SFRLFARTR	36.90	HLA-A*33:01		34	48	LLQFAYANRNRFLYI	125.82	HLA-DRB1*04:05
	92	100	WLSYFIASF	38.50	HLA-B*15:01		98	112	ASFRLFARTRSMWSF	19.18	HLA-DRB1*01:01
	22	30	LVIGFLFLT	39.10	HLA-A*02:06		34	48	LLQFAYANRNRFLYI	118.90	HLA-DRB1*04:01
	6	14	GTITVEELK	39.40	HLA-A*68:01		107	121	RSMWSFNPETNILLN	178.89	HLA-DRB3*02:02
	171	179	ATSRTLSYY	39.80	HLA-A*11:01		93	107	LSYFIASFRLFARTR	128.35	HLA-DRB1*04:05
	54	62	LWLLWPVTL	39.90	HLA-A*23:01		98	112	ASFRLFARTRSMWSF	188.31	HLA-DRB3*02:02
	172	180	TSRTLSYYK	40.10	HLA-A*68:01		138	152	LVIGAVILRGHLRIA	48.98	HLA-DRB5*01:01
	96	104	FIASFRLFA	41.70	HLA-A*02:06		34	48	LLQFAYANRNRFLYI	58.17	HLA-DRB1*07:01
	65	73	FVLAAVYRI	41.80	HLA-A*02:03		34	48	LLQFAYANRNRFLYI	179.79	HLA-DRB1*03:01
	57	65	LWPVTLACF	41.90	HLA-A*24:02		39	53	YANRNRFLYIIKLIF	194.91	HLA-DPA1*02:01/DPB1*01:01
	47	55	YIIKLIFLW	43.20	HLA-B*58:01		39	53	YANRNRFLYIIKLIF	286.30	HLA-DPA1*03:01/DPB1*04:02
	72	80	RINWITGGI	44.40	HLA-A*02:03		175	189	TLSYYKLGASQRVAG	138.14	HLA-DRB1*04:05
	53	61	FLWLLWPVT	44.70	HLA-A*02:01		93	107	LSYFIASFRLFARTR	483.10	HLA-DQA1*01:01/DQB1*05:01
	55	63	WLLWPVTLA	44.70	HLA-A*02:01		54	68	LWLLWPVTLACFVLA	483.84	HLA-DQA1*01:01/DQB1*05:01
	84	92	MACLVGLMW	45.70	HLA-B*57:01		138	152	LVIGAVILRGHLRIA	67.36	HLA-DRB1*11:01
	61	69	TLACFVLAA	46.60	HLA-A*02:06		14	28	KKLLEQWNLVIGFLF	310.27	HLA-DPA1*03:01/DPB1*04:02
	178	186	YYKLGASQR	46.90	HLA-A*33:01		165	179	PKEITVATSRTLSYY	81.61	HLA-DRB1*09:01
	62	70	LACFVLAAV	49.70	HLA-A*68:02		88	102	VGLMWLSYFIASFRL	66.14	HLA-DRB1*07:01
	96	104	FIASFRLFA	50.20	HLA-A*02:01		39	53	YANRNRFLYIIKLIF	140.08	HLA-DPA1*01:03/DPB1*02:01
	101	109	RLFARTRSM	52.70	HLA-A*30:01		34	48	LLQFAYANRNRFLYI	230.48	HLA-DRB3*01:01
	83	91	AMACLVGLM	53.10	HLA-B*15:01		93	107	LSYFIASFRLFARTR	299.59	HLA-DRB1*12:01
	84	92	MACLVGLMW	53.10	HLA-B*53:01		93	107	LSYFIASFRLFARTR	67.64	HLA-DRB1*07:01
	57	65	LWPVTLACF	54.10	HLA-A*23:01		34	48	LLQFAYANRNRFLYI	85.86	HLA-DRB1*09:01
	196	204	YSRYRIGNY	54.80	HLA-A*30:02		54	68	LWLLWPVTLACFVLA	146.39	HLA-DPA1*01:03/DPB1*02:01
	107	115	RSMWSFNPE	55.30	HLA-A*30:01		14	28	KKLLEQWNLVIGFLF	148.13	HLA-DPA1*01:03/DPB1*02:01
	64	72	CFVLAAVYR	55.60	HLA-A*31:01		34	48	LLQFAYANRNRFLYI	25.09	HLA-DRB1*01:01
	198	206	RYRIGNYKL	58.00	HLA-A*30:01		68	82	AAVYRINWITGGIAI	78.60	HLA-DRB1*13:02
	62	70	LACFVLAAV	59.20	HLA-A*02:06		115	129	ETNILLNVPLHGTIL	100.99	HLA-DRB1*15:01
	171	179	ATSRTLSYY	62.40	HLA-A*01:01		14	28	KKLLEQWNLVIGFLF	230.71	HLA-DPA1*02:01/DPB1*01:01
	39	47	YANRNRFLY	65.70	HLA-B*58:01		54	68	LWLLWPVTLACFVLA	344.91	HLA-DPA1*03:01/DPB1*04:02
	93	101	LSYFIASFR	67.80	HLA-A*03:01		34	48	LLQFAYANRNRFLYI	225.62	HLA-DRB1*08:02
	44	52	RFLYIIKLI	69.60	HLA-A*23:01		115	129	ETNILLNVPLHGTIL	228.36	HLA-DRB1*08:02
	101	109	RLFARTRSM	71.10	HLA-A*02:03		144	158	ILRGHLRIAGHHLGR	103.67	HLA-DRB1*15:01
	144	152	ILRGHLRIA	75.50	HLA-A*02:03		133	147	LLESELVIGAVILRG	254.33	HLA-DQA1*01:02/DQB1*06:02
	34	42	LLQFAYANR	75.60	HLA-A*33:01		175	189	TLSYYKLGASQRVAG	86.86	HLA-DRB1*11:01
	150	158	RIAGHHLGR	78.40	HLA-A*03:01		184	198	SQRVAGDSGFAAYSR	291.40	HLA-DRB3*01:01
	108	116	SMWSFNPET	78.50	HLA-A*02:06		93	107	LSYFIASFRLFARTR	98.76	HLA-DRB1*09:01
	55	63	WLLWPVTLA	78.60	HLA-A*02:06		107	121	RSMWSFNPETNILLN	303.67	HLA-DRB3*01:01
	80	88	IAIAMACLV	79.80	HLA-A*02:06		59	73	PVTLACFVLAAVYRI	170.03	HLA-DPA1*01:03/DPB1*02:01
	50	58	KLIFLWLLW	85.70	HLA-B*58:01		144	158	ILRGHLRIAGHHLGR	250.92	HLA-DRB1*08:02
	142	150	AVILRGHLR	86.10	HLA-A*68:01		34	48	LLQFAYANRNRFLYI	358.33	HLA-DRB1*12:01
	67	75	LAAVYRINW	87.70	HLA-B*53:01		34	48	LLQFAYANRNRFLYI	137.73	HLA-DRB4*01:01
	90	98	LMWLSYFIA	88.20	HLA-A*02:01		49	63	IKLIFLWLLWPVTLA	175.08	HLA-DPA1*01:03/DPB1*02:01
	36	44	QFAYANRNR	88.40	HLA-A*33:01		165	179	PKEITVATSRTLSYY	254.59	HLA-DRB1*08:02
	101	109	RLFARTRSM	90.70	HLA-B*07:02		93	107	LSYFIASFRLFARTR	28.72	HLA-DRB1*01:01
	53	61	FLWLLWPVT	93.70	HLA-A*02:06		34	48	LLQFAYANRNRFLYI	264.18	HLA-DPA1*02:01/DPB1*01:01
	190	198	DSGFAAYSR	98.00	HLA-A*33:01		39	53	YANRNRFLYIIKLIF	371.46	HLA-DRB1*12:01
	213	221	SSDNIALLV	98.40	HLA-A*01:01		165	179	PKEITVATSRTLSYY	98.69	HLA-DRB1*13:02
	26	34	FLFLTWICL	98.60	HLA-A*02:01		138	152	LVIGAVILRGHLRIA	267.37	HLA-DRB1*08:02
	36	44	QFAYANRNR	98.70	HLA-A*31:01		68	82	AAVYRINWITGGIAI	89.71	HLA-DRB1*07:01
	89	97	GLMWLSYFI	104.60	HLA-A*32:01		74	88	NWITGGIAIAMACLV	109.30	HLA-DRB1*09:01
	54	62	LWLLWPVTL	109.10	HLA-A*24:02		175	189	TLSYYKLGASQRVAG	123.09	HLA-DRB1*15:01
	64	72	CFVLAAVYR	116.40	HLA-A*68:01		126	140	GTILTRPLLESELVI	273.99	HLA-DPA1*02:01/DPB1*01:01
	39	47	YANRNRFLY	118.30	HLA-B*53:01		192	206	GFAAYSRYRIGNYKL	127.61	HLA-DRB1*15:01
	39	47	YANRNRFLY	119.20	HLA-A*01:01		34	48	LLQFAYANRNRFLYI	194.01	HLA-DPA1*01:03/DPB1*02:01
	99	107	SFRLFARTR	121.30	HLA-A*30:01		59	73	PVTLACFVLAAVYRI	427.88	HLA-DPA1*03:01/DPB1*04:02
	75	83	WITGGIAIA	121.90	HLA-A*02:03		144	158	ILRGHLRIAGHHLGR	30.78	HLA-DRB1*01:01
	60	68	VTLACFVLA	122.60	HLA-A*02:06		88	102	VGLMWLSYFIASFRL	114.82	HLA-DRB1*09:01
	135	143	ESELVIGAV	125.00	HLA-A*68:02		115	129	ETNILLNVPLHGTIL	331.90	HLA-DRB1*03:01
	15	23	KLLEQWNLV	127.00	HLA-A*32:01		39	53	YANRNRFLYIIKLIF	132.62	HLA-DRB1*15:01
	196	204	YSRYRIGNY	127.60	HLA-B*15:01		107	121	RSMWSFNPETNILLN	197.06	HLA-DRB1*04:01
	34	42	LLQFAYANR	128.10	HLA-A*68:01		93	107	LSYFIASFRLFARTR	197.96	HLA-DRB1*04:01
	175	183	TLSYYKLGA	128.20	HLA-A*02:03		93	107	LSYFIASFRLFARTR	156.34	HLA-DRB4*01:01
	80	88	IAIAMACLV	128.60	HLA-A*68:02		88	102	VGLMWLSYFIASFRL	455.00	HLA-DQA1*05:01/DQB1*02:01
	39	47	YANRNRFLY	134.00	HLA-A*68:01		88	102	VGLMWLSYFIASFRL	216.04	HLA-DRB1*04:05
	62	70	LACFVLAAV	134.00	HLA-A*02:03		68	82	AAVYRINWITGGIAI	138.87	HLA-DRB1*15:01
	170	178	VATSRTLSY	134.20	HLA-A*30:02		93	107	LSYFIASFRLFARTR	444.63	HLA-DRB3*02:02
	170	178	VATSRTLSY	135.20	HLA-B*15:01		165	179	PKEITVATSRTLSYY	376.79	HLA-DRB1*03:01
	150	158	RIAGHHLGR	138.80	HLA-A*11:01		34	48	LLQFAYANRNRFLYI	468.13	HLA-DPA1*03:01/DPB1*04:02
	171	179	ATSRTLSYY	138.80	HLA-B*15:01		83	97	AMACLVGLMWLSYFI	221.03	HLA-DPA1*01:03/DPB1*02:01
	37	45	FAYANRNRF	140.30	HLA-B*53:01		59	73	PVTLACFVLAAVYRI	315.10	HLA-DQA1*01:02/DQB1*06:02
	174	182	RTLSYYKLG	142.50	HLA-A*30:01		138	152	LVIGAVILRGHLRIA	319.29	HLA-DQA1*01:02/DQB1*06:02
	136	144	SELVIGAVI	144.00	HLA-B*44:03		49	63	IKLIFLWLLWPVTLA	478.29	HLA-DPA1*03:01/DPB1*04:02
	136	144	SELVIGAVI	145.60	HLA-B*44:02		14	28	KKLLEQWNLVIGFLF	756.31	HLA-DPA1*02:01/DPB1*05:01
	148	156	HLRIAGHHL	152.10	HLA-A*30:01		59	73	PVTLACFVLAAVYRI	808.75	HLA-DQA1*01:01/DQB1*05:01
	50	58	KLIFLWLLW	152.30	HLA-A*23:01		192	206	GFAAYSRYRIGNYKL	95.36	HLA-DRB5*01:01
	37	45	FAYANRNRF	153.20	HLA-B*15:01		59	73	PVTLACFVLAAVYRI	126.81	HLA-DRB1*09:01
	172	180	TSRTLSYYK	153.50	HLA-A*03:01		184	198	SQRVAGDSGFAAYSR	145.89	HLA-DQA1*05:01/DQB1*03:01
	138	146	LVIGAVILR	153.60	HLA-A*31:01		68	82	AAVYRINWITGGIAI	129.26	HLA-DRB1*09:01
	82	90	IAMACLVGL	155.90	HLA-A*02:01		29	43	LTWICLLQFAYANRN	148.47	HLA-DRB1*15:01
	72	80	RINWITGGI	161.50	HLA-A*32:01		175	189	TLSYYKLGASQRVAG	309.73	HLA-DRB1*08:02
	178	186	YYKLGASQR	162.10	HLA-A*31:01		54	68	LWLLWPVTLACFVLA	313.89	HLA-DPA1*02:01/DPB1*01:01
	198	206	RYRIGNYKL	164.50	HLA-A*23:01		192	206	GFAAYSRYRIGNYKL	130.44	HLA-DRB1*11:01
	46	54	LYIIKLIFL	168.60	HLA-A*23:01		144	158	ILRGHLRIAGHHLGR	132.72	HLA-DRB1*09:01
	42	50	RNRFLYIIK	168.70	HLA-A*31:01		115	129	ETNILLNVPLHGTIL	36.98	HLA-DRB1*01:01
	52	60	IFLWLLWPV	169.00	HLA-A*02:06		98	112	ASFRLFARTRSMWSF	464.60	HLA-DRB1*12:01
	212	220	SSSDNIALL	170.60	HLA-A*68:02		6	20	GTITVEELKKLLEQW	814.91	HLA-DPA1*02:01/DPB1*05:01
	191	199	SGFAAYSRY	176.20	HLA-B*15:01		59	73	PVTLACFVLAAVYRI	37.23	HLA-DRB1*01:01
	198	206	RYRIGNYKL	179.90	HLA-A*24:02		107	121	RSMWSFNPETNILLN	144.59	HLA-DRB1*13:02
	90	98	LMWLSYFIA	183.60	HLA-A*02:06		83	97	AMACLVGLMWLSYFI	529.29	HLA-DPA1*03:01/DPB1*04:02
	171	179	ATSRTLSYY	184.40	HLA-A*03:01		98	112	ASFRLFARTRSMWSF	343.44	HLA-DPA1*02:01/DPB1*01:01
	23	31	VIGFLFLTW	185.90	HLA-B*58:01		126	140	GTILTRPLLESELVI	544.25	HLA-DPA1*03:01/DPB1*04:02
	22	30	LVIGFLFLT	197.80	HLA-A*68:02		39	53	YANRNRFLYIIKLIF	912.77	HLA-DQA1*01:01/DQB1*05:01
	138	146	LVIGAVILR	198.90	HLA-A*11:01		144	158	ILRGHLRIAGHHLGR	123.60	HLA-DRB1*07:01
	23	31	VIGFLFLTW	206.70	HLA-A*32:01		175	189	TLSYYKLGASQRVAG	172.06	HLA-DQA1*05:01/DQB1*03:01
	138	146	LVIGAVILR	208.20	HLA-A*33:01		88	102	VGLMWLSYFIASFRL	109.43	HLA-DRB5*01:01
	47	55	YIIKLIFLW	209.70	HLA-A*32:01		93	107	LSYFIASFRLFARTR	459.71	HLA-DRB1*03:01
	97	105	IASFRLFAR	211.50	HLA-A*11:01		98	112	ASFRLFARTRSMWSF	460.49	HLA-DRB1*03:01
	142	150	AVILRGHLR	212.20	HLA-A*33:01		74	88	NWITGGIAIAMACLV	39.30	HLA-DRB1*01:01
	192	200	GFAAYSRYR	213.00	HLA-A*33:01		29	43	LTWICLLQFAYANRN	275.55	HLA-DPA1*01:03/DPB1*02:01
	82	90	IAMACLVGL	214.10	HLA-A*02:03		184	198	SQRVAGDSGFAAYSR	463.64	HLA-DRB1*03:01
	47	55	YIIKLIFLW	216.70	HLA-A*23:01		165	179	PKEITVATSRTLSYY	40.33	HLA-DRB1*01:01
	119	127	LLNVPLHGT	219.40	HLA-A*02:03		88	102	VGLMWLSYFIASFRL	493.41	HLA-DRB1*12:01
	150	158	RIAGHHLGR	225.70	HLA-A*68:01		14	28	KKLLEQWNLVIGFLF	158.33	HLA-DRB1*13:02
	44	52	RFLYIIKLI	232.80	HLA-A*24:02		29	43	LTWICLLQFAYANRN	577.86	HLA-DPA1*03:01/DPB1*04:02
	58	66	WPVTLACFV	232.80	HLA-B*53:01		74	88	NWITGGIAIAMACLV	137.33	HLA-DRB1*07:01
	65	73	FVLAAVYRI	236.10	HLA-A*32:01		39	53	YANRNRFLYIIKLIF	175.61	HLA-DRB1*11:01
	171	179	ATSRTLSYY	238.60	HLA-B*58:01		59	73	PVTLACFVLAAVYRI	179.59	HLA-DRB1*15:01
	22	30	LVIGFLFLT	240.90	HLA-A*02:01		14	28	KKLLEQWNLVIGFLF	184.43	HLA-DRB1*15:01
	39	47	YANRNRFLY	245.30	HLA-B*15:01		165	179	PKEITVATSRTLSYY	192.65	HLA-DRB1*15:01
	50	58	KLIFLWLLW	251.60	HLA-B*57:01		200	214	RIGNYKLNTDHSSSS	261.49	HLA-DRB1*04:01
	110	118	WSFNPETNI	256.00	HLA-A*68:02		107	121	RSMWSFNPETNILLN	270.59	HLA-DRB1*04:05
	52	60	IFLWLLWPV	264.10	HLA-A*02:01		49	63	IKLIFLWLLWPVTLA	274.64	HLA-DRB1*04:05
	188	196	AGDSGFAAY	267.30	HLA-A*30:02		115	129	ETNILLNVPLHGTIL	276.10	HLA-DRB1*04:01
	56	64	LLWPVTLAC	269.60	HLA-A*02:01		29	43	LTWICLLQFAYANRN	276.42	HLA-DRB1*04:05
	150	158	RIAGHHLGR	273.50	HLA-A*30:01		23	37	VIGFLFLTWICLLQF	318.83	HLA-DPA1*01:03/DPB1*02:01
	92	100	WLSYFIASF	276.10	HLA-A*32:01		68	82	AAVYRINWITGGIAI	362.74	HLA-DRB1*08:02
	72	80	RINWITGGI	280.00	HLA-A*30:01		138	152	LVIGAVILRGHLRIA	516.91	HLA-DRB1*03:01
	29	37	LTWICLLQF	282.60	HLA-B*58:01		14	28	KKLLEQWNLVIGFLF	524.82	HLA-DRB1*12:01
	87	95	LVGLMWLSY	284.90	HLA-A*30:02		29	43	LTWICLLQFAYANRN	534.19	HLA-DRB1*12:01
	82	90	IAMACLVGL	286.10	HLA-B*58:01		165	179	PKEITVATSRTLSYY	670.80	HLA-DRB3*02:02
	40	48	ANRNRFLYI	288.70	HLA-B*08:01		138	152	LVIGAVILRGHLRIA	929.67	HLA-DPA1*02:01/DPB1*05:01
	148	156	HLRIAGHHL	290.10	HLA-B*07:02		165	179	PKEITVATSRTLSYY	134.91	HLA-DRB5*01:01
	79	87	GIAIAMACL	292.60	HLA-A*02:03		49	63	IKLIFLWLLWPVTLA	422.28	HLA-DPA1*02:01/DPB1*01:01
	148	156	HLRIAGHHL	296.30	HLA-B*08:01		59	73	PVTLACFVLAAVYRI	431.32	HLA-DPA1*02:01/DPB1*01:01
	60	68	VTLACFVLA	298.40	HLA-A*30:01		144	158	ILRGHLRIAGHHLGR	561.92	HLA-DRB1*12:01
	164	172	LPKEITVAT	308.70	HLA-B*07:02		165	179	PKEITVATSRTLSYY	568.47	HLA-DRB1*12:01
	83	91	AMACLVGLM	310.00	HLA-A*02:01		98	112	ASFRLFARTRSMWSF	667.64	HLA-DPA1*03:01/DPB1*04:02
	80	88	IAIAMACLV	318.60	HLA-B*58:01		126	140	GTILTRPLLESELVI	990.74	HLA-DPA1*02:01/DPB1*05:01
	126	134	GTILTRPLL	319.10	HLA-A*30:01		138	152	LVIGAVILRGHLRIA	49.71	HLA-DRB1*01:01
	47	55	YIIKLIFLW	322.10	HLA-B*57:01		29	43	LTWICLLQFAYANRN	52.81	HLA-DRB1*01:01
	61	69	TLACFVLAA	327.30	HLA-A*68:02		49	63	IKLIFLWLLWPVTLA	213.40	HLA-DRB1*15:01
	26	34	FLFLTWICL	332.30	HLA-A*02:06		68	82	AAVYRINWITGGIAI	306.77	HLA-DRB1*04:01
	21	29	NLVIGFLFL	333.80	HLA-A*02:01		126	140	GTILTRPLLESELVI	365.86	HLA-DPA1*01:03/DPB1*02:01
	171	179	ATSRTLSYY	342.80	HLA-A*26:01		98	112	ASFRLFARTRSMWSF	373.71	HLA-DPA1*01:03/DPB1*02:01
	7	15	TITVEELKK	342.90	HLA-A*11:01		165	179	PKEITVATSRTLSYY	450.71	HLA-DQA1*01:02/DQB1*06:02
	80	88	IAIAMACLV	343.90	HLA-A*02:03		93	107	LSYFIASFRLFARTR	462.14	HLA-DQA1*01:02/DQB1*06:02
	93	101	LSYFIASFR	344.00	HLA-A*30:01		68	82	AAVYRINWITGGIAI	590.56	HLA-DRB1*12:01
	142	150	AVILRGHLR	344.90	HLA-A*11:01		68	82	AAVYRINWITGGIAI	53.98	HLA-DRB1*01:01
	144	152	ILRGHLRIA	347.70	HLA-A*30:01		115	129	ETNILLNVPLHGTIL	226.82	HLA-DRB1*11:01
	27	35	LFLTWICLL	362.80	HLA-A*23:01		98	112	ASFRLFARTRSMWSF	237.16	HLA-DRB1*13:02
	196	204	YSRYRIGNY	366.00	HLA-A*26:01		14	28	KKLLEQWNLVIGFLF	239.60	HLA-DRB4*01:01
	164	172	LPKEITVAT	368.40	HLA-B*35:01		138	152	LVIGAVILRGHLRIA	243.84	HLA-DRB1*13:02
	83	91	AMACLVGLM	377.70	HLA-A*02:06		165	179	PKEITVATSRTLSYY	332.03	HLA-DRB1*04:01
	148	156	HLRIAGHHL	379.30	HLA-B*15:01		115	129	ETNILLNVPLHGTIL	336.97	HLA-DRB1*04:05
	82	90	IAMACLVGL	385.40	HLA-A*68:02		29	43	LTWICLLQFAYANRN	463.76	HLA-DPA1*02:01/DPB1*01:01
	171	179	ATSRTLSYY	389.00	HLA-A*30:01		23	37	VIGFLFLTWICLLQF	800.20	HLA-DPA1*03:01/DPB1*04:02
	196	204	YSRYRIGNY	391.20	HLA-A*30:01		49	63	IKLIFLWLLWPVTLA	58.61	HLA-DRB1*01:01
	148	156	HLRIAGHHL	393.60	HLA-A*02:03		88	102	VGLMWLSYFIASFRL	59.75	HLA-DRB1*01:01
	102	110	LFARTRSMW	394.40	HLA-A*23:01		59	73	PVTLACFVLAAVYRI	179.46	HLA-DRB5*01:01
	47	55	YIIKLIFLW	398.20	HLA-B*53:01		175	189	TLSYYKLGASQRVAG	258.10	HLA-DRB1*13:02
	107	115	RSMWSFNPE	404.60	HLA-A*31:01		29	43	LTWICLLQFAYANRN	361.31	HLA-DRB1*04:01
	95	103	YFIASFRLF	415.60	HLA-B*15:01		59	73	PVTLACFVLAAVYRI	671.35	HLA-DRB1*12:01
	70	78	VYRINWITG	415.90	HLA-A*30:01		1	15	MADSNGTITVEELKK	800.60	HLA-DQA1*05:01/DQB1*02:01
	58	66	WPVTLACFV	416.30	HLA-B*35:01		200	214	RIGNYKLNTDHSSSS	876.48	HLA-DRB3*01:01
	213	221	SSDNIALLV	423.90	HLA-A*02:06		93	107	LSYFIASFRLFARTR	924.21	HLA-DRB3*01:01
	80	88	IAIAMACLV	431.70	HLA-B*51:01		59	73	PVTLACFVLAAVYRI	926.49	HLA-DRB3*01:01
	186	194	RVAGDSGFA	444.90	HLA-A*02:03		29	43	LTWICLLQFAYANRN	223.39	HLA-DRB1*09:01
	102	110	LFARTRSMW	447.40	HLA-A*24:02		165	179	PKEITVATSRTLSYY	263.16	HLA-DRB1*11:01
	103	111	FARTRSMWS	451.20	HLA-B*08:01		39	53	YANRNRFLYIIKLIF	268.26	HLA-DRB1*13:02
	101	109	RLFARTRSM	455.70	HLA-A*30:02		39	53	YANRNRFLYIIKLIF	270.47	HLA-DRB4*01:01
	46	54	LYIIKLIFL	464.20	HLA-A*24:02		133	147	LLESELVIGAVILRG	312.55	HLA-DQA1*05:01/DQB1*03:01
	75	83	WITGGIAIA	475.90	HLA-A*02:06		59	73	PVTLACFVLAAVYRI	372.33	HLA-DRB1*04:05
	36	44	QFAYANRNR	477.60	HLA-A*68:01		6	20	GTITVEELKKLLEQW	536.84	HLA-DPA1*02:01/DPB1*01:01
	37	45	FAYANRNRF	478.20	HLA-B*58:01		192	206	GFAAYSRYRIGNYKL	227.05	HLA-DRB1*07:01
	16	24	LLEQWNLVI	478.90	HLA-A*02:01		74	88	NWITGGIAIAMACLV	286.81	HLA-DRB1*13:02
	171	179	ATSRTLSYY	496.10	HLA-A*68:01		170	184	VATSRTLSYYKLGAS	288.66	HLA-DRB1*15:01
							44	58	RFLYIIKLIFLWLLW	497.18	HLA-DPA1*01:03/DPB1*02:01
							121	135	NVPLHGTILTRPLLE	560.76	HLA-DPA1*02:01/DPB1*01:01
							83	97	AMACLVGLMWLSYFI	565.65	HLA-DPA1*02:01/DPB1*01:01
							126	140	GTILTRPLLESELVI	879.14	HLA-DQA1*05:01/DQB1*02:01
							74	88	NWITGGIAIAMACLV	903.05	HLA-DQA1*05:01/DQB1*02:01
							133	147	LLESELVIGAVILRG	937.26	HLA-DPA1*03:01/DPB1*04:02
							29	43	LTWICLLQFAYANRN	236.79	HLA-DRB1*07:01
							107	121	RSMWSFNPETNILLN	240.02	HLA-DRB1*07:01
							68	82	AAVYRINWITGGIAI	336.71	HLA-DQA1*05:01/DQB1*03:01
							138	152	LVIGAVILRGHLRIA	349.66	HLA-DQA1*05:01/DQB1*03:01
							68	82	AAVYRINWITGGIAI	421.94	HLA-DRB1*04:05
							121	135	NVPLHGTILTRPLLE	598.17	HLA-DQA1*01:02/DQB1*06:02
							83	97	AMACLVGLMWLSYFI	767.13	HLA-DRB1*12:01
							115	129	ETNILLNVPLHGTIL	249.99	HLA-DRB1*07:01
							54	68	LWLLWPVTLACFVLA	445.14	HLA-DRB1*04:05
							170	184	VATSRTLSYYKLGAS	574.07	HLA-DPA1*01:03/DPB1*02:01
							39	53	YANRNRFLYIIKLIF	598.70	HLA-DRB1*08:02
							74	88	NWITGGIAIAMACLV	808.94	HLA-DRB1*12:01
							144	158	ILRGHLRIAGHHLGR	905.07	HLA-DRB1*03:01
							170	184	VATSRTLSYYKLGAS	262.31	HLA-DRB5*01:01
							138	152	LVIGAVILRGHLRIA	263.07	HLA-DRB1*07:01
							192	206	GFAAYSRYRIGNYKL	285.67	HLA-DRB1*09:01
							165	179	PKEITVATSRTLSYY	330.49	HLA-DRB4*01:01
							68	82	AAVYRINWITGGIAI	354.16	HLA-DRB1*11:01
							88	102	VGLMWLSYFIASFRL	365.26	HLA-DRB1*11:01
							133	147	LLESELVIGAVILRG	600.22	HLA-DPA1*01:03/DPB1*02:01
							175	189	TLSYYKLGASQRVAG	657.18	HLA-DQA1*01:02/DQB1*06:02
							107	121	RSMWSFNPETNILLN	87.45	HLA-DRB1*01:01
							39	53	YANRNRFLYIIKLIF	271.21	HLA-DRB5*01:01
							138	152	LVIGAVILRGHLRIA	288.70	HLA-DRB1*09:01
							29	43	LTWICLLQFAYANRN	346.21	HLA-DRB4*01:01
							54	68	LWLLWPVTLACFVLA	360.02	HLA-DRB1*15:01
							59	73	PVTLACFVLAAVYRI	388.94	HLA-DRB1*13:02
							144	158	ILRGHLRIAGHHLGR	391.06	HLA-DRB1*13:02
							93	107	LSYFIASFRLFARTR	393.29	HLA-DRB1*13:02
							165	179	PKEITVATSRTLSYY	422.82	HLA-DQA1*05:01/DQB1*03:01
							14	28	KKLLEQWNLVIGFLF	482.81	HLA-DRB1*04:05
							192	206	GFAAYSRYRIGNYKL	636.63	HLA-DRB1*08:02
							68	82	AAVYRINWITGGIAI	687.84	HLA-DQA1*01:02/DQB1*06:02
							170	184	VATSRTLSYYKLGAS	689.71	HLA-DPA1*02:01/DPB1*01:01
							133	147	LLESELVIGAVILRG	695.42	HLA-DPA1*02:01/DPB1*01:01
							133	147	LLESELVIGAVILRG	871.34	HLA-DRB1*12:01
							39	53	YANRNRFLYIIKLIF	303.41	HLA-DRB1*07:01
							59	73	PVTLACFVLAAVYRI	422.98	HLA-DRB1*11:01
							39	53	YANRNRFLYIIKLIF	512.13	HLA-DRB1*04:05
							165	179	PKEITVATSRTLSYY	519.50	HLA-DRB1*04:05
							88	102	VGLMWLSYFIASFRL	526.38	HLA-DRB1*04:01
							121	135	NVPLHGTILTRPLLE	921.49	HLA-DRB1*12:01
							29	43	LTWICLLQFAYANRN	308.04	HLA-DRB5*01:01
							54	68	LWLLWPVTLACFVLA	314.05	HLA-DRB1*07:01
							107	121	RSMWSFNPETNILLN	329.65	HLA-DRB1*09:01
							121	135	NVPLHGTILTRPLLE	384.71	HLA-DRB4*01:01
							29	43	LTWICLLQFAYANRN	446.72	HLA-DRB1*13:02
							59	73	PVTLACFVLAAVYRI	500.87	HLA-DQA1*05:01/DQB1*03:01
							49	63	IKLIFLWLLWPVTLA	550.95	HLA-DRB1*04:01
							192	206	GFAAYSRYRIGNYKL	715.21	HLA-DPA1*01:03/DPB1*02:01
							98	112	ASFRLFARTRSMWSF	734.90	HLA-DQA1*01:02/DQB1*06:02
							115	129	ETNILLNVPLHGTIL	769.72	HLA-DPA1*02:01/DPB1*01:01
							54	68	LWLLWPVTLACFVLA	987.44	HLA-DRB1*12:01
							14	28	KKLLEQWNLVIGFLF	333.32	HLA-DRB1*07:01
							59	73	PVTLACFVLAAVYRI	745.97	HLA-DRB1*08:02
							1	15	MADSNGTITVEELKK	787.01	HLA-DQA1*01:02/DQB1*06:02
							121	135	NVPLHGTILTRPLLE	797.10	HLA-DPA1*01:03/DPB1*02:01
							14	28	KKLLEQWNLVIGFLF	109.46	HLA-DRB1*01:01
							54	68	LWLLWPVTLACFVLA	111.24	HLA-DRB1*01:01
							115	129	ETNILLNVPLHGTIL	352.21	HLA-DRB5*01:01
							115	129	ETNILLNVPLHGTIL	354.15	HLA-DRB1*09:01
							68	82	AAVYRINWITGGIAI	362.62	HLA-DRB5*01:01
							68	82	AAVYRINWITGGIAI	424.81	HLA-DRB4*01:01
							133	147	LLESELVIGAVILRG	428.35	HLA-DRB4*01:01
							74	88	NWITGGIAIAMACLV	446.16	HLA-DRB1*15:01
							59	73	PVTLACFVLAAVYRI	593.55	HLA-DRB1*04:01
							115	129	ETNILLNVPLHGTIL	807.30	HLA-DQA1*01:02/DQB1*06:02
							115	129	ETNILLNVPLHGTIL	824.50	HLA-DPA1*01:03/DPB1*02:01
							23	37	VIGFLFLTWICLLQF	827.73	HLA-DPA1*02:01/DPB1*01:01
							138	152	LVIGAVILRGHLRIA	837.18	HLA-DPA1*01:03/DPB1*02:01
							126	140	GTILTRPLLESELVI	431.09	HLA-DRB4*01:01
							88	102	VGLMWLSYFIASFRL	443.35	HLA-DRB4*01:01
							184	198	SQRVAGDSGFAAYSR	643.00	HLA-DRB1*04:01
							29	43	LTWICLLQFAYANRN	803.64	HLA-DRB1*08:02
							138	152	LVIGAVILRGHLRIA	857.27	HLA-DPA1*02:01/DPB1*01:01
							133	147	LLESELVIGAVILRG	391.57	HLA-DRB1*07:01
							14	28	KKLLEQWNLVIGFLF	676.31	HLA-DRB1*04:01
							88	102	VGLMWLSYFIASFRL	883.76	HLA-DQA1*01:02/DQB1*06:02
							107	121	RSMWSFNPETNILLN	909.55	HLA-DPA1*02:01/DPB1*01:01
							192	206	GFAAYSRYRIGNYKL	911.96	HLA-DPA1*02:01/DPB1*01:01
							107	121	RSMWSFNPETNILLN	920.13	HLA-DPA1*01:03/DPB1*02:01
							133	147	LLESELVIGAVILRG	124.54	HLA-DRB1*01:01
							49	63	IKLIFLWLLWPVTLA	414.40	HLA-DRB1*09:01
							175	189	TLSYYKLGASQRVAG	472.41	HLA-DRB4*01:01
							29	43	LTWICLLQFAYANRN	595.01	HLA-DRB1*11:01
							121	135	NVPLHGTILTRPLLE	607.42	HLA-DRB1*11:01
							133	147	LLESELVIGAVILRG	865.30	HLA-DRB1*08:02
							6	20	GTITVEELKKLLEQW	996.29	HLA-DPA1*01:03/DPB1*02:01
							54	68	LWLLWPVTLACFVLA	420.83	HLA-DRB1*09:01
							49	63	IKLIFLWLLWPVTLA	429.91	HLA-DRB1*07:01
							133	147	LLESELVIGAVILRG	566.83	HLA-DRB1*15:01
							200	214	RIGNYKLNTDHSSSS	599.41	HLA-DRB1*13:02
							121	135	NVPLHGTILTRPLLE	883.63	HLA-DRB1*08:02
							74	88	NWITGGIAIAMACLV	902.74	HLA-DRB1*08:02
							200	214	RIGNYKLNTDHSSSS	725.22	HLA-DRB1*04:05
							144	158	ILRGHLRIAGHHLGR	760.65	HLA-DRB1*04:01
							88	102	VGLMWLSYFIASFRL	944.83	HLA-DRB1*08:02
							54	68	LWLLWPVTLACFVLA	982.90	HLA-DQA1*01:02/DQB1*06:02
							39	53	YANRNRFLYIIKLIF	151.74	HLA-DRB1*01:01
							121	135	NVPLHGTILTRPLLE	490.19	HLA-DRB1*07:01
							83	97	AMACLVGLMWLSYFI	596.44	HLA-DRB1*15:01
							170	184	VATSRTLSYYKLGAS	708.95	HLA-DRB1*11:01
							54	68	LWLLWPVTLACFVLA	766.77	HLA-DRB1*04:01
							121	135	NVPLHGTILTRPLLE	807.10	HLA-DQA1*05:01/DQB1*03:01
							49	63	IKLIFLWLLWPVTLA	958.03	HLA-DRB1*08:02
							133	147	LLESELVIGAVILRG	494.00	HLA-DRB1*09:01
							88	102	VGLMWLSYFIASFRL	702.60	HLA-DRB1*13:02
							133	147	LLESELVIGAVILRG	711.38	HLA-DRB1*13:02
							149	163	LRIAGHHLGRCDIKD	752.74	HLA-DRB1*11:01
							49	63	IKLIFLWLLWPVTLA	772.97	HLA-DRB1*11:01
							138	152	LVIGAVILRGHLRIA	777.61	HLA-DRB1*04:05
							6	20	GTITVEELKKLLEQW	572.52	HLA-DRB4*01:01
							144	158	ILRGHLRIAGHHLGR	801.73	HLA-DRB1*04:05
							192	206	GFAAYSRYRIGNYKL	813.05	HLA-DRB1*04:05
							121	135	NVPLHGTILTRPLLE	171.59	HLA-DRB1*01:01
							14	28	KKLLEQWNLVIGFLF	526.35	HLA-DRB1*09:01
							39	53	YANRNRFLYIIKLIF	527.98	HLA-DRB1*09:01
							170	184	VATSRTLSYYKLGAS	535.98	HLA-DRB1*09:01
							121	135	NVPLHGTILTRPLLE	552.33	HLA-DRB1*09:01
							170	184	VATSRTLSYYKLGAS	571.12	HLA-DRB1*07:01
							192	206	GFAAYSRYRIGNYKL	604.31	HLA-DRB4*01:01
							49	63	IKLIFLWLLWPVTLA	604.57	HLA-DRB4*01:01
							74	88	NWITGGIAIAMACLV	613.67	HLA-DRB4*01:01
							6	20	GTITVEELKKLLEQW	866.25	HLA-DRB1*11:01
							1	15	MADSNGTITVEELKK	965.54	HLA-DQA1*05:01/DQB1*03:01
							93	107	LSYFIASFRLFARTR	998.12	HLA-DQA1*05:01/DQB1*03:01
							54	68	LWLLWPVTLACFVLA	633.01	HLA-DRB4*01:01
							59	73	PVTLACFVLAAVYRI	651.41	HLA-DRB4*01:01
							121	135	NVPLHGTILTRPLLE	775.16	HLA-DRB1*15:01
							192	206	GFAAYSRYRIGNYKL	195.99	HLA-DRB1*01:01
							149	163	LRIAGHHLGRCDIKD	700.18	HLA-DRB5*01:01
							121	135	NVPLHGTILTRPLLE	729.72	HLA-DRB5*01:01
							133	147	LLESELVIGAVILRG	926.87	HLA-DRB1*04:05
							138	152	LVIGAVILRGHLRIA	977.15	HLA-DRB1*04:01
							184	198	SQRVAGDSGFAAYSR	910.95	HLA-DRB1*13:02
							192	206	GFAAYSRYRIGNYKL	912.27	HLA-DRB1*13:02
							6	20	GTITVEELKKLLEQW	885.72	HLA-DRB5*01:01
							74	88	NWITGGIAIAMACLV	907.80	HLA-DRB5*01:01
							133	147	LLESELVIGAVILRG	928.21	HLA-DRB5*01:01
							107	121	RSMWSFNPETNILLN	991.13	HLA-DRB1*15:01
							126	140	GTILTRPLLESELVI	285.26	HLA-DRB1*01:01
							170	184	VATSRTLSYYKLGAS	949.03	HLA-DRB4*01:01
							149	163	LRIAGHHLGRCDIKD	986.82	HLA-DRB4*01:01
							200	214	RIGNYKLNTDHSSSS	349.79	HLA-DRB1*01:01
							170	184	VATSRTLSYYKLGAS	394.39	HLA-DRB1*01:01
							184	198	SQRVAGDSGFAAYSR	478.94	HLA-DRB1*01:01
							83	97	AMACLVGLMWLSYFI	497.53	HLA-DRB1*01:01
							149	163	LRIAGHHLGRCDIKD	804.96	HLA-DRB1*01:01

## Sheet: E protein - QHD43418.1
	TepiTool: MHC Class I					TepiTool : MHC Class II
	Peptide start	Peptide end	Peptide	IC50	Allele	Start position	End position	Peptide	IC50 (<100ng)	Allele
	20	28	FLAFVVFLL	6.70	HLA-A*02:01	56	70	FYVYSRVKNLNSSRV	50.12	HLA-DRB1*04:01
	61	69	RVKNLNSSR	6.80	HLA-A*31:01	28	42	LVTLAILTALRLCAY	121.54	HLA-DRB1*12:01
	50	58	SLVKPSFYV	8.70	HLA-A*02:01	56	70	FYVYSRVKNLNSSRV	69.70	HLA-DRB1*04:05
	30	38	TLAILTALR	9.20	HLA-A*68:01	45	59	NIVNVSLVKPSFYVY	181.53	HLA-DRB1*12:01
	50	58	SLVKPSFYV	10.80	HLA-A*02:03	39	53	LCAYCCNIVNVSLVK	114.45	HLA-DRB3*02:02
	50	58	SLVKPSFYV	11.10	HLA-A*02:06	56	70	FYVYSRVKNLNSSRV	148.11	HLA-DRB1*08:02
	16	24	SVLLFLAFV	13.30	HLA-A*02:06	5	19	VSEETGTLIVNSVLL	153.69	HLA-DQA1*01:02/DQB1*06:02
	20	28	FLAFVVFLL	15.40	HLA-A*02:03	56	70	FYVYSRVKNLNSSRV	130.84	HLA-DRB3*02:02
	20	28	FLAFVVFLL	19.10	HLA-A*02:06	56	70	FYVYSRVKNLNSSRV	47.21	HLA-DRB1*11:01
	26	34	FLLVTLAIL	25.30	HLA-A*02:01	28	42	LVTLAILTALRLCAY	75.51	HLA-DRB1*15:01
	17	25	VLLFLAFVV	27.90	HLA-A*02:01	56	70	FYVYSRVKNLNSSRV	52.88	HLA-DRB1*07:01
	51	59	LVKPSFYVY	30.60	HLA-B*15:01	28	42	LVTLAILTALRLCAY	97.38	HLA-DRB4*01:01
	16	24	SVLLFLAFV	30.90	HLA-A*02:01	51	65	LVKPSFYVYSRVKNL	469.08	HLA-DPA1*02:01/DPB1*05:01
	12	20	LIVNSVLLF	31.30	HLA-B*15:01	51	65	LVKPSFYVYSRVKNL	58.33	HLA-DRB1*07:01
	4	12	FVSEETGTL	33.30	HLA-A*02:03	28	42	LVTLAILTALRLCAY	22.58	HLA-DRB1*01:01
	26	34	FLLVTLAIL	34.50	HLA-A*02:03	56	70	FYVYSRVKNLNSSRV	69.71	HLA-DRB1*13:02
	29	37	VTLAILTAL	41.50	HLA-A*02:06	56	70	FYVYSRVKNLNSSRV	22.89	HLA-DRB1*01:01
	45	53	NIVNVSLVK	41.60	HLA-A*68:01	28	42	LVTLAILTALRLCAY	217.44	HLA-DRB1*08:02
	55	63	SFYVYSRVK	43.20	HLA-A*30:01	28	42	LVTLAILTALRLCAY	82.24	HLA-DRB1*11:01
	26	34	FLLVTLAIL	47.70	HLA-A*02:06	51	65	LVKPSFYVYSRVKNL	86.27	HLA-DRB1*11:01
	67	75	SSRVPDLLV	47.80	HLA-A*30:01	56	70	FYVYSRVKNLNSSRV	67.59	HLA-DRB5*01:01
	51	59	LVKPSFYVY	50.80	HLA-A*30:02	56	70	FYVYSRVKNLNSSRV	102.49	HLA-DRB1*09:01
	16	24	SVLLFLAFV	54.50	HLA-A*68:02	51	65	LVKPSFYVYSRVKNL	178.57	HLA-DPA1*01:03/DPB1*02:01
	49	57	VSLVKPSFY	55.20	HLA-A*30:02	28	42	LVTLAILTALRLCAY	637.89	HLA-DPA1*02:01/DPB1*05:01
	57	65	YVYSRVKNL	55.70	HLA-A*02:03	61	75	RVKNLNSSRVPDLLV	101.66	HLA-DRB1*13:02
	34	42	LTALRLCAY	60.20	HLA-B*15:01	10	24	GTLIVNSVLLFLAFV	101.95	HLA-DRB1*13:02
	61	69	RVKNLNSSR	60.50	HLA-A*30:01	28	42	LVTLAILTALRLCAY	77.49	HLA-DRB5*01:01
	30	38	TLAILTALR	69.60	HLA-A*33:01	45	59	NIVNVSLVKPSFYVY	94.61	HLA-DRB1*07:01
	16	24	SVLLFLAFV	69.80	HLA-A*02:03	45	59	NIVNVSLVKPSFYVY	129.68	HLA-DRB1*15:01
	45	53	NIVNVSLVK	70.00	HLA-A*11:01	51	65	LVKPSFYVYSRVKNL	281.09	HLA-DPA1*02:01/DPB1*01:01
	13	21	IVNSVLLFL	73.60	HLA-A*02:06	56	70	FYVYSRVKNLNSSRV	136.04	HLA-DRB1*15:01
	57	65	YVYSRVKNL	75.10	HLA-B*08:01	51	65	LVKPSFYVYSRVKNL	92.01	HLA-DRB5*01:01
	30	38	TLAILTALR	79.40	HLA-A*31:01	28	42	LVTLAILTALRLCAY	467.09	HLA-DPA1*03:01/DPB1*04:02
	50	58	SLVKPSFYV	84.20	HLA-A*68:02	51	65	LVKPSFYVYSRVKNL	126.04	HLA-DRB1*09:01
	38	46	RLCAYCCNI	86.10	HLA-A*02:03	51	65	LVKPSFYVYSRVKNL	144.96	HLA-DRB1*15:01
	20	28	FLAFVVFLL	87.90	HLA-A*68:02	28	42	LVTLAILTALRLCAY	226.96	HLA-DRB1*04:05
	17	25	VLLFLAFVV	94.50	HLA-A*02:06	51	65	LVKPSFYVYSRVKNL	511.15	HLA-DPA1*03:01/DPB1*04:02
	13	21	IVNSVLLFL	94.70	HLA-A*02:03	51	65	LVKPSFYVYSRVKNL	527.38	HLA-DRB3*02:02
	51	59	LVKPSFYVY	101.60	HLA-B*35:01	28	42	LVTLAILTALRLCAY	361.88	HLA-DQA1*01:02/DQB1*06:02
	4	12	FVSEETGTL	103.30	HLA-A*02:06	28	42	LVTLAILTALRLCAY	125.68	HLA-DRB1*07:01
	34	42	LTALRLCAY	106.70	HLA-A*30:02	39	53	LCAYCCNIVNVSLVK	153.75	HLA-DRB1*13:02
	59	67	YSRVKNLNS	107.10	HLA-A*30:01	45	59	NIVNVSLVKPSFYVY	185.07	HLA-DRB4*01:01
	13	21	IVNSVLLFL	122.50	HLA-A*02:01	56	70	FYVYSRVKNLNSSRV	490.10	HLA-DRB1*12:01
	23	31	FVVFLLVTL	125.10	HLA-A*02:06	61	75	RVKNLNSSRVPDLLV	586.24	HLA-DRB3*02:02
	34	42	LTALRLCAY	139.40	HLA-A*01:01	45	59	NIVNVSLVKPSFYVY	159.19	HLA-DRB1*13:02
	38	46	RLCAYCCNI	145.20	HLA-A*02:01	45	59	NIVNVSLVKPSFYVY	348.63	HLA-DRB1*08:02
	29	37	VTLAILTAL	149.50	HLA-A*32:01	28	42	LVTLAILTALRLCAY	310.87	HLA-DPA1*01:03/DPB1*02:01
	18	26	LLFLAFVVF	160.00	HLA-B*15:01	10	24	GTLIVNSVLLFLAFV	320.09	HLA-DPA1*01:03/DPB1*02:01
	6	14	SEETGTLIV	175.70	HLA-B*40:01	45	59	NIVNVSLVKPSFYVY	168.80	HLA-DRB1*09:01
	55	63	SFYVYSRVK	180.90	HLA-A*31:01	45	59	NIVNVSLVKPSFYVY	341.97	HLA-DPA1*01:03/DPB1*02:01
	11	19	TLIVNSVLL	184.40	HLA-A*02:01	28	42	LVTLAILTALRLCAY	414.01	HLA-DPA1*02:01/DPB1*01:01
	4	12	FVSEETGTL	201.30	HLA-A*68:02	33	47	ILTALRLCAYCCNIV	561.82	HLA-DRB1*12:01
	53	61	KPSFYVYSR	209.30	HLA-A*31:01	10	24	GTLIVNSVLLFLAFV	692.12	HLA-DRB3*02:02
	23	31	FVVFLLVTL	223.90	HLA-A*68:02	45	59	NIVNVSLVKPSFYVY	441.48	HLA-DQA1*01:02/DQB1*06:02
	11	19	TLIVNSVLL	232.90	HLA-A*02:03	10	24	GTLIVNSVLLFLAFV	722.97	HLA-DPA1*03:01/DPB1*04:02
	34	42	LTALRLCAY	251.20	HLA-B*35:01	61	75	RVKNLNSSRVPDLLV	186.91	HLA-DRB1*07:01
	34	42	LTALRLCAY	254.70	HLA-A*26:01	17	31	VLLFLAFVVFLLVTL	389.64	HLA-DPA1*01:03/DPB1*02:01
	25	33	VFLLVTLAI	263.80	HLA-A*23:01	51	65	LVKPSFYVYSRVKNL	459.07	HLA-DRB1*08:02
	15	23	NSVLLFLAF	264.60	HLA-B*35:01	28	42	LVTLAILTALRLCAY	631.46	HLA-DRB1*03:01
	31	39	LAILTALRL	323.60	HLA-B*58:01	56	70	FYVYSRVKNLNSSRV	249.37	HLA-DRB4*01:01
	4	12	FVSEETGTL	324.40	HLA-A*02:01	39	53	LCAYCCNIVNVSLVK	355.26	HLA-DRB1*04:01
	4	12	FVSEETGTL	338.00	HLA-B*35:01	10	24	GTLIVNSVLLFLAFV	902.75	HLA-DRB3*01:01
	12	20	LIVNSVLLF	349.80	HLA-B*35:01	61	75	RVKNLNSSRVPDLLV	65.11	HLA-DRB1*01:01
	17	25	VLLFLAFVV	360.30	HLA-A*02:03	45	59	NIVNVSLVKPSFYVY	187.57	HLA-DRB5*01:01
	13	21	IVNSVLLFL	370.10	HLA-A*68:02	5	19	VSEETGTLIVNSVLL	291.06	HLA-DQA1*05:01/DQB1*03:01
	23	31	FVVFLLVTL	370.60	HLA-A*02:01	28	42	LVTLAILTALRLCAY	386.63	HLA-DRB1*04:01
	15	23	NSVLLFLAF	372.40	HLA-B*15:01	45	59	NIVNVSLVKPSFYVY	543.82	HLA-DPA1*02:01/DPB1*01:01
	38	46	RLCAYCCNI	375.80	HLA-A*02:06	51	65	LVKPSFYVYSRVKNL	992.38	HLA-DRB3*01:01
	30	38	TLAILTALR	378.70	HLA-A*11:01	45	59	NIVNVSLVKPSFYVY	67.51	HLA-DRB1*01:01
	29	37	VTLAILTAL	379.90	HLA-A*68:02	28	42	LVTLAILTALRLCAY	308.34	HLA-DRB1*13:02
	21	29	LAFVVFLLV	381.30	HLA-A*68:02	61	75	RVKNLNSSRVPDLLV	400.01	HLA-DRB1*04:01
	57	65	YVYSRVKNL	384.50	HLA-A*02:06	51	65	LVKPSFYVYSRVKNL	405.88	HLA-DRB1*04:05
	11	19	TLIVNSVLL	388.60	HLA-A*02:06	45	59	NIVNVSLVKPSFYVY	948.64	HLA-DPA1*03:01/DPB1*04:02
	33	41	ILTALRLCA	392.50	HLA-A*02:03	45	59	NIVNVSLVKPSFYVY	312.12	HLA-DRB1*11:01
	21	29	LAFVVFLLV	394.00	HLA-A*02:06	39	53	LCAYCCNIVNVSLVK	255.85	HLA-DRB1*07:01
	53	61	KPSFYVYSR	396.80	HLA-A*68:01	28	42	LVTLAILTALRLCAY	258.95	HLA-DRB1*09:01
	12	20	LIVNSVLLF	405.40	HLA-A*23:01	39	53	LCAYCCNIVNVSLVK	448.96	HLA-DRB1*04:05
	51	59	LVKPSFYVY	414.40	HLA-A*30:01	51	65	LVKPSFYVYSRVKNL	451.62	HLA-DRB1*04:01
	45	53	NIVNVSLVK	417.40	HLA-A*03:01	51	65	LVKPSFYVYSRVKNL	80.65	HLA-DRB1*01:01
	29	37	VTLAILTAL	420.90	HLA-A*02:03	5	19	VSEETGTLIVNSVLL	373.39	HLA-DRB1*13:02
	13	21	IVNSVLLFL	441.00	HLA-A*32:01	56	70	FYVYSRVKNLNSSRV	653.47	HLA-DPA1*02:01/DPB1*01:01
	23	31	FVVFLLVTL	448.50	HLA-A*02:03	61	75	RVKNLNSSRVPDLLV	855.23	HLA-DRB1*12:01
	12	20	LIVNSVLLF	453.60	HLA-A*32:01	45	59	NIVNVSLVKPSFYVY	931.03	HLA-DRB1*03:01
	55	63	SFYVYSRVK	460.10	HLA-A*03:01	61	75	RVKNLNSSRVPDLLV	302.68	HLA-DRB1*09:01
	29	37	VTLAILTAL	462.20	HLA-A*02:01	33	47	ILTALRLCAYCCNIV	368.61	HLA-DRB1*15:01
	17	25	VLLFLAFVV	489.20	HLA-A*32:01	51	65	LVKPSFYVYSRVKNL	381.70	HLA-DRB1*13:02
						61	75	RVKNLNSSRVPDLLV	492.89	HLA-DRB1*04:05
						45	59	NIVNVSLVKPSFYVY	493.81	HLA-DRB1*04:05
						56	70	FYVYSRVKNLNSSRV	643.25	HLA-DPA1*01:03/DPB1*02:01
						10	24	GTLIVNSVLLFLAFV	907.03	HLA-DRB1*12:01
						45	59	NIVNVSLVKPSFYVY	575.86	HLA-DRB1*04:01
						39	53	LCAYCCNIVNVSLVK	111.68	HLA-DRB1*01:01
						61	75	RVKNLNSSRVPDLLV	443.14	HLA-DRB1*15:01
						45	59	NIVNVSLVKPSFYVY	560.32	HLA-DQA1*05:01/DQB1*03:01
						33	47	ILTALRLCAYCCNIV	817.37	HLA-DQA1*01:02/DQB1*06:02
						61	75	RVKNLNSSRVPDLLV	843.66	HLA-DQA1*01:02/DQB1*06:02
						33	47	ILTALRLCAYCCNIV	894.97	HLA-DPA1*01:03/DPB1*02:01
						5	19	VSEETGTLIVNSVLL	387.88	HLA-DRB1*07:01
						61	75	RVKNLNSSRVPDLLV	820.25	HLA-DRB1*08:02
						22	36	AFVVFLLVTLAILTA	935.19	HLA-DPA1*01:03/DPB1*02:01
						33	47	ILTALRLCAYCCNIV	597.62	HLA-DRB1*11:01
						10	24	GTLIVNSVLLFLAFV	947.51	HLA-DPA1*02:01/DPB1*01:01
						39	53	LCAYCCNIVNVSLVK	936.65	HLA-DRB1*08:02
						39	53	LCAYCCNIVNVSLVK	472.31	HLA-DRB1*09:01
						61	75	RVKNLNSSRVPDLLV	526.67	HLA-DRB4*01:01
						10	24	GTLIVNSVLLFLAFV	608.26	HLA-DRB1*15:01
						10	24	GTLIVNSVLLFLAFV	510.71	HLA-DRB1*07:01
						61	75	RVKNLNSSRVPDLLV	612.50	HLA-DRB5*01:01
						39	53	LCAYCCNIVNVSLVK	712.89	HLA-DRB1*15:01
						33	47	ILTALRLCAYCCNIV	577.39	HLA-DRB1*07:01
						33	47	ILTALRLCAYCCNIV	213.94	HLA-DRB1*01:01
						51	65	LVKPSFYVYSRVKNL	694.09	HLA-DRB4*01:01
						33	47	ILTALRLCAYCCNIV	712.57	HLA-DRB4*01:01
						33	47	ILTALRLCAYCCNIV	758.07	HLA-DRB1*09:01
						10	24	GTLIVNSVLLFLAFV	313.57	HLA-DRB1*01:01
						39	53	LCAYCCNIVNVSLVK	964.77	HLA-DRB4*01:01
						10	24	GTLIVNSVLLFLAFV	979.33	HLA-DRB4*01:01
						5	19	VSEETGTLIVNSVLL	381.52	HLA-DRB1*01:01
						22	36	AFVVFLLVTLAILTA	544.26	HLA-DRB1*01:01

## Sheet: ORF3a - QHD43417.1
TepiTool: MHC Class I						TepiTool : MHC Class II
	Peptide start	Peptide end	Peptide	IC50	Allele	Start position	End position	Peptide	IC50 (<100ng)	Allele
	107	115	YLYALVYFL	2.50	HLA-A*02:01	66	80	KKRWQLALSKGVHFV	11.56	HLA-DRB1*07:01
	139	147	LLYDANYFL	2.60	HLA-A*02:01	66	80	KKRWQLALSKGVHFV	17.93	HLA-DRB1*09:01
	35	43	IPIQASLPF	2.80	HLA-B*35:01	112	126	VYFLQSINFVRIIMR	54.93	HLA-DPA1*03:01/DPB1*04:02
	247	255	HTIDGSSGV	3.50	HLA-A*68:02	28	42	FVRATATIPIQASLP	47.79	HLA-DQA1*01:02/DQB1*06:02
	72	80	ALSKGVHFV	3.70	HLA-A*02:03	112	126	VYFLQSINFVRIIMR	25.76	HLA-DPA1*01:03/DPB1*02:01
	139	147	LLYDANYFL	4.30	HLA-A*02:06	112	126	VYFLQSINFVRIIMR	58.66	HLA-DPA1*02:01/DPB1*01:01
	107	115	YLYALVYFL	4.70	HLA-A*02:06	202	216	VLHSYFTSDYYQLYS	33.13	HLA-DPA1*01:03/DPB1*02:01
	227	235	HVTFFIYNK	5.20	HLA-A*68:01	202	216	VLHSYFTSDYYQLYS	65.64	HLA-DPA1*02:01/DPB1*01:01
	8	16	FTIGTVTLK	5.60	HLA-A*68:01	66	80	KKRWQLALSKGVHFV	34.16	HLA-DRB1*15:01
	139	147	LLYDANYFL	5.80	HLA-A*02:03	202	216	VLHSYFTSDYYQLYS	93.43	HLA-DPA1*03:01/DPB1*04:02
	107	115	YLYALVYFL	6.30	HLA-A*02:03	66	80	KKRWQLALSKGVHFV	119.56	HLA-DRB1*12:01
	110	118	ALVYFLQSI	6.90	HLA-A*02:03	112	126	VYFLQSINFVRIIMR	181.69	HLA-DPA1*02:01/DPB1*05:01
	207	215	FTSDYYQLY	7.20	HLA-A*01:01	66	80	KKRWQLALSKGVHFV	9.23	HLA-DRB1*01:01
	89	97	TVYSHLLLV	7.30	HLA-A*02:03	135	149	SKNPLLYDANYFLCW	41.88	HLA-DRB3*01:01
	89	97	TVYSHLLLV	7.60	HLA-A*02:06	59	73	ASKIITLKKRWQLAL	20.48	HLA-DRB1*11:01
	72	80	ALSKGVHFV	8.90	HLA-A*02:01	66	80	KKRWQLALSKGVHFV	18.39	HLA-DRB5*01:01
	89	97	TVYSHLLLV	11.40	HLA-A*68:02	112	126	VYFLQSINFVRIIMR	129.51	HLA-DRB1*12:01
	112	120	VYFLQSINF	12.00	HLA-A*23:01	28	42	FVRATATIPIQASLP	23.37	HLA-DRB1*07:01
	204	212	HSYFTSDYY	12.30	HLA-A*30:02	156	170	YCIPYNSVTSSIVIT	24.25	HLA-DRB1*07:01
	126	134	RLWLCWKCR	12.50	HLA-A*31:01	28	42	FVRATATIPIQASLP	451.34	HLA-DQA1*04:01/DQB1*04:02
	227	235	HVTFFIYNK	13.50	HLA-A*11:01	23	37	ATPSDFVRATATIPI	26.54	HLA-DRB1*07:01
	59	67	ASKIITLKK	14.60	HLA-A*30:01	94	108	LLLVAAGLEAPFLYL	175.17	HLA-DQA1*05:01/DQB1*02:01
	207	215	FTSDYYQLY	15.90	HLA-A*26:01	59	73	ASKIITLKKRWQLAL	59.67	HLA-DRB4*01:01
	35	43	IPIQASLPF	16.20	HLA-B*53:01	202	216	VLHSYFTSDYYQLYS	69.15	HLA-DRB3*01:01
	97	105	VAAGLEAPF	16.30	HLA-B*35:01	52	66	LLAVFQSASKIITLK	32.13	HLA-DRB1*07:01
	89	97	TVYSHLLLV	16.50	HLA-A*02:01	23	37	ATPSDFVRATATIPI	43.85	HLA-DRB1*09:01
	58	66	SASKIITLK	16.60	HLA-A*11:01	156	170	YCIPYNSVTSSIVIT	44.71	HLA-DRB1*09:01
	58	66	SASKIITLK	16.90	HLA-A*68:01	85	99	LLFVTVYSHLLLVAA	159.79	HLA-DPA1*03:01/DPB1*04:02
	72	80	ALSKGVHFV	18.90	HLA-A*02:06	66	80	KKRWQLALSKGVHFV	30.03	HLA-DRB1*13:02
	51	59	ALLAVFQSA	19.70	HLA-A*02:03	28	42	FVRATATIPIQASLP	45.73	HLA-DRB1*09:01
	101	109	LEAPFLYLY	21.20	HLA-B*44:03	207	221	FTSDYYQLYSTQLST	85.50	HLA-DRB1*04:05
	114	122	FLQSINFVR	22.70	HLA-A*68:01	28	42	FVRATATIPIQASLP	115.54	HLA-DRB1*08:02
	51	59	ALLAVFQSA	24.00	HLA-A*02:06	112	126	VYFLQSINFVRIIMR	54.47	HLA-DRB1*15:01
	69	77	WQLALSKGV	24.10	HLA-A*02:06	59	73	ASKIITLKKRWQLAL	121.01	HLA-DRB1*08:02
	8	16	FTIGTVTLK	24.20	HLA-A*11:01	202	216	VLHSYFTSDYYQLYS	284.38	HLA-DQA1*01:01/DQB1*05:01
	106	114	LYLYALVYF	24.60	HLA-A*23:01	85	99	LLFVTVYSHLLLVAA	71.19	HLA-DPA1*01:03/DPB1*02:01
	35	43	IPIQASLPF	25.60	HLA-B*07:02	101	115	LEAPFLYLYALVYFL	74.45	HLA-DPA1*01:03/DPB1*02:01
	110	118	ALVYFLQSI	26.00	HLA-A*02:01	223	237	TGVEHVTFFIYNKIV	76.40	HLA-DPA1*01:03/DPB1*02:01
	110	118	ALVYFLQSI	26.20	HLA-A*02:06	23	37	ATPSDFVRATATIPI	90.00	HLA-DRB1*04:01
	247	255	HTIDGSSGV	26.30	HLA-A*02:06	112	126	VYFLQSINFVRIIMR	99.35	HLA-DRB1*04:05
	112	120	VYFLQSINF	26.40	HLA-A*24:02	66	80	KKRWQLALSKGVHFV	79.84	HLA-DRB4*01:01
	137	145	NPLLYDANY	27.70	HLA-B*35:01	66	80	KKRWQLALSKGVHFV	43.12	HLA-DRB1*11:01
	45	53	WLIVGVALL	30.30	HLA-A*02:03	107	121	YLYALVYFLQSINFV	88.12	HLA-DPA1*01:03/DPB1*02:01
	37	45	IQASLPFGW	30.90	HLA-B*58:01	101	115	LEAPFLYLYALVYFL	212.72	HLA-DPA1*03:01/DPB1*04:02
	204	212	HSYFTSDYY	31.30	HLA-A*68:01	112	126	VYFLQSINFVRIIMR	37.10	HLA-DRB5*01:01
	247	255	HTIDGSSGV	32.00	HLA-A*02:03	59	73	ASKIITLKKRWQLAL	37.22	HLA-DRB5*01:01
	45	53	WLIVGVALL	32.60	HLA-A*02:01	52	66	LLAVFQSASKIITLK	45.89	HLA-DRB1*11:01
	87	95	FVTVYSHLL	34.80	HLA-A*02:06	28	42	FVRATATIPIQASLP	45.90	HLA-DRB1*13:02
	114	122	FLQSINFVR	35.70	HLA-A*33:01	52	66	LLAVFQSASKIITLK	59.61	HLA-DRB1*09:01
	53	61	LAVFQSASK	36.90	HLA-A*68:01	3	17	LFMRIFTIGTVTLKQ	108.08	HLA-DRB1*04:05
	51	59	ALLAVFQSA	38.50	HLA-A*02:01	112	126	VYFLQSINFVRIIMR	131.49	HLA-DRB3*02:02
	102	110	EAPFLYLYA	39.50	HLA-A*68:02	112	126	VYFLQSINFVRIIMR	48.64	HLA-DRB1*13:02
	39	47	ASLPFGWLI	39.70	HLA-A*02:06	94	108	LLLVAAGLEAPFLYL	628.25	HLA-DQA1*04:01/DQB1*04:02
	87	95	FVTVYSHLL	41.00	HLA-A*68:02	112	126	VYFLQSINFVRIIMR	46.53	HLA-DRB1*07:01
	39	47	ASLPFGWLI	41.60	HLA-B*58:01	23	37	ATPSDFVRATATIPI	50.29	HLA-DRB1*13:02
	114	122	FLQSINFVR	41.60	HLA-A*31:01	3	17	LFMRIFTIGTVTLKQ	157.93	HLA-DRB1*08:02
	101	109	LEAPFLYLY	42.90	HLA-B*44:02	223	237	TGVEHVTFFIYNKIV	158.63	HLA-DPA1*02:01/DPB1*01:01
	207	215	FTSDYYQLY	44.00	HLA-B*35:01	59	73	ASKIITLKKRWQLAL	228.30	HLA-DRB1*12:01
	211	219	YYQLYSTQL	44.70	HLA-A*24:02	28	42	FVRATATIPIQASLP	768.60	HLA-DQA1*03:01/DQB1*03:02
	39	47	ASLPFGWLI	45.00	HLA-A*32:01	52	66	LLAVFQSASKIITLK	39.73	HLA-DRB5*01:01
	59	67	ASKIITLKK	49.80	HLA-A*11:01	223	237	TGVEHVTFFIYNKIV	237.89	HLA-DPA1*03:01/DPB1*04:02
	103	111	APFLYLYAL	50.10	HLA-B*07:02	73	87	LSKGVHFVCNLLLLF	242.33	HLA-DPA1*03:01/DPB1*04:02
	124	132	IMRLWLCWK	50.30	HLA-A*31:01	107	121	YLYALVYFLQSINFV	401.48	HLA-DQA1*01:01/DQB1*05:01
	204	212	HSYFTSDYY	51.30	HLA-B*35:01	223	237	TGVEHVTFFIYNKIV	422.48	HLA-DPA1*02:01/DPB1*05:01
	150	158	HTNCYDYCI	53.60	HLA-A*68:02	66	80	KKRWQLALSKGVHFV	161.12	HLA-DRB3*02:02
	211	219	YYQLYSTQL	55.20	HLA-A*23:01	107	121	YLYALVYFLQSINFV	257.31	HLA-DPA1*03:01/DPB1*04:02
	228	236	VTFFIYNKI	55.20	HLA-A*68:02	94	108	LLLVAAGLEAPFLYL	812.58	HLA-DQA1*03:01/DQB1*03:02
	82	90	NLLLLFVTV	58.00	HLA-A*02:01	3	17	LFMRIFTIGTVTLKQ	77.59	HLA-DRB1*15:01
	4	12	FMRIFTIGT	58.70	HLA-A*02:03	135	149	SKNPLLYDANYFLCW	104.69	HLA-DPA1*01:03/DPB1*02:01
	118	126	INFVRIIMR	61.20	HLA-A*31:01	207	221	FTSDYYQLYSTQLST	115.84	HLA-DRB1*04:01
	124	132	IMRLWLCWK	61.70	HLA-A*30:01	73	87	LSKGVHFVCNLLLLF	106.70	HLA-DPA1*01:03/DPB1*02:01
	207	215	FTSDYYQLY	63.90	HLA-A*30:02	52	66	LLAVFQSASKIITLK	80.54	HLA-DRB1*15:01
	217	225	TQLSTDTGV	66.40	HLA-A*02:06	112	126	VYFLQSINFVRIIMR	101.72	HLA-DRB4*01:01
	206	214	YFTSDYYQL	67.10	HLA-A*23:01	3	17	LFMRIFTIGTVTLKQ	123.34	HLA-DRB1*04:01
	45	53	WLIVGVALL	70.40	HLA-A*02:06	112	126	VYFLQSINFVRIIMR	124.31	HLA-DRB1*04:01
	207	215	FTSDYYQLY	71.00	HLA-A*68:01	28	42	FVRATATIPIQASLP	125.71	HLA-DRB1*04:01
	255	263	VVNPVMEPI	71.70	HLA-A*02:06	28	42	FVRATATIPIQASLP	72.92	HLA-DQA1*05:01/DQB1*03:01
	255	263	VVNPVMEPI	71.90	HLA-A*68:02	66	80	KKRWQLALSKGVHFV	126.84	HLA-DRB1*04:01
	251	259	GSSGVVNPV	73.60	HLA-A*68:02	85	99	LLFVTVYSHLLLVAA	194.99	HLA-DPA1*02:01/DPB1*01:01
	47	55	IVGVALLAV	74.00	HLA-A*02:06	3	17	LFMRIFTIGTVTLKQ	59.27	HLA-DRB1*07:01
	61	69	KIITLKKRW	75.70	HLA-B*57:01	135	149	SKNPLLYDANYFLCW	189.66	HLA-DRB1*03:01
	124	132	IMRLWLCWK	75.90	HLA-A*03:01	23	37	ATPSDFVRATATIPI	213.62	HLA-DRB3*02:02
	95	103	LLVAAGLEA	77.30	HLA-A*02:03	112	126	VYFLQSINFVRIIMR	22.23	HLA-DRB1*01:01
	106	114	LYLYALVYF	79.70	HLA-A*24:02	85	99	LLFVTVYSHLLLVAA	63.15	HLA-DRB1*07:01
	87	95	FVTVYSHLL	86.00	HLA-A*02:01	23	37	ATPSDFVRATATIPI	144.66	HLA-DRB1*04:05
	123	131	IIMRLWLCW	86.10	HLA-B*58:01	66	80	KKRWQLALSKGVHFV	200.31	HLA-DRB1*08:02
	255	263	VVNPVMEPI	89.20	HLA-A*02:03	135	149	SKNPLLYDANYFLCW	311.26	HLA-DPA1*03:01/DPB1*04:02
	33	41	ATIPIQASL	89.70	HLA-A*68:02	52	66	LLAVFQSASKIITLK	203.59	HLA-DRB1*08:02
	225	233	VEHVTFFIY	90.40	HLA-B*44:03	66	80	KKRWQLALSKGVHFV	514.22	HLA-DPA1*02:01/DPB1*05:01
	251	259	GSSGVVNPV	92.30	HLA-A*02:06	228	242	VTFFIYNKIVDEPEE	517.03	HLA-DQA1*01:01/DQB1*05:01
	82	90	NLLLLFVTV	92.50	HLA-A*02:06	3	17	LFMRIFTIGTVTLKQ	22.69	HLA-DRB1*01:01
	107	115	YLYALVYFL	93.10	HLA-A*32:01	23	37	ATPSDFVRATATIPI	22.86	HLA-DRB1*01:01
	2	10	DLFMRIFTI	96.70	HLA-B*08:01	207	221	FTSDYYQLYSTQLST	22.95	HLA-DRB1*01:01
	33	41	ATIPIQASL	97.90	HLA-A*32:01	135	149	SKNPLLYDANYFLCW	217.50	HLA-DPA1*02:01/DPB1*01:01
	22	30	DATPSDFVR	98.60	HLA-A*68:01	228	242	VTFFIYNKIVDEPEE	245.35	HLA-DRB3*02:02
	64	72	TLKKRWQLA	99.20	HLA-B*08:01	101	115	LEAPFLYLYALVYFL	221.11	HLA-DPA1*02:01/DPB1*01:01
	113	121	YFLQSINFV	100.00	HLA-A*02:06	135	149	SKNPLLYDANYFLCW	549.35	HLA-DQA1*01:01/DQB1*05:01
	204	212	HSYFTSDYY	100.40	HLA-B*15:01	34	48	TIPIQASLPFGWLIV	71.11	HLA-DRB1*07:01
	139	147	LLYDANYFL	101.50	HLA-A*32:01	34	48	TIPIQASLPFGWLIV	87.17	HLA-DRB1*09:01
	251	259	GSSGVVNPV	101.60	HLA-A*02:03	161	175	NSVTSSIVITSGDGT	233.14	HLA-DQA1*01:02/DQB1*06:02
	87	95	FVTVYSHLL	104.70	HLA-A*02:03	28	42	FVRATATIPIQASLP	259.49	HLA-DRB3*02:02
	107	115	YLYALVYFL	106.00	HLA-A*68:02	28	42	FVRATATIPIQASLP	24.69	HLA-DRB1*01:01
	227	235	HVTFFIYNK	106.30	HLA-A*31:01	66	80	KKRWQLALSKGVHFV	158.80	HLA-DRB1*04:05
	134	142	RSKNPLLYD	111.00	HLA-A*30:01	34	48	TIPIQASLPFGWLIV	149.91	HLA-DPA1*01:03/DPB1*02:01
	58	66	SASKIITLK	111.70	HLA-A*03:01	228	242	VTFFIYNKIVDEPEE	160.44	HLA-DRB1*04:05
	204	212	HSYFTSDYY	111.80	HLA-B*58:01	228	242	VTFFIYNKIVDEPEE	360.90	HLA-DQA1*05:01/DQB1*02:01
	204	212	HSYFTSDYY	111.90	HLA-A*11:01	52	66	LLAVFQSASKIITLK	25.36	HLA-DRB1*01:01
	204	212	HSYFTSDYY	112.50	HLA-A*01:01	252	266	SSGVVNPVMEPIYDE	883.90	HLA-DQA1*04:01/DQB1*04:02
	40	48	SLPFGWLIV	112.70	HLA-A*02:03	73	87	LSKGVHFVCNLLLLF	241.95	HLA-DPA1*02:01/DPB1*01:01
	97	105	VAAGLEAPF	116.00	HLA-B*15:01	59	73	ASKIITLKKRWQLAL	594.11	HLA-DPA1*02:01/DPB1*05:01
	206	214	YFTSDYYQL	117.40	HLA-A*24:02	59	73	ASKIITLKKRWQLAL	107.04	HLA-DRB1*15:01
	139	147	LLYDANYFL	121.20	HLA-A*68:02	101	115	LEAPFLYLYALVYFL	605.11	HLA-DQA1*01:01/DQB1*05:01
	47	55	IVGVALLAV	123.70	HLA-A*02:03	94	108	LLLVAAGLEAPFLYL	614.00	HLA-DQA1*01:01/DQB1*05:01
	132	140	KCRSKNPLL	124.20	HLA-A*30:01	3	17	LFMRIFTIGTVTLKQ	67.74	HLA-DRB5*01:01
	93	101	HLLLVAAGL	126.30	HLA-A*02:01	3	17	LFMRIFTIGTVTLKQ	605.77	HLA-DPA1*02:01/DPB1*05:01
	37	45	IQASLPFGW	127.40	HLA-A*32:01	73	87	LSKGVHFVCNLLLLF	620.42	HLA-DQA1*01:01/DQB1*05:01
	228	236	VTFFIYNKI	127.60	HLA-A*32:01	52	66	LLAVFQSASKIITLK	89.39	HLA-DRB1*13:02
	100	108	GLEAPFLYL	128.20	HLA-A*02:01	246	260	IHTIDGSSGVVNPVM	102.84	HLA-DQA1*05:01/DQB1*03:01
	93	101	HLLLVAAGL	133.70	HLA-A*02:03	107	121	YLYALVYFLQSINFV	251.28	HLA-DPA1*02:01/DPB1*01:01
	63	71	ITLKKRWQL	135.20	HLA-B*08:01	117	131	SINFVRIIMRLWLCW	348.69	HLA-DRB1*12:01
	146	154	FLCWHTNCY	135.90	HLA-B*15:01	112	126	VYFLQSINFVRIIMR	91.37	HLA-DRB1*11:01
	39	47	ASLPFGWLI	137.10	HLA-B*57:01	23	37	ATPSDFVRATATIPI	251.92	HLA-DRB1*08:02
	227	235	HVTFFIYNK	138.50	HLA-A*03:01	3	17	LFMRIFTIGTVTLKQ	104.38	HLA-DRB1*09:01
	8	16	FTIGTVTLK	141.20	HLA-A*03:01	156	170	YCIPYNSVTSSIVIT	177.47	HLA-DRB1*04:01
	41	49	LPFGWLIVG	144.50	HLA-B*35:01	52	66	LLAVFQSASKIITLK	637.72	HLA-DPA1*02:01/DPB1*05:01
	184	192	YQIGGYTEK	146.80	HLA-A*11:01	112	126	VYFLQSINFVRIIMR	660.59	HLA-DQA1*01:01/DQB1*05:01
	118	126	INFVRIIMR	148.00	HLA-A*33:01	94	108	LLLVAAGLEAPFLYL	179.84	HLA-DPA1*01:03/DPB1*02:01
	33	41	ATIPIQASL	149.00	HLA-A*02:06	112	126	VYFLQSINFVRIIMR	263.01	HLA-DRB1*08:02
	58	66	SASKIITLK	149.60	HLA-A*30:01	216	230	STQLSTDTGVEHVTF	342.89	HLA-DRB3*01:01
	99	107	AGLEAPFLY	150.00	HLA-A*30:02	156	170	YCIPYNSVTSSIVIT	29.43	HLA-DRB1*01:01
	61	69	KIITLKKRW	154.50	HLA-B*58:01	94	108	LLLVAAGLEAPFLYL	277.76	HLA-DQA1*01:02/DQB1*06:02
	110	118	ALVYFLQSI	156.10	HLA-A*32:01	156	170	YCIPYNSVTSSIVIT	359.44	HLA-DRB3*02:02
	103	111	APFLYLYAL	156.70	HLA-B*08:01	202	216	VLHSYFTSDYYQLYS	646.90	HLA-DPA1*02:01/DPB1*05:01
	59	67	ASKIITLKK	160.10	HLA-A*03:01	207	221	FTSDYYQLYSTQLST	185.78	HLA-DPA1*01:03/DPB1*02:01
	225	233	VEHVTFFIY	160.60	HLA-B*44:02	85	99	LLFVTVYSHLLLVAA	124.09	HLA-DRB1*15:01
	97	105	VAAGLEAPF	161.80	HLA-B*58:01	39	53	ASLPFGWLIVGVALL	708.17	HLA-DQA1*01:01/DQB1*05:01
	63	71	ITLKKRWQL	171.60	HLA-A*32:01	216	230	STQLSTDTGVEHVTF	333.51	HLA-DRB1*03:01
	159	167	PYNSVTSSI	175.70	HLA-A*24:02	34	48	TIPIQASLPFGWLIV	400.38	HLA-DRB1*12:01
	152	160	NCYDYCIPY	175.90	HLA-B*35:01	117	131	SINFVRIIMRLWLCW	154.11	HLA-DRB4*01:01
	207	215	FTSDYYQLY	180.20	HLA-B*15:01	112	126	VYFLQSINFVRIIMR	343.38	HLA-DRB1*03:01
	247	255	HTIDGSSGV	181.90	HLA-A*26:01	28	42	FVRATATIPIQASLP	207.44	HLA-DRB1*04:05
	255	263	VVNPVMEPI	193.10	HLA-A*32:01	207	221	FTSDYYQLYSTQLST	289.48	HLA-DPA1*02:01/DPB1*01:01
	103	111	APFLYLYAL	194.70	HLA-B*35:01	66	80	KKRWQLALSKGVHFV	355.39	HLA-DRB1*03:01
	89	97	TVYSHLLLV	201.40	HLA-A*32:01	94	108	LLLVAAGLEAPFLYL	132.39	HLA-DQA1*05:01/DQB1*03:01
	105	113	FLYLYALVY	202.30	HLA-B*15:01	3	17	LFMRIFTIGTVTLKQ	418.46	HLA-DRB1*12:01
	71	79	LALSKGVHF	203.40	HLA-B*35:01	223	237	TGVEHVTFFIYNKIV	783.75	HLA-DQA1*01:01/DQB1*05:01
	123	131	IIMRLWLCW	207.10	HLA-A*32:01	156	170	YCIPYNSVTSSIVIT	219.61	HLA-DRB1*04:05
	91	99	YSHLLLVAA	211.80	HLA-A*02:06	207	221	FTSDYYQLYSTQLST	125.79	HLA-DRB1*09:01
	13	21	VTLKQGEIK	222.00	HLA-A*11:01	112	126	VYFLQSINFVRIIMR	457.36	HLA-DRB3*01:01
	97	105	VAAGLEAPF	223.80	HLA-B*53:01	135	149	SKNPLLYDANYFLCW	127.16	HLA-DRB1*13:02
	52	60	LLAVFQSAS	229.40	HLA-A*02:03	117	131	SINFVRIIMRLWLCW	145.63	HLA-DRB1*15:01
	53	61	LAVFQSASK	230.20	HLA-A*11:01	197	211	VKDCVVLHSYFTSDY	227.07	HLA-DPA1*01:03/DPB1*02:01
	203	211	LHSYFTSDY	231.40	HLA-A*30:02	202	216	VLHSYFTSDYYQLYS	483.34	HLA-DQA1*05:01/DQB1*02:01
	115	123	LQSINFVRI	233.40	HLA-A*02:06	3	17	LFMRIFTIGTVTLKQ	492.41	HLA-DPA1*03:01/DPB1*04:02
	48	56	VGVALLAVF	237.60	HLA-B*15:01	112	126	VYFLQSINFVRIIMR	130.23	HLA-DRB1*09:01
	69	77	WQLALSKGV	240.20	HLA-A*02:03	228	242	VTFFIYNKIVDEPEE	233.82	HLA-DPA1*01:03/DPB1*02:01
	101	109	LEAPFLYLY	241.80	HLA-A*30:02	80	94	VCNLLLLFVTVYSHL	235.36	HLA-DPA1*01:03/DPB1*02:01
	86	94	LFVTVYSHL	246.20	HLA-A*23:01	34	48	TIPIQASLPFGWLIV	318.76	HLA-DPA1*02:01/DPB1*01:01
	159	167	PYNSVTSSI	246.40	HLA-A*23:01	3	17	LFMRIFTIGTVTLKQ	132.66	HLA-DRB1*11:01
	88	96	VTVYSHLLL	247.60	HLA-B*58:01	34	48	TIPIQASLPFGWLIV	152.49	HLA-DRB1*15:01
	79	87	FVCNLLLLF	254.80	HLA-B*15:01	52	66	LLAVFQSASKIITLK	503.78	HLA-DRB3*02:02
	40	48	SLPFGWLIV	260.10	HLA-A*02:06	207	221	FTSDYYQLYSTQLST	509.53	HLA-DPA1*03:01/DPB1*04:02
	37	45	IQASLPFGW	261.30	HLA-B*57:01	117	131	SINFVRIIMRLWLCW	797.89	HLA-DPA1*02:01/DPB1*05:01
	213	221	QLYSTQLST	262.20	HLA-A*02:03	94	108	LLLVAAGLEAPFLYL	516.46	HLA-DPA1*03:01/DPB1*04:02
	82	90	NLLLLFVTV	267.60	HLA-A*02:03	117	131	SINFVRIIMRLWLCW	135.28	HLA-DRB1*11:01
	39	47	ASLPFGWLI	273.20	HLA-A*23:01	107	121	YLYALVYFLQSINFV	155.70	HLA-DRB1*15:01
	40	48	SLPFGWLIV	277.30	HLA-A*02:01	94	108	LLLVAAGLEAPFLYL	329.98	HLA-DPA1*02:01/DPB1*01:01
	236	244	IVDEPEEHV	295.40	HLA-A*02:06	52	66	LLAVFQSASKIITLK	462.38	HLA-DRB1*12:01
	241	249	EEHVQIHTI	295.50	HLA-B*44:02	3	17	LFMRIFTIGTVTLKQ	251.45	HLA-DPA1*01:03/DPB1*02:01
	100	108	GLEAPFLYL	296.40	HLA-A*02:06	34	48	TIPIQASLPFGWLIV	528.76	HLA-DPA1*03:01/DPB1*04:02
	123	131	IIMRLWLCW	297.90	HLA-B*57:01	66	80	KKRWQLALSKGVHFV	522.66	HLA-DRB3*01:01
	141	149	YDANYFLCW	303.80	HLA-B*44:02	47	61	IVGVALLAVFQSASK	163.08	HLA-DRB1*15:01
	78	86	HFVCNLLLL	305.00	HLA-A*23:01	166	180	SIVITSGDGTTSPIS	172.79	HLA-DQA1*05:01/DQB1*03:01
	227	235	HVTFFIYNK	309.10	HLA-A*33:01	39	53	ASLPFGWLIVGVALL	271.22	HLA-DPA1*01:03/DPB1*02:01
	71	79	LALSKGVHF	321.00	HLA-B*15:01	80	94	VCNLLLLFVTVYSHL	567.90	HLA-DPA1*03:01/DPB1*04:02
	64	72	TLKKRWQLA	321.50	HLA-A*30:01	85	99	LLFVTVYSHLLLVAA	862.36	HLA-DPA1*02:01/DPB1*05:01
	89	97	TVYSHLLLV	323.60	HLA-A*30:01	85	99	LLFVTVYSHLLLVAA	40.17	HLA-DRB1*01:01
	137	145	NPLLYDANY	328.60	HLA-B*53:01	59	73	ASKIITLKKRWQLAL	468.68	HLA-DRB1*03:01
	91	99	YSHLLLVAA	330.40	HLA-A*68:02	107	121	YLYALVYFLQSINFV	258.47	HLA-DRB1*04:05
	93	101	HLLLVAAGL	333.60	HLA-A*02:06	3	17	LFMRIFTIGTVTLKQ	362.05	HLA-DPA1*02:01/DPB1*01:01
	33	41	ATIPIQASL	337.00	HLA-B*58:01	85	99	LLFVTVYSHLLLVAA	263.55	HLA-DRB1*04:05
	118	126	INFVRIIMR	337.10	HLA-A*68:01	52	66	LLAVFQSASKIITLK	258.39	HLA-DRB1*04:01
	220	228	STDTGVEHV	345.80	HLA-A*02:06	207	221	FTSDYYQLYSTQLST	602.07	HLA-DRB3*01:01
	113	121	YFLQSINFV	348.70	HLA-A*02:01	223	237	TGVEHVTFFIYNKIV	179.60	HLA-DRB1*15:01
	47	55	IVGVALLAV	349.40	HLA-A*02:01	28	42	FVRATATIPIQASLP	197.39	HLA-DRB4*01:01
	189	197	YTEKWESGV	355.10	HLA-A*68:02	161	175	NSVTSSIVITSGDGT	204.45	HLA-DQA1*05:01/DQB1*03:01
	69	77	WQLALSKGV	355.40	HLA-A*02:01	52	66	LLAVFQSASKIITLK	270.07	HLA-DRB1*04:05
	100	108	GLEAPFLYL	357.70	HLA-A*02:03	228	242	VTFFIYNKIVDEPEE	276.30	HLA-DRB1*04:01
	227	235	HVTFFIYNK	359.30	HLA-A*30:01	228	242	VTFFIYNKIVDEPEE	385.89	HLA-DPA1*02:01/DPB1*01:01
	120	128	FVRIIMRLW	367.90	HLA-B*57:01	52	66	LLAVFQSASKIITLK	388.92	HLA-DQA1*01:02/DQB1*06:02
	105	113	FLYLYALVY	370.40	HLA-B*35:01	228	242	VTFFIYNKIVDEPEE	643.49	HLA-DPA1*03:01/DPB1*04:02
	37	45	IQASLPFGW	374.80	HLA-A*23:01	117	131	SINFVRIIMRLWLCW	653.18	HLA-DPA1*03:01/DPB1*04:02
	185	193	QIGGYTEKW	375.90	HLA-B*58:01	3	17	LFMRIFTIGTVTLKQ	659.70	HLA-DRB3*02:02
	39	47	ASLPFGWLI	378.30	HLA-A*02:01	125	139	MRLWLCWKCRSKNPL	182.50	HLA-DRB1*11:01
	31	39	ATATIPIQA	383.70	HLA-A*68:02	73	87	LSKGVHFVCNLLLLF	199.26	HLA-DRB1*15:01
	95	103	LLVAAGLEA	391.80	HLA-A*02:06	135	149	SKNPLLYDANYFLCW	199.93	HLA-DRB1*15:01
	224	232	GVEHVTFFI	398.40	HLA-A*02:06	3	17	LFMRIFTIGTVTLKQ	199.94	HLA-DRB1*13:02
	2	10	DLFMRIFTI	400.80	HLA-A*68:02	117	131	SINFVRIIMRLWLCW	389.90	HLA-DRB1*08:02
	46	54	LIVGVALLA	415.80	HLA-A*02:03	47	61	IVGVALLAVFQSASK	432.86	HLA-DQA1*01:02/DQB1*06:02
	247	255	HTIDGSSGV	420.20	HLA-A*02:01	207	221	FTSDYYQLYSTQLST	171.22	HLA-DRB1*07:01
	113	121	YFLQSINFV	432.50	HLA-A*23:01	34	48	TIPIQASLPFGWLIV	220.51	HLA-DRB1*13:02
	104	112	PFLYLYALV	432.60	HLA-A*23:01	156	170	YCIPYNSVTSSIVIT	241.11	HLA-DQA1*05:01/DQB1*03:01
	193	201	WESGVKDCV	439.40	HLA-B*40:01	47	61	IVGVALLAVFQSASK	324.13	HLA-DRB1*04:05
	113	121	YFLQSINFV	440.50	HLA-A*02:03	66	80	KKRWQLALSKGVHFV	375.84	HLA-DPA1*01:03/DPB1*02:01
	54	62	AVFQSASKI	441.70	HLA-A*32:01	47	61	IVGVALLAVFQSASK	410.59	HLA-DRB1*08:02
	59	67	ASKIITLKK	443.60	HLA-A*31:01	66	80	KKRWQLALSKGVHFV	445.54	HLA-DPA1*02:01/DPB1*01:01
	33	41	ATIPIQASL	444.20	HLA-A*02:03	47	61	IVGVALLAVFQSASK	582.18	HLA-DRB1*12:01
	126	134	RLWLCWKCR	448.60	HLA-A*33:01	94	108	LLLVAAGLEAPFLYL	591.08	HLA-DRB1*12:01
	84	92	LLLFVTVYS	461.60	HLA-A*02:01	252	266	SSGVVNPVMEPIYDE	682.60	HLA-DQA1*05:01/DQB1*02:01
	88	96	VTVYSHLLL	464.10	HLA-A*68:02	135	149	SKNPLLYDANYFLCW	715.66	HLA-DQA1*05:01/DQB1*02:01
	141	149	YDANYFLCW	475.40	HLA-B*44:03	73	87	LSKGVHFVCNLLLLF	727.99	HLA-DRB3*01:01
	39	47	ASLPFGWLI	478.80	HLA-A*30:01	94	108	LLLVAAGLEAPFLYL	200.22	HLA-DRB1*09:01
	91	99	YSHLLLVAA	480.10	HLA-A*02:03	85	99	LLFVTVYSHLLLVAA	204.09	HLA-DRB1*09:01
	204	212	HSYFTSDYY	482.60	HLA-B*57:01	156	170	YCIPYNSVTSSIVIT	232.87	HLA-DRB1*13:02
	207	215	FTSDYYQLY	484.50	HLA-B*58:01	3	17	LFMRIFTIGTVTLKQ	235.57	HLA-DRB4*01:01
	95	103	LLVAAGLEA	485.30	HLA-A*02:01	34	48	TIPIQASLPFGWLIV	262.31	HLA-DQA1*05:01/DQB1*03:01
	119	127	NFVRIIMRL	486.50	HLA-A*23:01	135	149	SKNPLLYDANYFLCW	338.13	HLA-DRB1*04:01
	2	10	DLFMRIFTI	487.50	HLA-A*02:01	52	66	LLAVFQSASKIITLK	479.44	HLA-DPA1*02:01/DPB1*01:01
	61	69	KIITLKKRW	487.60	HLA-A*32:01	107	121	YLYALVYFLQSINFV	638.56	HLA-DRB1*12:01
	241	249	EEHVQIHTI	489.60	HLA-B*44:03	66	80	KKRWQLALSKGVHFV	757.07	HLA-DPA1*03:01/DPB1*04:02
	63	71	ITLKKRWQL	491.90	HLA-A*30:01	39	53	ASLPFGWLIVGVALL	768.55	HLA-DPA1*03:01/DPB1*04:02
	116	124	QSINFVRII	495.70	HLA-B*58:01	52	66	LLAVFQSASKIITLK	768.68	HLA-DPA1*03:01/DPB1*04:02
	4	12	FMRIFTIGT	496.70	HLA-A*02:01	197	211	VKDCVVLHSYFTSDY	788.96	HLA-DPA1*03:01/DPB1*04:02
	65	73	LKKRWQLAL	496.80	HLA-B*08:01	228	242	VTFFIYNKIVDEPEE	811.04	HLA-DRB3*01:01
						135	149	SKNPLLYDANYFLCW	846.28	HLA-DRB3*02:02
						34	48	TIPIQASLPFGWLIV	58.68	HLA-DRB1*01:01
						23	37	ATPSDFVRATATIPI	270.63	HLA-DQA1*05:01/DQB1*03:01
						197	211	VKDCVVLHSYFTSDY	502.96	HLA-DPA1*02:01/DPB1*01:01
						34	48	TIPIQASLPFGWLIV	519.91	HLA-DQA1*01:02/DQB1*06:02
						94	108	LLLVAAGLEAPFLYL	63.02	HLA-DRB1*01:01
						107	121	YLYALVYFLQSINFV	210.83	HLA-DRB1*07:01
						73	87	LSKGVHFVCNLLLLF	215.82	HLA-DRB1*07:01
						207	221	FTSDYYQLYSTQLST	258.38	HLA-DRB1*15:01
						34	48	TIPIQASLPFGWLIV	264.61	HLA-DRB4*01:01
						117	131	SINFVRIIMRLWLCW	454.57	HLA-DPA1*01:03/DPB1*02:01
						52	66	LLAVFQSASKIITLK	455.57	HLA-DPA1*01:03/DPB1*02:01
						23	37	ATPSDFVRATATIPI	977.48	HLA-DRB3*01:01
						101	115	LEAPFLYLYALVYFL	281.43	HLA-DRB1*15:01
						52	66	LLAVFQSASKIITLK	293.00	HLA-DRB4*01:01
						135	149	SKNPLLYDANYFLCW	387.27	HLA-DRB1*04:05
						80	94	VCNLLLLFVTVYSHL	559.15	HLA-DPA1*02:01/DPB1*01:01
						117	131	SINFVRIIMRLWLCW	581.85	HLA-DPA1*02:01/DPB1*01:01
						156	170	YCIPYNSVTSSIVIT	584.05	HLA-DQA1*01:02/DQB1*06:02
						28	42	FVRATATIPIQASLP	727.39	HLA-DRB1*12:01
						202	216	VLHSYFTSDYYQLYS	804.84	HLA-DRB1*03:01
						117	131	SINFVRIIMRLWLCW	223.61	HLA-DRB5*01:01
						23	37	ATPSDFVRATATIPI	225.62	HLA-DRB5*01:01
						28	42	FVRATATIPIQASLP	228.75	HLA-DRB5*01:01
						228	242	VTFFIYNKIVDEPEE	318.62	HLA-DRB1*13:02
						3	17	LFMRIFTIGTVTLKQ	598.72	HLA-DQA1*01:02/DQB1*06:02
						112	126	VYFLQSINFVRIIMR	615.59	HLA-DQA1*01:02/DQB1*06:02
						28	42	FVRATATIPIQASLP	923.61	HLA-DQA1*05:01/DQB1*02:01
						47	61	IVGVALLAVFQSASK	249.18	HLA-DRB5*01:01
						197	211	VKDCVVLHSYFTSDY	320.20	HLA-DRB1*15:01
						52	66	LLAVFQSASKIITLK	379.21	HLA-DQA1*05:01/DQB1*03:01
						23	37	ATPSDFVRATATIPI	622.00	HLA-DQA1*01:02/DQB1*06:02
						73	87	LSKGVHFVCNLLLLF	786.24	HLA-DRB1*12:01
						85	99	LLFVTVYSHLLLVAA	790.65	HLA-DRB1*12:01
						107	121	YLYALVYFLQSINFV	82.84	HLA-DRB1*01:01
						28	42	FVRATATIPIQASLP	341.03	HLA-DRB1*15:01
						73	87	LSKGVHFVCNLLLLF	353.15	HLA-DRB1*13:02
						85	99	LLFVTVYSHLLLVAA	478.67	HLA-DRB1*04:01
						47	61	IVGVALLAVFQSASK	480.87	HLA-DRB1*04:01
						39	53	ASLPFGWLIVGVALL	663.04	HLA-DPA1*02:01/DPB1*01:01
						117	131	SINFVRIIMRLWLCW	923.18	HLA-DRB1*03:01
						47	61	IVGVALLAVFQSASK	357.75	HLA-DRB4*01:01
						228	242	VTFFIYNKIVDEPEE	374.07	HLA-DRB1*15:01
						3	17	LFMRIFTIGTVTLKQ	437.16	HLA-DQA1*05:01/DQB1*03:01
						85	99	LLFVTVYSHLLLVAA	705.71	HLA-DQA1*01:02/DQB1*06:02
						34	48	TIPIQASLPFGWLIV	285.21	HLA-DRB5*01:01
						125	139	MRLWLCWKCRSKNPL	285.25	HLA-DRB5*01:01
						207	221	FTSDYYQLYSTQLST	297.34	HLA-DRB5*01:01
						39	53	ASLPFGWLIVGVALL	315.14	HLA-DRB1*09:01
						85	99	LLFVTVYSHLLLVAA	426.80	HLA-DRB1*13:02
						117	131	SINFVRIIMRLWLCW	511.74	HLA-DRB1*04:05
						107	121	YLYALVYFLQSINFV	514.04	HLA-DRB1*04:01
						47	61	IVGVALLAVFQSASK	672.56	HLA-DPA1*01:03/DPB1*02:01
						101	115	LEAPFLYLYALVYFL	319.39	HLA-DRB1*07:01
						47	61	IVGVALLAVFQSASK	329.53	HLA-DRB1*09:01
						94	108	LLLVAAGLEAPFLYL	331.18	HLA-DRB1*07:01
						39	53	ASLPFGWLIVGVALL	411.30	HLA-DRB1*15:01
						28	42	FVRATATIPIQASLP	442.83	HLA-DRB1*11:01
						47	61	IVGVALLAVFQSASK	104.68	HLA-DRB1*01:01
						101	115	LEAPFLYLYALVYFL	105.52	HLA-DRB1*01:01
						117	131	SINFVRIIMRLWLCW	333.72	HLA-DRB1*07:01
						73	87	LSKGVHFVCNLLLLF	550.89	HLA-DRB1*04:05
						80	94	VCNLLLLFVTVYSHL	452.95	HLA-DRB1*15:01
						117	131	SINFVRIIMRLWLCW	479.72	HLA-DRB1*13:02
						101	115	LEAPFLYLYALVYFL	577.17	HLA-DRB1*04:05
						202	216	VLHSYFTSDYYQLYS	581.48	HLA-DRB1*04:05
						156	170	YCIPYNSVTSSIVIT	756.34	HLA-DRB1*08:02
						39	53	ASLPFGWLIVGVALL	800.24	HLA-DQA1*01:02/DQB1*06:02
						39	53	ASLPFGWLIVGVALL	383.33	HLA-DRB1*07:01
						85	99	LLFVTVYSHLLLVAA	387.66	HLA-DRB5*01:01
						156	170	YCIPYNSVTSSIVIT	480.23	HLA-DRB1*15:01
						85	99	LLFVTVYSHLLLVAA	556.35	HLA-DRB1*11:01
						39	53	ASLPFGWLIVGVALL	588.09	HLA-DQA1*05:01/DQB1*03:01
						80	94	VCNLLLLFVTVYSHL	626.01	HLA-DRB1*04:05
						8	22	FTIGTVTLKQGEIKD	837.38	HLA-DQA1*01:02/DQB1*06:02
						80	94	VCNLLLLFVTVYSHL	396.14	HLA-DRB1*07:01
						223	237	TGVEHVTFFIYNKIV	404.37	HLA-DRB1*07:01
						94	108	LLLVAAGLEAPFLYL	505.17	HLA-DRB1*15:01
						59	73	ASKIITLKKRWQLAL	567.85	HLA-DRB1*13:02
						47	61	IVGVALLAVFQSASK	583.01	HLA-DRB1*11:01
						246	260	IHTIDGSSGVVNPVM	867.05	HLA-DQA1*01:02/DQB1*06:02
						28	42	FVRATATIPIQASLP	893.66	HLA-DPA1*02:01/DPB1*01:01
						202	216	VLHSYFTSDYYQLYS	407.88	HLA-DRB1*09:01
						202	216	VLHSYFTSDYYQLYS	409.70	HLA-DRB1*07:01
						107	121	YLYALVYFLQSINFV	595.78	HLA-DRB1*13:02
						207	221	FTSDYYQLYSTQLST	597.70	HLA-DRB1*11:01
						34	48	TIPIQASLPFGWLIV	689.02	HLA-DRB1*04:01
						47	61	IVGVALLAVFQSASK	945.36	HLA-DPA1*02:01/DPB1*01:01
						107	121	YLYALVYFLQSINFV	418.60	HLA-DRB1*09:01
						47	61	IVGVALLAVFQSASK	442.99	HLA-DRB1*07:01
						23	37	ATPSDFVRATATIPI	657.96	HLA-DRB1*11:01
						34	48	TIPIQASLPFGWLIV	685.69	HLA-DRB1*04:05
						66	80	KKRWQLALSKGVHFV	934.62	HLA-DQA1*01:02/DQB1*06:02
						117	131	SINFVRIIMRLWLCW	140.12	HLA-DRB1*01:01
						39	53	ASLPFGWLIVGVALL	146.50	HLA-DRB1*01:01
						156	170	YCIPYNSVTSSIVIT	476.00	HLA-DRB5*01:01
						23	37	ATPSDFVRATATIPI	569.06	HLA-DRB1*15:01
						47	61	IVGVALLAVFQSASK	735.58	HLA-DQA1*05:01/DQB1*03:01
						66	80	KKRWQLALSKGVHFV	752.38	HLA-DQA1*05:01/DQB1*03:01
						85	99	LLFVTVYSHLLLVAA	928.61	HLA-DRB1*08:02
						34	48	TIPIQASLPFGWLIV	946.01	HLA-DRB1*08:02
						73	87	LSKGVHFVCNLLLLF	151.07	HLA-DRB1*01:01
						101	115	LEAPFLYLYALVYFL	466.52	HLA-DRB1*09:01
						202	216	VLHSYFTSDYYQLYS	611.78	HLA-DRB1*15:01
						8	22	FTIGTVTLKQGEIKD	531.81	HLA-DRB5*01:01
						125	139	MRLWLCWKCRSKNPL	540.85	HLA-DRB4*01:01
						144	158	NYFLCWHTNCYDYCI	786.52	HLA-DRB1*04:05
						94	108	LLLVAAGLEAPFLYL	788.18	HLA-DRB1*04:05
						202	216	VLHSYFTSDYYQLYS	816.85	HLA-DRB1*04:01
						171	185	SGDGTTSPISEHDYQ	848.09	HLA-DQA1*05:01/DQB1*03:01
						59	73	ASKIITLKKRWQLAL	530.94	HLA-DRB1*07:01
						34	48	TIPIQASLPFGWLIV	785.86	HLA-DRB1*11:01
						23	37	ATPSDFVRATATIPI	601.78	HLA-DRB4*01:01
						228	242	VTFFIYNKIVDEPEE	845.85	HLA-DRB1*11:01
						73	87	LSKGVHFVCNLLLLF	545.57	HLA-DRB1*09:01
						228	242	VTFFIYNKIVDEPEE	587.06	HLA-DRB1*07:01
						107	121	YLYALVYFLQSINFV	613.03	HLA-DRB4*01:01
						197	211	VKDCVVLHSYFTSDY	863.77	HLA-DRB1*04:05
						59	73	ASKIITLKKRWQLAL	196.68	HLA-DRB1*01:01
						135	149	SKNPLLYDANYFLCW	620.09	HLA-DRB1*07:01
						94	108	LLLVAAGLEAPFLYL	962.87	HLA-DRB1*04:01
						85	99	LLFVTVYSHLLLVAA	688.08	HLA-DRB4*01:01
						94	108	LLLVAAGLEAPFLYL	693.61	HLA-DRB4*01:01
						125	139	MRLWLCWKCRSKNPL	863.55	HLA-DRB1*15:01
						94	108	LLLVAAGLEAPFLYL	921.45	HLA-DRB1*13:02
						135	149	SKNPLLYDANYFLCW	223.38	HLA-DRB1*01:01
						228	242	VTFFIYNKIVDEPEE	713.07	HLA-DRB4*01:01
						130	144	CWKCRSKNPLLYDAN	801.50	HLA-DRB5*01:01
						130	144	CWKCRSKNPLLYDAN	969.58	HLA-DRB1*13:02
						197	211	VKDCVVLHSYFTSDY	238.23	HLA-DRB1*01:01
						73	87	LSKGVHFVCNLLLLF	770.33	HLA-DRB4*01:01
						223	237	TGVEHVTFFIYNKIV	724.14	HLA-DRB1*09:01
						197	211	VKDCVVLHSYFTSDY	809.98	HLA-DRB1*07:01
						228	242	VTFFIYNKIVDEPEE	270.13	HLA-DRB1*01:01
						59	73	ASKIITLKKRWQLAL	797.61	HLA-DRB1*09:01
						130	144	CWKCRSKNPLLYDAN	906.46	HLA-DRB1*07:01
						117	131	SINFVRIIMRLWLCW	854.97	HLA-DRB1*09:01
						135	149	SKNPLLYDANYFLCW	903.56	HLA-DRB1*09:01
						228	242	VTFFIYNKIVDEPEE	932.52	HLA-DRB1*09:01
						197	211	VKDCVVLHSYFTSDY	947.84	HLA-DRB1*09:01
						130	144	CWKCRSKNPLLYDAN	381.20	HLA-DRB1*01:01
						80	94	VCNLLLLFVTVYSHL	414.78	HLA-DRB1*01:01
						202	216	VLHSYFTSDYYQLYS	455.02	HLA-DRB1*01:01
						8	22	FTIGTVTLKQGEIKD	474.04	HLA-DRB1*01:01
						223	237	TGVEHVTFFIYNKIV	518.80	HLA-DRB1*01:01
						241	255	EEHVQIHTIDGSSGV	651.43	HLA-DRB1*01:01
						144	158	NYFLCWHTNCYDYCI	740.30	HLA-DRB1*01:01
						149	163	WHTNCYDYCIPYNSV	795.30	HLA-DRB1*01:01
						246	260	IHTIDGSSGVVNPVM	975.84	HLA-DRB1*01:01

## Sheet: S protein - QHD43416.1
TepiTool: MHC Class I						TepiTool : MHC Class II
	Peptide start	Peptide end	Peptide	IC50	Allele	Start position	End position	Peptide	IC50 (<100ng)	Allele
	896	904	IPFAMQMAY	2.80	HLA-B*35:01	115	129	QSLLIVNNATNVVIK	5.98	HLA-DRB1*13:02
	1220	1228	FIAGLIAIV	3.20	HLA-A*02:03	115	129	QSLLIVNNATNVVIK	13.08	HLA-DRB3*02:02
	344	352	ATRFASVYA	3.50	HLA-A*30:01	338	352	FGEVFNATRFASVYA	35.88	HLA-DPA1*02:01/DPB1*01:01
	269	277	YLQPRTFLL	4.10	HLA-A*02:01	338	352	FGEVFNATRFASVYA	19.62	HLA-DPA1*01:03/DPB1*02:01
	133	141	FQFCNDPFL	4.20	HLA-A*02:06	338	352	FGEVFNATRFASVYA	55.00	HLA-DPA1*03:01/DPB1*04:02
	718	726	FTISVTTEI	4.20	HLA-A*68:02	235	249	ITRFQTLLALHRSYL	10.14	HLA-DRB5*01:01
	370	378	NSASFSTFK	4.30	HLA-A*68:01	461	475	LKPFERDISTEIYQA	26.98	HLA-DRB3*01:01
	1208	1216	QYIKWPWYI	4.30	HLA-A*23:01	814	828	KRSFIEDLLFNKVTL	51.45	HLA-DPA1*02:01/DPB1*01:01
	84	92	LPFNDGVYF	4.50	HLA-B*35:01	1010	1024	QQLIRAAEIRASANL	53.85	HLA-DQA1*01:02/DQB1*06:02
	821	829	LLFNKVTLA	4.60	HLA-A*02:03	165	179	NCTFEYVSQPFLMDL	53.32	HLA-DPA1*02:01/DPB1*01:01
	777	785	NTQEVFAQV	5.20	HLA-A*68:02	814	828	KRSFIEDLLFNKVTL	68.50	HLA-DPA1*03:01/DPB1*04:02
	976	984	VLNDILSRL	5.30	HLA-A*02:03	692	706	IIAYTMSLGAENSVA	24.12	HLA-DRB1*09:01
	865	873	LTDEMIAQY	5.40	HLA-A*01:01	165	179	NCTFEYVSQPFLMDL	30.97	HLA-DPA1*01:03/DPB1*02:01
	454	462	RLFRKSNLK	5.60	HLA-A*03:01	165	179	NCTFEYVSQPFLMDL	70.09	HLA-DPA1*03:01/DPB1*04:02
	56	64	LPFFSNVTW	6.20	HLA-B*53:01	235	249	ITRFQTLLALHRSYL	156.15	HLA-DPA1*02:01/DPB1*05:01
	898	906	FAMQMAYRF	6.30	HLA-B*35:01	814	828	KRSFIEDLLFNKVTL	158.36	HLA-DPA1*02:01/DPB1*05:01
	1220	1228	FIAGLIAIV	6.30	HLA-A*02:06	255	269	SSGWTAGAAAYYVGY	20.83	HLA-DQA1*05:01/DQB1*03:01
	687	695	VASQSIIAY	6.70	HLA-B*35:01	885	899	GWTFGAGAALQIPFA	20.84	HLA-DQA1*05:01/DQB1*03:01
	1237	1245	MTSCCSCLK	6.80	HLA-A*68:01	885	899	GWTFGAGAALQIPFA	24.83	HLA-DRB1*09:01
	1208	1216	QYIKWPWYI	6.90	HLA-A*24:02	852	866	AQKFNGLTVLPPLLT	46.98	HLA-DRB1*04:05
	680	688	SPRRARSVA	7.00	HLA-B*07:02	235	249	ITRFQTLLALHRSYL	48.27	HLA-DRB1*04:05
	28	36	YTNSFTRGV	7.10	HLA-A*68:02	1091	1105	REGVFVSNGTHWFVT	25.75	HLA-DRB3*02:02
	718	726	FTISVTTEI	7.30	HLA-A*02:06	338	352	FGEVFNATRFASVYA	160.45	HLA-DPA1*02:01/DPB1*05:01
	815	823	RSFIEDLLF	7.50	HLA-B*58:01	448	462	NYNYLYRLFRKSNLK	168.81	HLA-DPA1*02:01/DPB1*05:01
	1062	1070	FLHVTYVPA	7.60	HLA-A*02:03	448	462	NYNYLYRLFRKSNLK	16.60	HLA-DRB1*11:01
	269	277	YLQPRTFLL	7.80	HLA-A*02:03	506	520	QPYRVVVLSFELLHA	90.11	HLA-DPA1*03:01/DPB1*04:02
	1220	1228	FIAGLIAIV	8.50	HLA-A*02:01	235	249	ITRFQTLLALHRSYL	108.27	HLA-DRB1*12:01
	347	355	FASVYAWNR	8.70	HLA-A*68:01	814	828	KRSFIEDLLFNKVTL	36.06	HLA-DPA1*01:03/DPB1*02:01
	1000	1008	RLQSLQTYV	8.80	HLA-A*02:03	761	775	TQLNRALTGIAVEQD	445.76	HLA-DQA1*03:01/DQB1*03:02
	269	277	YLQPRTFLL	9.10	HLA-A*02:06	512	526	VLSFELLHAPATVCG	8.83	HLA-DRB1*01:01
	869	877	MIAQYTSAL	9.30	HLA-A*02:03	235	249	ITRFQTLLALHRSYL	34.85	HLA-DRB1*15:01
	1060	1068	VVFLHVTYV	9.30	HLA-A*02:03	692	706	IIAYTMSLGAENSVA	8.99	HLA-DRB1*01:01
	133	141	FQFCNDPFL	9.40	HLA-A*02:01	506	520	QPYRVVVLSFELLHA	73.18	HLA-DPA1*02:01/DPB1*01:01
	1099	1107	GTHWFVTQR	9.50	HLA-A*31:01	761	775	TQLNRALTGIAVEQD	373.29	HLA-DQA1*04:01/DQB1*04:02
	1048	1056	HLMSFPQSA	9.60	HLA-A*02:03	1010	1024	QQLIRAAEIRASANL	76.07	HLA-DRB1*08:02
	258	266	WTAGAAAYY	9.90	HLA-A*26:01	344	358	ATRFASVYAWNRKRI	17.91	HLA-DRB5*01:01
	370	378	NSASFSTFK	10.00	HLA-A*11:01	1010	1024	QQLIRAAEIRASANL	42.97	HLA-DRB4*01:01
	878	886	LAGTITSGW	10.10	HLA-B*58:01	399	413	SFVIRGDEVRQIAPG	51.14	HLA-DRB1*03:01
	786	794	KQIYKTPPI	10.30	HLA-A*02:06	255	269	SSGWTAGAAAYYVGY	80.15	HLA-DQA1*01:02/DQB1*06:02
	1168	1176	DISGINASV	10.70	HLA-A*68:02	209	223	PINLVRDLPQGFSAL	51.68	HLA-DRB1*03:01
	691	699	SIIAYTMSL	10.80	HLA-A*02:06	315	329	TSNFRVQPTESIVRF	52.44	HLA-DRB1*04:01
	84	92	LPFNDGVYF	10.90	HLA-B*53:01	885	899	GWTFGAGAALQIPFA	384.92	HLA-DQA1*04:01/DQB1*04:02
	458	466	KSNLKPFER	11.10	HLA-A*31:01	235	249	ITRFQTLLALHRSYL	21.20	HLA-DRB1*11:01
	449	457	YNYLYRLFR	11.50	HLA-A*31:01	692	706	IIAYTMSLGAENSVA	55.04	HLA-DRB1*04:01
	898	906	FAMQMAYRF	11.50	HLA-B*53:01	1015	1029	AAEIRASANLAATKM	55.19	HLA-DRB1*04:01
	349	357	SVYAWNRKR	11.70	HLA-A*31:01	506	520	QPYRVVVLSFELLHA	211.08	HLA-DPA1*02:01/DPB1*05:01
	19	27	TTRTQLPPA	11.80	HLA-A*30:01	53	67	DLFLPFFSNVTWFHA	60.47	HLA-DRB1*04:05
	691	699	SIIAYTMSL	11.80	HLA-A*02:03	235	249	ITRFQTLLALHRSYL	10.72	HLA-DRB1*01:01
	89	97	GVYFASTEK	11.90	HLA-A*11:01	894	908	LQIPFAMQMAYRFNG	20.96	HLA-DRB5*01:01
	1060	1068	VVFLHVTYV	11.90	HLA-A*02:06	1091	1105	REGVFVSNGTHWFVT	21.42	HLA-DRB1*13:02
	340	348	EVFNATRFA	12.00	HLA-A*68:02	885	899	GWTFGAGAALQIPFA	531.56	HLA-DQA1*03:01/DQB1*03:02
	1020	1028	ASANLAATK	12.30	HLA-A*11:01	506	520	QPYRVVVLSFELLHA	50.22	HLA-DPA1*01:03/DPB1*02:01
	1206	1214	YEQYIKWPW	12.40	HLA-B*44:02	715	729	PTNFTISVTTEILPV	25.32	HLA-DRB1*07:01
	1220	1228	FIAGLIAIV	13.70	HLA-A*68:02	338	352	FGEVFNATRFASVYA	25.47	HLA-DRB1*07:01
	734	742	TSVDCTMYI	13.90	HLA-A*68:02	365	379	YSVLYNSASFSTFKC	40.67	HLA-DRB3*02:02
	162	170	SANNCTFEY	14.10	HLA-B*35:01	852	866	AQKFNGLTVLPPLLT	63.14	HLA-DRB1*04:01
	235	243	ITRFQTLLA	14.30	HLA-A*30:01	1015	1029	AAEIRASANLAATKM	23.03	HLA-DRB1*13:02
	1099	1107	GTHWFVTQR	14.50	HLA-A*68:01	209	223	PINLVRDLPQGFSAL	56.84	HLA-DRB3*01:01
	449	457	YNYLYRLFR	14.70	HLA-A*33:01	692	706	IIAYTMSLGAENSVA	69.13	HLA-DRB1*04:05
	168	176	FEYVSQPFL	14.80	HLA-B*40:01	1015	1029	AAEIRASANLAATKM	101.30	HLA-DRB1*08:02
	241	249	LLALHRSYL	14.80	HLA-A*02:03	53	67	DLFLPFFSNVTWFHA	46.50	HLA-DRB1*15:01
	625	633	HADQLTPTW	14.80	HLA-B*58:01	919	933	NQKLIANQFNSAIGK	48.46	HLA-DRB3*02:02
	1173	1181	NASVVNIQK	14.90	HLA-A*68:01	235	249	ITRFQTLLALHRSYL	67.60	HLA-DRB1*04:01
	1016	1024	AEIRASANL	15.10	HLA-B*40:01	885	899	GWTFGAGAALQIPFA	103.97	HLA-DQA1*01:02/DQB1*06:02
	699	707	LGAENSVAY	15.90	HLA-B*35:01	1015	1029	AAEIRASANLAATKM	52.67	HLA-DRB3*02:02
	762	770	QLNRALTGI	15.90	HLA-A*02:03	230	244	PIGINITRFQTLLAL	48.60	HLA-DRB1*15:01
	182	190	KQGNFKNLR	16.00	HLA-A*31:01	34	48	RGVYYPDKVFRSSVL	64.98	HLA-DRB3*01:01
	718	726	FTISVTTEI	16.00	HLA-A*02:03	183	197	QGNFKNLREFVFKNI	271.40	HLA-DPA1*02:01/DPB1*05:01
	417	425	KIADYNYKL	16.20	HLA-A*02:01	357	371	RISNCVADYSVLYNS	67.34	HLA-DRB3*01:01
	1237	1245	MTSCCSCLK	16.30	HLA-A*11:01	894	908	LQIPFAMQMAYRFNG	12.56	HLA-DRB1*01:01
	454	462	RLFRKSNLK	16.50	HLA-A*30:01	852	866	AQKFNGLTVLPPLLT	12.60	HLA-DRB1*01:01
	886	894	WTFGAGAAL	16.50	HLA-A*68:02	235	249	ITRFQTLLALHRSYL	59.93	HLA-DRB4*01:01
	1206	1214	YEQYIKWPW	16.50	HLA-B*44:03	901	915	QMAYRFNGIGVTQNV	64.24	HLA-DRB3*02:02
	691	699	SIIAYTMSL	17.00	HLA-A*02:01	53	67	DLFLPFFSNVTWFHA	64.73	HLA-DPA1*01:03/DPB1*02:01
	725	733	EILPVSMTK	17.50	HLA-A*68:01	894	908	LQIPFAMQMAYRFNG	171.76	HLA-DRB1*12:01
	417	425	KIADYNYKL	17.90	HLA-A*02:06	217	231	PQGFSALEPLVDLPI	178.49	HLA-DQA1*05:01/DQB1*02:01
	976	984	VLNDILSRL	17.90	HLA-A*02:01	255	269	SSGWTAGAAAYYVGY	486.52	HLA-DQA1*04:01/DQB1*04:02
	821	829	LLFNKVTLA	18.00	HLA-A*02:01	448	462	NYNYLYRLFRKSNLK	28.15	HLA-DRB5*01:01
	265	273	YYVGYLQPR	18.40	HLA-A*33:01	894	908	LQIPFAMQMAYRFNG	51.85	HLA-DRB1*15:01
	343	351	NATRFASVY	18.50	HLA-B*35:01	240	254	TLLALHRSYLTPGDS	52.42	HLA-DRB1*15:01
	612	620	YQDVNCTEV	18.50	HLA-A*02:06	53	67	DLFLPFFSNVTWFHA	74.75	HLA-DRB1*04:01
	1065	1073	VTYVPAQEK	18.50	HLA-A*11:01	115	129	QSLLIVNNATNVVIK	77.22	HLA-DRB1*04:01
	1000	1008	RLQSLQTYV	19.50	HLA-A*02:01	315	329	TSNFRVQPTESIVRF	83.99	HLA-DRB1*04:05
	349	357	SVYAWNRKR	19.60	HLA-A*68:01	539	553	VNFNFNGLTGTGVLT	47.19	HLA-DRB1*09:01
	869	877	MIAQYTSAL	19.80	HLA-A*68:02	448	462	NYNYLYRLFRKSNLK	52.91	HLA-DRB1*15:01
	89	97	GVYFASTEK	20.50	HLA-A*03:01	399	413	SFVIRGDEVRQIAPG	81.28	HLA-DRB3*01:01
	448	456	NYNYLYRLF	20.50	HLA-A*24:02	973	987	ISSVLNDILSRLDKV	88.90	HLA-DRB1*03:01
	449	457	YNYLYRLFR	20.60	HLA-A*68:01	265	279	YYVGYLQPRTFLLKY	302.96	HLA-DPA1*02:01/DPB1*05:01
	150	158	KSWMESEFR	20.70	HLA-A*31:01	919	933	NQKLIANQFNSAIGK	32.46	HLA-DRB1*13:02
	448	456	NYNYLYRLF	20.70	HLA-A*23:01	703	717	NSVAYSNNSIAIPTN	77.49	HLA-DRB3*02:02
	939	947	SSTASALGK	20.80	HLA-A*11:01	963	977	VKQLSSNFGAISSVL	80.98	HLA-DRB3*02:02
	896	904	IPFAMQMAY	20.90	HLA-B*53:01	1100	1114	THWFVTQRNFYEPQI	91.21	HLA-DRB1*04:05
	625	633	HADQLTPTW	21.10	HLA-B*53:01	685	699	RSVASQSIIAYTMSL	128.35	HLA-DQA1*01:02/DQB1*06:02
	721	729	SVTTEILPV	21.20	HLA-A*02:06	539	553	VNFNFNGLTGTGVLT	14.52	HLA-DRB1*01:01
	1060	1068	VVFLHVTYV	21.20	HLA-A*02:01	272	286	PRTFLLKYNENGTIT	34.39	HLA-DRB1*13:02
	400	408	FVIRGDEVR	21.50	HLA-A*68:01	431	445	GCVIAWNSNNLDSKV	35.82	HLA-DRB1*13:02
	302	310	TLKSFTVEK	21.80	HLA-A*11:01	662	676	CDIPIGAGICASYQT	43.86	HLA-DQA1*05:01/DQB1*03:01
	374	382	FSTFKCYGV	21.80	HLA-A*68:02	880	894	GTITSGWTFGAGAAL	44.61	HLA-DQA1*05:01/DQB1*03:01
	568	576	DIADTTDAV	21.80	HLA-A*68:02	894	908	LQIPFAMQMAYRFNG	68.80	HLA-DRB4*01:01
	712	720	IAIPTNFTI	22.00	HLA-B*58:01	48	62	LHSTQDLFLPFFSNV	74.90	HLA-DPA1*01:03/DPB1*02:01
	241	249	LLALHRSYL	22.20	HLA-B*08:01	235	249	ITRFQTLLALHRSYL	129.47	HLA-DRB1*08:02
	962	970	LVKQLSSNF	22.40	HLA-B*15:01	389	403	DLCFTNVYADSFVIR	301.81	HLA-DQA1*01:01/DQB1*05:01
	192	200	FVFKNIDGY	22.70	HLA-B*35:01	365	379	YSVLYNSASFSTFKC	36.51	HLA-DRB1*13:02
	898	906	FAMQMAYRF	23.40	HLA-B*58:01	338	352	FGEVFNATRFASVYA	51.55	HLA-DRB1*09:01
	873	881	YTSALLAGT	23.50	HLA-A*68:02	255	269	SSGWTAGAAAYYVGY	658.35	HLA-DQA1*03:01/DQB1*03:02
	901	909	QMAYRFNGI	23.50	HLA-A*02:03	1010	1024	QQLIRAAEIRASANL	48.24	HLA-DQA1*05:01/DQB1*03:01
	269	277	YLQPRTFLL	23.90	HLA-B*08:01	131	145	CEFQFCNDPFLGVYY	102.05	HLA-DRB3*01:01
	1060	1068	VVFLHVTYV	24.50	HLA-A*68:02	1015	1029	AAEIRASANLAATKM	141.49	HLA-DQA1*01:02/DQB1*06:02
	56	64	LPFFSNVTW	24.60	HLA-B*35:01	692	706	IIAYTMSLGAENSVA	39.35	HLA-DRB1*07:01
	815	823	RSFIEDLLF	24.60	HLA-B*57:01	200	214	YFKIYSKHTPINLVR	39.74	HLA-DRB1*07:01
	704	712	SVAYSNNSI	25.50	HLA-A*68:02	963	977	VKQLSSNFGAISSVL	40.44	HLA-DRB1*13:02
	683	691	RARSVASQS	26.40	HLA-A*30:01	867	881	DEMIAQYTSALLAGT	61.33	HLA-DRB1*15:01
	36	44	VYYPDKVFR	27.00	HLA-A*31:01	58	72	FFSNVTWFHAIHVSG	61.41	HLA-DRB1*15:01
	202	210	KIYSKHTPI	27.20	HLA-A*30:01	53	67	DLFLPFFSNVTWFHA	99.23	HLA-DRB3*02:02
	258	266	WTAGAAAYY	27.40	HLA-A*68:01	431	445	GCVIAWNSNNLDSKV	102.32	HLA-DRB3*02:02
	454	462	RLFRKSNLK	27.40	HLA-A*11:01	230	244	PIGINITRFQTLLAL	83.52	HLA-DPA1*01:03/DPB1*02:01
	302	310	TLKSFTVEK	27.90	HLA-A*03:01	819	833	EDLLFNKVTLADAGF	106.82	HLA-DRB3*02:02
	347	355	FASVYAWNR	28.60	HLA-A*33:01	988	1002	EAEVQIDRLITGRLQ	118.10	HLA-DRB1*03:01
	357	365	RISNCVADY	28.60	HLA-A*30:02	48	62	LHSTQDLFLPFFSNV	139.25	HLA-DPA1*02:01/DPB1*01:01
	192	200	FVFKNIDGY	29.30	HLA-A*26:01	230	244	PIGINITRFQTLLAL	140.67	HLA-DPA1*02:01/DPB1*01:01
	28	36	YTNSFTRGV	29.50	HLA-A*02:03	48	62	LHSTQDLFLPFFSNV	205.32	HLA-DPA1*03:01/DPB1*04:02
	691	699	SIIAYTMSL	29.50	HLA-A*32:01	230	244	PIGINITRFQTLLAL	206.72	HLA-DPA1*03:01/DPB1*04:02
	1099	1107	GTHWFVTQR	29.60	HLA-A*11:01	894	908	LQIPFAMQMAYRFNG	104.39	HLA-DRB1*04:05
	512	520	VLSFELLHA	29.80	HLA-A*02:03	265	279	YYVGYLQPRTFLLKY	144.92	HLA-DPA1*02:01/DPB1*01:01
	202	210	KIYSKHTPI	30.10	HLA-A*32:01	53	67	DLFLPFFSNVTWFHA	215.32	HLA-DPA1*03:01/DPB1*04:02
	634	642	RVYSTGSNV	30.40	HLA-A*30:01	389	403	DLCFTNVYADSFVIR	241.00	HLA-DQA1*05:01/DQB1*02:01
	202	210	KIYSKHTPI	30.80	HLA-A*02:03	885	899	GWTFGAGAALQIPFA	16.21	HLA-DRB1*01:01
	258	266	WTAGAAAYY	31.10	HLA-A*01:01	873	887	YTSALLAGTITSGWT	55.00	HLA-DQA1*05:01/DQB1*03:01
	1062	1070	FLHVTYVPA	31.10	HLA-A*02:01	894	908	LQIPFAMQMAYRFNG	58.46	HLA-DRB1*09:01
	614	622	DVNCTEVPV	31.30	HLA-A*68:02	344	358	ATRFASVYAWNRKRI	67.06	HLA-DRB1*15:01
	361	369	CVADYSVLY	31.70	HLA-B*35:01	968	982	SNFGAISSVLNDILS	106.75	HLA-DRB1*04:05
	394	402	NVYADSFVI	32.20	HLA-A*68:02	797	811	FGGFNFSQILPDPSK	107.14	HLA-DRB1*04:05
	894	902	LQIPFAMQM	32.90	HLA-B*15:01	315	329	TSNFRVQPTESIVRF	116.92	HLA-DRB3*02:02
	160	168	YSSANNCTF	33.10	HLA-B*58:01	140	154	FLGVYYHKNNKSWME	123.07	HLA-DRB3*02:02
	160	168	YSSANNCTF	33.70	HLA-B*35:01	448	462	NYNYLYRLFRKSNLK	148.59	HLA-DRB1*08:02
	361	369	CVADYSVLY	33.70	HLA-A*26:01	265	279	YYVGYLQPRTFLLKY	217.92	HLA-DPA1*03:01/DPB1*04:02
	417	425	KIADYNYKL	33.70	HLA-A*32:01	555	569	SNKKFLPFQQFGRDI	375.02	HLA-DPA1*02:01/DPB1*05:01
	937	945	SLSSTASAL	33.80	HLA-A*02:03	217	231	PQGFSALEPLVDLPI	607.84	HLA-DQA1*04:01/DQB1*04:02
	454	462	RLFRKSNLK	33.90	HLA-A*31:01	703	717	NSVAYSNNSIAIPTN	45.42	HLA-DRB1*13:02
	658	666	NSYECDIPI	34.60	HLA-A*68:02	1152	1166	LDKYFKNHTSPDVDL	124.58	HLA-DRB3*02:02
	827	835	TLADAGFIK	34.60	HLA-A*11:01	235	249	ITRFQTLLALHRSYL	150.78	HLA-DPA1*02:01/DPB1*01:01
	348	356	ASVYAWNRK	35.70	HLA-A*11:01	761	775	TQLNRALTGIAVEQD	251.84	HLA-DQA1*05:01/DQB1*02:01
	258	266	WTAGAAAYY	36.40	HLA-A*30:02	1091	1105	REGVFVSNGTHWFVT	45.15	HLA-DRB1*07:01
	24	32	LPPAYTNSF	36.90	HLA-B*35:01	344	358	ATRFASVYAWNRKRI	61.87	HLA-DRB1*09:01
	880	888	GTITSGWTF	36.90	HLA-B*58:01	1005	1019	QTYVTQQLIRAAEIR	87.85	HLA-DRB4*01:01
	922	930	LIANQFNSA	37.10	HLA-A*02:03	1091	1105	REGVFVSNGTHWFVT	132.46	HLA-DRB3*01:01
	559	567	FLPFQQFGR	37.20	HLA-A*68:01	53	67	DLFLPFFSNVTWFHA	152.20	HLA-DPA1*02:01/DPB1*01:01
	786	794	KQIYKTPPI	37.20	HLA-A*32:01	165	179	NCTFEYVSQPFLMDL	390.37	HLA-DPA1*02:01/DPB1*05:01
	1065	1073	VTYVPAQEK	38.00	HLA-A*03:01	58	72	FFSNVTWFHAIHVSG	47.44	HLA-DRB1*07:01
	142	150	GVYYHKNNK	38.50	HLA-A*03:01	1127	1141	DVVIGIVNNTVYDPL	49.50	HLA-DRB1*13:02
	311	319	GIYQTSNFR	39.20	HLA-A*68:01	155	169	SEFRVYSSANNCTFE	104.66	HLA-DRB1*04:01
	878	886	LAGTITSGW	39.20	HLA-B*57:01	958	972	ALNTLVKQLSSNFGA	228.92	HLA-DRB1*12:01
	62	70	VTWFHAIHV	39.40	HLA-A*02:06	235	249	ITRFQTLLALHRSYL	233.60	HLA-DPA1*03:01/DPB1*04:02
	1062	1070	FLHVTYVPA	39.40	HLA-A*02:06	230	244	PIGINITRFQTLLAL	397.63	HLA-DPA1*02:01/DPB1*05:01
	258	266	WTAGAAAYY	39.70	HLA-B*35:01	692	706	IIAYTMSLGAENSVA	635.57	HLA-DQA1*04:01/DQB1*04:02
	894	902	LQIPFAMQM	39.70	HLA-A*02:06	1061	1075	VFLHVTYVPAQEKNF	645.52	HLA-DQA1*04:01/DQB1*04:02
	69	77	HVSGTNGTK	40.30	HLA-A*68:01	885	899	GWTFGAGAALQIPFA	48.18	HLA-DRB1*07:01
	898	906	FAMQMAYRF	40.90	HLA-A*23:01	894	908	LQIPFAMQMAYRFNG	48.27	HLA-DRB1*07:01
	721	729	SVTTEILPV	41.60	HLA-A*02:03	819	833	EDLLFNKVTLADAGF	50.56	HLA-DRB1*13:02
	311	319	GIYQTSNFR	41.70	HLA-A*31:01	998	1012	TGRLQSLQTYVTQQL	113.83	HLA-DRB1*04:05
	259	267	TAGAAAYYV	41.80	HLA-A*68:02	753	767	LLQYGSFCTQLNRAL	114.05	HLA-DRB1*04:05
	509	517	RVVVLSFEL	42.20	HLA-A*32:01	761	775	TQLNRALTGIAVEQD	170.74	HLA-DQA1*01:02/DQB1*06:02
	1185	1193	RLNEVAKNL	42.30	HLA-A*02:03	692	706	IIAYTMSLGAENSVA	171.32	HLA-DQA1*01:02/DQB1*06:02
	666	674	IGAGICASY	42.80	HLA-A*30:02	715	729	PTNFTISVTTEILPV	648.40	HLA-DQA1*04:01/DQB1*04:02
	1048	1056	HLMSFPQSA	43.10	HLA-A*02:01	265	279	YYVGYLQPRTFLLKY	99.05	HLA-DPA1*01:03/DPB1*02:01
	302	310	TLKSFTVEK	43.30	HLA-A*30:01	894	908	LQIPFAMQMAYRFNG	108.18	HLA-DRB1*04:01
	882	890	ITSGWTFGA	43.70	HLA-A*68:02	315	329	TSNFRVQPTESIVRF	17.88	HLA-DRB1*01:01
	787	795	QIYKTPPIK	44.20	HLA-A*03:01	53	67	DLFLPFFSNVTWFHA	51.02	HLA-DRB1*07:01
	757	765	GSFCTQLNR	44.40	HLA-A*11:01	512	526	VLSFELLHAPATVCG	64.92	HLA-DRB1*09:01
	975	983	SVLNDILSR	44.40	HLA-A*11:01	852	866	AQKFNGLTVLPPLLT	66.23	HLA-DRB1*09:01
	965	973	QLSSNFGAI	44.60	HLA-A*02:03	958	972	ALNTLVKQLSSNFGA	109.89	HLA-DRB1*04:01
	677	685	QTNSPRRAR	45.40	HLA-A*31:01	155	169	SEFRVYSSANNCTFE	120.04	HLA-DRB1*04:05
	733	741	KTSVDCTMY	45.40	HLA-A*30:02	272	286	PRTFLLKYNENGTIT	157.20	HLA-DRB3*02:02
	372	380	ASFSTFKCY	46.40	HLA-A*30:02	115	129	QSLLIVNNATNVVIK	165.60	HLA-DRB1*08:02
	133	141	FQFCNDPFL	46.50	HLA-A*02:03	852	866	AQKFNGLTVLPPLLT	170.92	HLA-DPA1*02:01/DPB1*01:01
	757	765	GSFCTQLNR	47.00	HLA-A*31:01	632	646	TWRVYSTGSNVFQTR	51.41	HLA-DRB1*07:01
	983	991	RLDKVEAEV	47.20	HLA-A*02:01	894	908	LQIPFAMQMAYRFNG	55.38	HLA-DRB1*11:01
	1212	1220	WPWYIWLGF	47.20	HLA-B*35:01	715	729	PTNFTISVTTEILPV	66.91	HLA-DRB1*09:01
	162	170	SANNCTFEY	47.60	HLA-A*30:02	265	279	YYVGYLQPRTFLLKY	76.91	HLA-DRB1*15:01
	634	642	RVYSTGSNV	48.30	HLA-A*02:03	968	982	SNFGAISSVLNDILS	113.43	HLA-DRB1*04:01
	718	726	FTISVTTEI	48.40	HLA-A*02:01	115	129	QSLLIVNNATNVVIK	120.76	HLA-DRB1*04:05
	122	130	NATNVVIKV	48.50	HLA-A*68:02	183	197	QGNFKNLREFVFKNI	175.37	HLA-DPA1*02:01/DPB1*01:01
	869	877	MIAQYTSAL	48.60	HLA-B*35:01	230	244	PIGINITRFQTLLAL	243.92	HLA-DRB1*12:01
	50	58	STQDLFLPF	49.80	HLA-B*15:01	483	497	VEGFNCYFPLQSYGF	405.53	HLA-DQA1*01:01/DQB1*05:01
	321	329	QPTESIVRF	50.20	HLA-B*35:01	217	231	PQGFSALEPLVDLPI	819.91	HLA-DQA1*03:01/DQB1*03:02
	691	699	SIIAYTMSL	50.80	HLA-A*68:02	715	729	PTNFTISVTTEILPV	820.89	HLA-DQA1*03:01/DQB1*03:02
	782	790	FAQVKQIYK	52.20	HLA-A*68:01	230	244	PIGINITRFQTLLAL	97.29	HLA-DRB4*01:01
	786	794	KQIYKTPPI	53.70	HLA-A*02:03	1111	1125	EPQIITTDNTFVSGN	160.21	HLA-DRB3*01:01
	2	10	FVFLVLLPL	53.80	HLA-A*02:06	191	205	EFVFKNIDGYFKIYS	45.08	HLA-DRB5*01:01
	55	63	FLPFFSNVT	54.00	HLA-A*02:03	307	321	TVEKGIYQTSNFRVQ	55.22	HLA-DRB1*07:01
	446	454	GGNYNYLYR	54.00	HLA-A*31:01	34	48	RGVYYPDKVFRSSVL	119.94	HLA-DRB1*04:01
	342	350	FNATRFASV	54.20	HLA-B*08:01	1091	1105	REGVFVSNGTHWFVT	120.10	HLA-DRB1*04:01
	450	458	NYLYRLFRK	54.20	HLA-A*33:01	230	244	PIGINITRFQTLLAL	127.09	HLA-DRB1*04:05
	489	497	YFPLQSYGF	54.20	HLA-A*24:02	365	379	YSVLYNSASFSTFKC	125.22	HLA-DRB1*04:01
	118	126	LIVNNATNV	54.50	HLA-A*02:03	1111	1125	EPQIITTDNTFVSGN	168.40	HLA-DRB1*03:01
	265	273	YYVGYLQPR	55.00	HLA-A*31:01	814	828	KRSFIEDLLFNKVTL	173.94	HLA-DRB3*01:01
	1121	1129	FVSGNCDVV	55.10	HLA-A*02:03	200	214	YFKIYSKHTPINLVR	186.79	HLA-DRB3*02:02
	886	894	WTFGAGAAL	55.20	HLA-A*02:06	1015	1029	AAEIRASANLAATKM	19.90	HLA-DRB1*01:01
	972	980	AISSVLNDI	55.30	HLA-A*02:03	958	972	ALNTLVKQLSSNFGA	102.53	HLA-DRB4*01:01
	821	829	LLFNKVTLA	55.80	HLA-A*02:06	792	806	PPIKDFGGFNFSQIL	113.59	HLA-DPA1*01:03/DPB1*02:01
	254	262	SSSGWTAGA	55.90	HLA-A*68:02	131	145	CEFQFCNDPFLGVYY	115.52	HLA-DPA1*01:03/DPB1*02:01
	777	785	NTQEVFAQV	56.50	HLA-A*02:06	357	371	RISNCVADYSVLYNS	176.26	HLA-DRB1*03:01
	378	386	KCYGVSPTK	57.20	HLA-A*30:01	692	706	IIAYTMSLGAENSVA	198.70	HLA-DRB3*02:02
	869	877	MIAQYTSAL	57.90	HLA-A*02:06	34	48	RGVYYPDKVFRSSVL	199.90	HLA-DRB3*02:02
	501	509	NGVGYQPYR	58.90	HLA-A*68:01	1015	1029	AAEIRASANLAATKM	73.19	HLA-DQA1*05:01/DQB1*03:01
	366	374	SVLYNSASF	59.50	HLA-B*15:01	250	264	TPGDSSSGWTAGAAA	73.93	HLA-DQA1*05:01/DQB1*03:01
	587	595	ITPCSFGGV	59.50	HLA-A*68:02	131	145	CEFQFCNDPFLGVYY	193.40	HLA-DPA1*02:01/DPB1*01:01
	374	382	FSTFKCYGV	59.80	HLA-A*02:06	265	279	YYVGYLQPRTFLLKY	20.73	HLA-DRB1*01:01
	635	643	VYSTGSNVF	60.00	HLA-A*24:02	539	553	VNFNFNGLTGTGVLT	59.25	HLA-DRB1*07:01
	1000	1008	RLQSLQTYV	60.10	HLA-A*02:06	344	358	ATRFASVYAWNRKRI	63.52	HLA-DRB1*11:01
	349	357	SVYAWNRKR	60.20	HLA-A*33:01	255	269	SSGWTAGAAAYYVGY	74.37	HLA-DRB1*09:01
	28	36	YTNSFTRGV	60.80	HLA-A*02:06	183	197	QGNFKNLREFVFKNI	121.34	HLA-DPA1*01:03/DPB1*02:01
	1095	1103	FVSNGTHWF	61.00	HLA-B*35:01	1044	1058	GKGYHLMSFPQSAPH	136.46	HLA-DRB1*04:05
	361	369	CVADYSVLY	61.50	HLA-A*68:01	958	972	ALNTLVKQLSSNFGA	136.82	HLA-DRB1*04:05
	725	733	EILPVSMTK	62.20	HLA-A*11:01	34	48	RGVYYPDKVFRSSVL	181.03	HLA-DRB1*03:01
	1121	1129	FVSGNCDVV	62.30	HLA-A*02:06	115	129	QSLLIVNNATNVVIK	192.93	HLA-DRB3*01:01
	50	58	STQDLFLPF	62.60	HLA-A*32:01	155	169	SEFRVYSSANNCTFE	209.81	HLA-DRB3*02:02
	815	823	RSFIEDLLF	62.70	HLA-A*32:01	131	145	CEFQFCNDPFLGVYY	284.66	HLA-DPA1*03:01/DPB1*04:02
	1086	1094	KAHFPREGV	63.10	HLA-A*30:01	235	249	ITRFQTLLALHRSYL	75.61	HLA-DRB1*09:01
	869	877	MIAQYTSAL	63.60	HLA-B*07:02	1100	1114	THWFVTQRNFYEPQI	130.92	HLA-DRB1*04:01
	989	997	AEVQIDRLI	63.90	HLA-B*44:02	973	987	ISSVLNDILSRLDKV	195.26	HLA-DRB3*01:01
	1016	1024	AEIRASANL	63.90	HLA-B*44:03	852	866	AQKFNGLTVLPPLLT	277.87	HLA-DRB1*12:01
	685	693	RSVASQSII	64.10	HLA-B*58:01	235	249	ITRFQTLLALHRSYL	61.44	HLA-DRB1*07:01
	258	266	WTAGAAAYY	65.70	HLA-B*15:01	307	321	TVEKGIYQTSNFRVQ	64.97	HLA-DRB1*13:02
	697	705	MSLGAENSV	66.10	HLA-A*68:02	265	279	YYVGYLQPRTFLLKY	77.30	HLA-DRB1*09:01
	958	966	ALNTLVKQL	66.40	HLA-A*02:03	562	576	FQQFGRDIADTTDAV	200.08	HLA-DRB3*01:01
	489	497	YFPLQSYGF	66.60	HLA-A*23:01	506	520	QPYRVVVLSFELLHA	492.10	HLA-DQA1*01:01/DQB1*05:01
	62	70	VTWFHAIHV	66.70	HLA-A*68:02	692	706	IIAYTMSLGAENSVA	913.26	HLA-DQA1*03:01/DQB1*03:02
	142	150	GVYYHKNNK	67.10	HLA-A*11:01	998	1012	TGRLQSLQTYVTQQL	21.89	HLA-DRB1*01:01
	198	206	DGYFKIYSK	67.50	HLA-A*68:01	344	358	ATRFASVYAWNRKRI	61.77	HLA-DRB1*07:01
	964	972	KQLSSNFGA	67.60	HLA-A*02:06	53	67	DLFLPFFSNVTWFHA	78.54	HLA-DRB1*09:01
	878	886	LAGTITSGW	67.70	HLA-B*53:01	512	526	VLSFELLHAPATVCG	136.07	HLA-DRB1*04:01
	940	948	STASALGKL	67.70	HLA-A*68:02	191	205	EFVFKNIDGYFKIYS	500.82	HLA-DPA1*02:01/DPB1*05:01
	976	984	VLNDILSRL	67.70	HLA-A*02:06	998	1012	TGRLQSLQTYVTQQL	88.86	HLA-DRB1*15:01
	417	425	KIADYNYKL	67.80	HLA-A*02:03	852	866	AQKFNGLTVLPPLLT	307.08	HLA-DPA1*03:01/DPB1*04:02
	827	835	TLADAGFIK	67.80	HLA-A*68:01	183	197	QGNFKNLREFVFKNI	311.17	HLA-DPA1*03:01/DPB1*04:02
	989	997	AEVQIDRLI	67.90	HLA-B*44:03	692	706	IIAYTMSLGAENSVA	55.36	HLA-DRB5*01:01
	915	923	VLYENQKLI	69.50	HLA-A*02:03	58	72	FFSNVTWFHAIHVSG	135.57	HLA-DPA1*01:03/DPB1*02:01
	89	97	GVYFASTEK	70.90	HLA-A*68:01	1015	1029	AAEIRASANLAATKM	146.97	HLA-DRB1*04:05
	142	150	GVYYHKNNK	70.90	HLA-A*30:01	389	403	DLCFTNVYADSFVIR	218.87	HLA-DRB3*01:01
	869	877	MIAQYTSAL	71.10	HLA-B*15:01	265	279	YYVGYLQPRTFLLKY	65.67	HLA-DRB1*07:01
	687	695	VASQSIIAY	71.50	HLA-B*15:01	217	231	PQGFSALEPLVDLPI	147.78	HLA-DRB1*04:05
	1237	1245	MTSCCSCLK	72.70	HLA-A*03:01	621	635	PVAIHADQLTPTWRV	207.97	HLA-DRB1*03:01
	302	310	TLKSFTVEK	72.80	HLA-A*68:01	149	163	NKSWMESEFRVYSSA	215.13	HLA-DPA1*02:01/DPB1*01:01
	361	369	CVADYSVLY	73.00	HLA-A*01:01	1061	1075	VFLHVTYVPAQEKNF	951.60	HLA-DQA1*03:01/DQB1*03:02
	1217	1225	WLGFIAGLI	73.00	HLA-A*02:03	639	653	GSNVFQTRAGCLIGA	67.09	HLA-DRB1*07:01
	604	612	TSNQVAVLY	73.10	HLA-A*01:01	632	646	TWRVYSTGSNVFQTR	83.99	HLA-DRB1*09:01
	1016	1024	AEIRASANL	73.30	HLA-B*44:02	58	72	FFSNVTWFHAIHVSG	84.22	HLA-DRB1*09:01
	1020	1028	ASANLAATK	73.50	HLA-A*30:01	365	379	YSVLYNSASFSTFKC	141.20	HLA-DPA1*01:03/DPB1*02:01
	612	620	YQDVNCTEV	74.30	HLA-A*02:01	344	358	ATRFASVYAWNRKRI	149.65	HLA-DRB1*04:05
	372	380	ASFSTFKCY	74.70	HLA-B*15:01	338	352	FGEVFNATRFASVYA	207.68	HLA-DRB1*08:02
	538	546	CVNFNFNGL	75.00	HLA-A*68:02	200	214	YFKIYSKHTPINLVR	208.45	HLA-DRB1*08:02
	1171	1179	GINASVVNI	75.30	HLA-A*02:03	217	231	PQGFSALEPLVDLPI	535.87	HLA-DQA1*01:01/DQB1*05:01
	550	558	GVLTESNKK	76.50	HLA-A*11:01	53	67	DLFLPFFSNVTWFHA	23.37	HLA-DRB1*01:01
	36	44	VYYPDKVFR	77.30	HLA-A*33:01	968	982	SNFGAISSVLNDILS	23.40	HLA-DRB1*01:01
	97	105	KSNIIRGWI	77.30	HLA-A*30:01	200	214	YFKIYSKHTPINLVR	85.26	HLA-DRB1*09:01
	975	983	SVLNDILSR	78.20	HLA-A*68:01	797	811	FGGFNFSQILPDPSK	145.46	HLA-DRB1*04:01
	240	248	TLLALHRSY	78.50	HLA-B*15:01	265	279	YYVGYLQPRTFLLKY	151.84	HLA-DRB1*04:05
	1121	1129	FVSGNCDVV	78.50	HLA-A*68:02	338	352	FGEVFNATRFASVYA	246.88	HLA-DRB3*02:02
	782	790	FAQVKQIYK	79.20	HLA-A*11:01	1091	1105	REGVFVSNGTHWFVT	86.54	HLA-DRB1*09:01
	869	877	MIAQYTSAL	80.40	HLA-B*08:01	1015	1029	AAEIRASANLAATKM	120.23	HLA-DRB4*01:01
	445	453	VGGNYNYLY	80.60	HLA-A*30:02	149	163	NKSWMESEFRVYSSA	145.66	HLA-DPA1*01:03/DPB1*02:01
	880	888	GTITSGWTF	81.20	HLA-A*32:01	753	767	LLQYGSFCTQLNRAL	147.35	HLA-DRB1*04:01
	366	374	SVLYNSASF	81.80	HLA-A*32:01	512	526	VLSFELLHAPATVCG	154.49	HLA-DRB1*04:05
	152	160	WMESEFRVY	82.10	HLA-B*15:01	692	706	IIAYTMSLGAENSVA	213.07	HLA-DRB1*08:02
	869	877	MIAQYTSAL	82.10	HLA-A*02:01	461	475	LKPFERDISTEIYQA	222.22	HLA-DRB1*03:01
	312	320	IYQTSNFRV	82.30	HLA-A*24:02	131	145	CEFQFCNDPFLGVYY	548.18	HLA-DQA1*01:01/DQB1*05:01
	786	794	KQIYKTPPI	82.70	HLA-A*02:01	1207	1221	EQYIKWPWYIWLGFI	147.72	HLA-DPA1*01:03/DPB1*02:01
	369	377	YNSASFSTF	83.50	HLA-B*15:01	1044	1058	GKGYHLMSFPQSAPH	151.03	HLA-DRB1*04:01
	897	905	PFAMQMAYR	83.60	HLA-A*33:01	715	729	PTNFTISVTTEILPV	151.86	HLA-DRB1*04:01
	312	320	IYQTSNFRV	84.00	HLA-A*23:01	715	729	PTNFTISVTTEILPV	261.45	HLA-DRB3*02:02
	1020	1028	ASANLAATK	84.50	HLA-A*03:01	115	129	QSLLIVNNATNVVIK	311.90	HLA-DRB1*12:01
	861	869	LPPLLTDEM	84.70	HLA-B*35:01	4	18	FLVLLPLVSSQCVNL	312.30	HLA-DRB1*12:01
	1014	1022	RAAEIRASA	84.80	HLA-A*30:01	344	358	ATRFASVYAWNRKRI	552.21	HLA-DPA1*02:01/DPB1*05:01
	57	65	PFFSNVTWF	86.00	HLA-A*23:01	315	329	TSNFRVQPTESIVRF	71.50	HLA-DRB1*07:01
	1054	1062	QSAPHGVVF	86.30	HLA-B*15:01	1186	1200	LNEVAKNLNESLIDL	78.02	HLA-DRB1*13:02
	903	911	AYRFNGIGV	86.60	HLA-A*30:01	1015	1029	AAEIRASANLAATKM	88.15	HLA-DRB1*09:01
	160	168	YSSANNCTF	88.00	HLA-B*15:01	998	1012	TGRLQSLQTYVTQQL	152.19	HLA-DRB1*04:01
	41	49	KVFRSSVLH	88.60	HLA-A*03:01	344	358	ATRFASVYAWNRKRI	152.27	HLA-DRB1*04:01
	786	794	KQIYKTPPI	88.70	HLA-A*30:01	1010	1024	QQLIRAAEIRASANL	152.84	HLA-DRB1*04:01
	757	765	GSFCTQLNR	89.60	HLA-A*68:01	919	933	NQKLIANQFNSAIGK	153.32	HLA-DRB1*04:01
	1192	1200	NLNESLIDL	90.60	HLA-A*02:03	4	18	FLVLLPLVSSQCVNL	159.81	HLA-DRB1*04:05
	2	10	FVFLVLLPL	91.10	HLA-A*02:01	1212	1226	WPWYIWLGFIAGLIA	566.04	HLA-DQA1*01:01/DQB1*05:01
	361	369	CVADYSVLY	91.60	HLA-A*30:02	867	881	DEMIAQYTSALLAGT	239.46	HLA-DQA1*01:02/DQB1*06:02
	495	503	YGFQPTNGV	91.60	HLA-A*68:02	338	352	FGEVFNATRFASVYA	239.68	HLA-DQA1*01:02/DQB1*06:02
	392	400	FTNVYADSF	92.20	HLA-B*35:01	1166	1180	LGDISGINASVVNIQ	82.15	HLA-DRB1*13:02
	787	795	QIYKTPPIK	92.20	HLA-A*11:01	389	403	DLCFTNVYADSFVIR	153.32	HLA-DPA1*01:03/DPB1*02:01
	339	347	GEVFNATRF	93.00	HLA-B*44:03	240	254	TLLALHRSYLTPGDS	320.04	HLA-DRB1*12:01
	342	350	FNATRFASV	93.40	HLA-A*68:02	1005	1019	QTYVTQQLIRAAEIR	25.48	HLA-DRB1*01:01
	712	720	IAIPTNFTI	93.50	HLA-A*02:06	349	363	SVYAWNRKRISNCVA	82.63	HLA-DRB1*11:01
	347	355	FASVYAWNR	94.20	HLA-A*31:01	200	214	YFKIYSKHTPINLVR	83.06	HLA-DRB1*11:01
	721	729	SVTTEILPV	95.00	HLA-A*68:02	588	602	TPCSFGGVSVITPGT	96.46	HLA-DQA1*05:01/DQB1*03:01
	89	97	GVYFASTEK	96.30	HLA-A*30:01	963	977	VKQLSSNFGAISSVL	96.84	HLA-DQA1*05:01/DQB1*03:01
	604	612	TSNQVAVLY	96.80	HLA-A*30:02	963	977	VKQLSSNFGAISSVL	246.88	HLA-DQA1*01:02/DQB1*06:02
	677	685	QTNSPRRAR	97.00	HLA-A*68:01	934	948	IQDSLSSTASALGKL	247.41	HLA-DQA1*01:02/DQB1*06:02
	395	403	VYADSFVIR	97.60	HLA-A*33:01	861	875	LPPLLTDEMIAQYTS	247.86	HLA-DRB1*03:01
	450	458	NYLYRLFRK	98.60	HLA-A*31:01	621	635	PVAIHADQLTPTWRV	270.30	HLA-DRB3*01:01
	956	964	AQALNTLVK	98.70	HLA-A*11:01	265	279	YYVGYLQPRTFLLKY	64.81	HLA-DRB5*01:01
	298	306	ETKCTLKSF	99.20	HLA-A*26:01	315	329	TSNFRVQPTESIVRF	93.37	HLA-DRB1*09:01
	509	517	RVVVLSFEL	99.80	HLA-A*02:06	200	214	YFKIYSKHTPINLVR	105.23	HLA-DRB1*15:01
	395	403	VYADSFVIR	101.30	HLA-A*31:01	852	866	AQKFNGLTVLPPLLT	157.66	HLA-DPA1*01:03/DPB1*02:01
	817	825	FIEDLLFNK	101.30	HLA-A*68:01	555	569	SNKKFLPFQQFGRDI	238.44	HLA-DPA1*02:01/DPB1*01:01
	643	651	FQTRAGCLI	101.80	HLA-A*02:06	894	908	LQIPFAMQMAYRFNG	292.67	HLA-DRB3*02:02
	484	492	EGFNCYFPL	101.90	HLA-A*68:02	260	274	AGAAAYYVGYLQPRT	593.66	HLA-DQA1*01:01/DQB1*05:01
	507	515	PYRVVVLSF	102.40	HLA-A*23:01	115	129	QSLLIVNNATNVVIK	78.61	HLA-DRB1*07:01
	873	881	YTSALLAGT	102.60	HLA-A*02:06	235	249	ITRFQTLLALHRSYL	159.41	HLA-DPA1*01:03/DPB1*02:01
	892	900	AALQIPFAM	103.20	HLA-B*35:01	506	520	QPYRVVVLSFELLHA	332.01	HLA-DRB1*12:01
	119	127	IVNNATNVV	103.30	HLA-A*02:03	948	962	LQDVVNQNAQALNTL	85.86	HLA-DRB1*13:02
	1096	1104	VSNGTHWFV	104.10	HLA-A*68:02	315	329	TSNFRVQPTESIVRF	86.58	HLA-DRB1*13:02
	321	329	QPTESIVRF	104.20	HLA-B*53:01	453	467	YRLFRKSNLKPFERD	87.05	HLA-DRB1*11:01
	685	693	RSVASQSII	104.80	HLA-B*57:01	958	972	ALNTLVKQLSSNFGA	107.26	HLA-DRB1*15:01
	901	909	QMAYRFNGI	105.40	HLA-B*08:01	901	915	QMAYRFNGIGVTQNV	169.66	HLA-DRB1*04:05
	1020	1028	ASANLAATK	105.70	HLA-A*68:01	448	462	NYNYLYRLFRKSNLK	245.47	HLA-DPA1*02:01/DPB1*01:01
	464	472	FERDISTEI	106.70	HLA-B*40:01	389	403	DLCFTNVYADSFVIR	245.82	HLA-DPA1*02:01/DPB1*01:01
	192	200	FVFKNIDGY	107.80	HLA-B*15:01	1252	1266	SCCKFDEDDSEPVLK	285.40	HLA-DRB3*01:01
	311	319	GIYQTSNFR	108.40	HLA-A*11:01	284	298	TITDAVDCALDPLSE	380.32	HLA-DQA1*05:01/DQB1*02:01
	666	674	IGAGICASY	109.10	HLA-B*15:01	155	169	SEFRVYSSANNCTFE	97.45	HLA-DRB1*09:01
	635	643	VYSTGSNVF	109.90	HLA-A*23:01	894	908	LQIPFAMQMAYRFNG	240.85	HLA-DRB1*08:02
	857	865	GLTVLPPLL	109.90	HLA-A*02:01	344	358	ATRFASVYAWNRKRI	241.94	HLA-DRB1*08:02
	30	38	NSFTRGVYY	110.50	HLA-A*68:01	315	329	TSNFRVQPTESIVRF	293.71	HLA-DRB3*01:01
	1065	1073	VTYVPAQEK	110.70	HLA-A*30:01	265	279	YYVGYLQPRTFLLKY	347.12	HLA-DRB1*12:01
	370	378	NSASFSTFK	110.80	HLA-A*03:01	901	915	QMAYRFNGIGVTQNV	166.43	HLA-DRB1*04:01
	1101	1109	HWFVTQRNF	111.00	HLA-A*23:01	958	972	ALNTLVKQLSSNFGA	245.64	HLA-DRB1*08:02
	603	611	NTSNQVAVL	111.10	HLA-A*68:02	601	615	GTNTSNQVAVLYQDV	260.90	HLA-DQA1*01:02/DQB1*06:02
	1201	1209	QELGKYEQY	111.10	HLA-B*44:03	715	729	PTNFTISVTTEILPV	391.96	HLA-DQA1*05:01/DQB1*02:01
	882	890	ITSGWTFGA	111.30	HLA-A*02:06	894	908	LQIPFAMQMAYRFNG	612.44	HLA-DPA1*02:01/DPB1*05:01
	1048	1056	HLMSFPQSA	111.30	HLA-A*02:06	53	67	DLFLPFFSNVTWFHA	613.94	HLA-DPA1*02:01/DPB1*05:01
	529	537	KSTNLVKNK	113.20	HLA-A*30:01	748	762	ECSNLLLQYGSFCTQ	111.01	HLA-DRB1*15:01
	1237	1245	MTSCCSCLK	113.30	HLA-A*30:01	555	569	SNKKFLPFQQFGRDI	167.44	HLA-DPA1*01:03/DPB1*02:01
	1096	1104	VSNGTHWFV	113.40	HLA-A*02:06	998	1012	TGRLQSLQTYVTQQL	350.72	HLA-DRB1*12:01
	1223	1231	GLIAIVMVT	113.70	HLA-A*02:03	344	358	ATRFASVYAWNRKRI	27.75	HLA-DRB1*01:01
	1264	1272	VLKGVKLHY	114.10	HLA-B*15:01	1044	1058	GKGYHLMSFPQSAPH	27.78	HLA-DRB1*01:01
	1065	1073	VTYVPAQEK	114.40	HLA-A*68:01	632	646	TWRVYSTGSNVFQTR	172.34	HLA-DRB1*04:01
	394	402	NVYADSFVI	115.80	HLA-A*02:06	1152	1166	LDKYFKNHTSPDVDL	172.62	HLA-DRB1*04:01
	689	697	SQSIIAYTM	116.80	HLA-B*15:01	365	379	YSVLYNSASFSTFKC	177.49	HLA-DRB1*04:05
	1089	1097	FPREGVFVS	116.80	HLA-B*35:01	885	899	GWTFGAGAALQIPFA	399.33	HLA-DQA1*05:01/DQB1*02:01
	1050	1058	MSFPQSAPH	118.20	HLA-A*68:01	1056	1070	APHGVVFLHVTYVPA	172.51	HLA-DPA1*01:03/DPB1*02:01
	710	718	NSIAIPTNF	119.10	HLA-B*58:01	852	866	AQKFNGLTVLPPLLT	253.09	HLA-DRB1*08:02
	1212	1220	WPWYIWLGF	119.70	HLA-B*53:01	1015	1029	AAEIRASANLAATKM	84.00	HLA-DRB1*07:01
	261	269	GAAAYYVGY	119.90	HLA-A*30:02	191	205	EFVFKNIDGYFKIYS	93.39	HLA-DRB1*13:02
	628	636	QLTPTWRVY	119.90	HLA-B*15:01	338	352	FGEVFNATRFASVYA	95.43	HLA-DRB1*11:01
	361	369	CVADYSVLY	120.30	HLA-A*11:01	968	982	SNFGAISSVLNDILS	103.34	HLA-DRB1*09:01
	907	915	NGIGVTQNV	120.80	HLA-A*68:02	140	154	FLGVYYHKNNKSWME	115.38	HLA-DRB1*15:01
	192	200	FVFKNIDGY	120.90	HLA-A*68:01	1010	1024	QQLIRAAEIRASANL	287.22	HLA-DRB1*03:01
	366	374	SVLYNSASF	121.60	HLA-B*35:01	230	244	PIGINITRFQTLLAL	95.78	HLA-DRB1*13:02
	56	64	LPFFSNVTW	122.10	HLA-B*58:01	209	223	PINLVRDLPQGFSAL	96.24	HLA-DRB1*13:02
	370	378	NSASFSTFK	122.10	HLA-A*30:01	867	881	DEMIAQYTSALLAGT	104.76	HLA-DRB1*09:01
	62	70	VTWFHAIHV	122.20	HLA-A*02:01	680	694	SPRRARSVASQSIIA	110.51	HLA-DQA1*05:01/DQB1*03:01
	898	906	FAMQMAYRF	123.90	HLA-B*15:01	191	205	EFVFKNIDGYFKIYS	117.64	HLA-DRB1*15:01
	47	55	VLHSTQDLF	124.00	HLA-B*15:01	265	279	YYVGYLQPRTFLLKY	178.27	HLA-DRB1*04:01
	261	269	GAAAYYVGY	124.80	HLA-B*15:01	1020	1034	ASANLAATKMSECVL	274.00	HLA-DQA1*01:02/DQB1*06:02
	269	277	YLQPRTFLL	125.30	HLA-A*23:01	873	887	YTSALLAGTITSGWT	274.48	HLA-DQA1*01:02/DQB1*06:02
	871	879	AQYTSALLA	125.50	HLA-A*02:06	389	403	DLCFTNVYADSFVIR	949.73	HLA-DQA1*04:01/DQB1*04:02
	29	37	TNSFTRGVY	125.60	HLA-A*30:02	200	214	YFKIYSKHTPINLVR	73.73	HLA-DRB5*01:01
	342	350	FNATRFASV	125.90	HLA-A*02:06	453	467	YRLFRKSNLKPFERD	74.27	HLA-DRB5*01:01
	288	296	AVDCALDPL	126.90	HLA-A*02:06	374	388	FSTFKCYGVSPTKLN	104.93	HLA-DRB1*09:01
	925	933	NQFNSAIGK	127.20	HLA-A*11:01	506	520	QPYRVVVLSFELLHA	187.11	HLA-DRB1*04:05
	349	357	SVYAWNRKR	127.50	HLA-A*11:01	861	875	LPPLLTDEMIAQYTS	339.10	HLA-DRB3*01:01
	968	976	SNFGAISSV	128.00	HLA-A*68:02	63	77	TWFHAIHVSGTNGTK	106.36	HLA-DRB1*09:01
	1237	1245	MTSCCSCLK	128.60	HLA-A*31:01	307	321	TVEKGIYQTSNFRVQ	121.14	HLA-DRB1*15:01
	780	788	EVFAQVKQI	130.10	HLA-A*68:02	852	866	AQKFNGLTVLPPLLT	278.96	HLA-DQA1*01:02/DQB1*06:02
	638	646	TGSNVFQTR	130.40	HLA-A*68:01	656	670	VNNSYECDIPIGAGI	351.47	HLA-DRB3*01:01
	1039	1047	RVDFCGKGY	130.80	HLA-A*30:02	53	67	DLFLPFFSNVTWFHA	682.80	HLA-DQA1*01:01/DQB1*05:01
	339	347	GEVFNATRF	130.90	HLA-B*44:02	852	866	AQKFNGLTVLPPLLT	88.37	HLA-DRB1*07:01
	1192	1200	NLNESLIDL	132.60	HLA-A*02:01	365	379	YSVLYNSASFSTFKC	88.80	HLA-DRB1*07:01
	721	729	SVTTEILPV	133.30	HLA-A*02:01	165	179	NCTFEYVSQPFLMDL	88.92	HLA-DRB1*07:01
	233	241	INITRFQTL	133.80	HLA-B*08:01	200	214	YFKIYSKHTPINLVR	100.79	HLA-DRB1*13:02
	202	210	KIYSKHTPI	134.50	HLA-B*08:01	792	806	PPIKDFGGFNFSQIL	269.43	HLA-DPA1*02:01/DPB1*01:01
	868	876	EMIAQYTSA	134.60	HLA-A*02:03	1166	1180	LGDISGINASVVNIQ	282.89	HLA-DQA1*01:02/DQB1*06:02
	714	722	IPTNFTISV	135.60	HLA-B*53:01	191	205	EFVFKNIDGYFKIYS	357.84	HLA-DRB3*01:01
	955	963	NAQALNTLV	135.60	HLA-A*68:02	632	646	TWRVYSTGSNVFQTR	370.51	HLA-DRB3*02:02
	886	894	WTFGAGAAL	136.80	HLA-B*35:01	389	403	DLCFTNVYADSFVIR	413.30	HLA-DPA1*03:01/DPB1*04:02
	625	633	HADQLTPTW	138.40	HLA-B*57:01	40	54	DKVFRSSVLHSTQDL	650.66	HLA-DPA1*02:01/DPB1*05:01
	1181	1189	KEIDRLNEV	139.10	HLA-B*40:01	300	314	KCTLKSFTVEKGIYQ	650.73	HLA-DPA1*02:01/DPB1*05:01
	922	930	LIANQFNSA	140.00	HLA-A*02:06	394	408	NVYADSFVIRGDEVR	972.83	HLA-DQA1*04:01/DQB1*04:02
	26	34	PAYTNSFTR	140.10	HLA-A*68:01	1166	1180	LGDISGINASVVNIQ	118.27	HLA-DQA1*05:01/DQB1*03:01
	734	742	TSVDCTMYI	140.60	HLA-A*02:06	165	179	NCTFEYVSQPFLMDL	697.49	HLA-DQA1*01:01/DQB1*05:01
	339	347	GEVFNATRF	141.60	HLA-B*40:01	200	214	YFKIYSKHTPINLVR	30.13	HLA-DRB1*01:01
	326	334	IVRFPNITN	142.60	HLA-A*30:01	1010	1024	QQLIRAAEIRASANL	103.59	HLA-DRB1*11:01
	898	906	FAMQMAYRF	143.00	HLA-A*24:02	934	948	IQDSLSSTASALGKL	119.65	HLA-DQA1*05:01/DQB1*03:01
	348	356	ASVYAWNRK	143.30	HLA-A*30:01	115	129	QSLLIVNNATNVVIK	313.48	HLA-DRB1*03:01
	1113	1121	QIITTDNTF	144.00	HLA-B*15:01	988	1002	EAEVQIDRLITGRLQ	387.01	HLA-DRB1*12:01
	516	524	ELLHAPATV	144.10	HLA-A*02:03	165	179	NCTFEYVSQPFLMDL	428.92	HLA-DQA1*05:01/DQB1*02:01
	880	888	GTITSGWTF	144.80	HLA-B*57:01	453	467	YRLFRKSNLKPFERD	659.75	HLA-DPA1*02:01/DPB1*05:01
	1264	1272	VLKGVKLHY	144.90	HLA-A*30:02	1010	1024	QQLIRAAEIRASANL	78.89	HLA-DRB5*01:01
	361	369	CVADYSVLY	145.70	HLA-B*15:01	365	379	YSVLYNSASFSTFKC	111.33	HLA-DRB1*09:01
	342	350	FNATRFASV	146.20	HLA-A*02:03	40	54	DKVFRSSVLHSTQDL	188.79	HLA-DRB1*04:01
	512	520	VLSFELLHA	146.90	HLA-A*02:01	1005	1019	QTYVTQQLIRAAEIR	291.40	HLA-DQA1*01:02/DQB1*06:02
	208	216	TPINLVRDL	149.30	HLA-B*07:02	63	77	TWFHAIHVSGTNGTK	30.52	HLA-DRB1*01:01
	1114	1122	IITTDNTFV	149.30	HLA-A*02:03	715	729	PTNFTISVTTEILPV	106.95	HLA-DRB1*13:02
	324	332	ESIVRFPNI	150.50	HLA-A*68:02	165	179	NCTFEYVSQPFLMDL	113.83	HLA-DRB1*09:01
	638	646	TGSNVFQTR	150.70	HLA-A*31:01	448	462	NYNYLYRLFRKSNLK	149.14	HLA-DRB4*01:01
	41	49	KVFRSSVLH	152.20	HLA-A*30:01	200	214	YFKIYSKHTPINLVR	190.94	HLA-DRB1*04:01
	357	365	RISNCVADY	152.90	HLA-B*15:01	58	72	FFSNVTWFHAIHVSG	278.69	HLA-DPA1*02:01/DPB1*01:01
	714	722	IPTNFTISV	153.60	HLA-B*35:01	307	321	TVEKGIYQTSNFRVQ	397.03	HLA-DRB3*02:02
	30	38	NSFTRGVYY	153.90	HLA-A*30:02	453	467	YRLFRKSNLKPFERD	397.39	HLA-DRB3*02:02
	989	997	AEVQIDRLI	154.10	HLA-B*40:01	58	72	FFSNVTWFHAIHVSG	426.82	HLA-DPA1*03:01/DPB1*04:02
	712	720	IAIPTNFTI	154.90	HLA-A*32:01	958	972	ALNTLVKQLSSNFGA	30.82	HLA-DRB1*01:01
	529	537	KSTNLVKNK	155.60	HLA-A*11:01	374	388	FSTFKCYGVSPTKLN	94.61	HLA-DRB1*07:01
	58	66	FFSNVTWFH	156.60	HLA-A*33:01	692	706	IIAYTMSLGAENSVA	125.17	HLA-DQA1*05:01/DQB1*03:01
	451	459	YLYRLFRKS	157.90	HLA-A*02:03	461	475	LKPFERDISTEIYQA	192.41	HLA-DRB1*04:01
	873	881	YTSALLAGT	159.30	HLA-A*02:03	814	828	KRSFIEDLLFNKVTL	332.28	HLA-DRB1*03:01
	2	10	FVFLVLLPL	160.70	HLA-A*02:03	448	462	NYNYLYRLFRKSNLK	199.22	HLA-DPA1*01:03/DPB1*02:01
	787	795	QIYKTPPIK	160.70	HLA-A*30:01	344	358	ATRFASVYAWNRKRI	408.18	HLA-DRB3*02:02
	1209	1217	YIKWPWYIW	161.50	HLA-A*32:01	40	54	DKVFRSSVLHSTQDL	408.88	HLA-DRB3*02:02
	1211	1219	KWPWYIWLG	161.70	HLA-A*23:01	948	962	LQDVVNQNAQALNTL	410.37	HLA-DRB3*02:02
	13	21	SQCVNLTTR	162.60	HLA-A*31:01	852	866	AQKFNGLTVLPPLLT	690.92	HLA-DPA1*02:01/DPB1*05:01
	169	177	EYVSQPFLM	162.70	HLA-A*23:01	1111	1125	EPQIITTDNTFVSGN	109.97	HLA-DRB1*13:02
	587	595	ITPCSFGGV	163.60	HLA-A*02:06	1212	1226	WPWYIWLGFIAGLIA	202.99	HLA-DPA1*01:03/DPB1*02:01
	675	683	QTQTNSPRR	164.60	HLA-A*68:01	448	462	NYNYLYRLFRKSNLK	439.60	HLA-DPA1*03:01/DPB1*04:02
	714	722	IPTNFTISV	167.10	HLA-B*07:02	149	163	NKSWMESEFRVYSSA	440.17	HLA-DPA1*03:01/DPB1*04:02
	135	143	FCNDPFLGV	168.00	HLA-A*02:06	48	62	LHSTQDLFLPFFSNV	703.53	HLA-DPA1*02:01/DPB1*05:01
	212	220	LVRDLPQGF	168.00	HLA-B*15:01	606	620	NQVAVLYQDVNCTEV	743.71	HLA-DQA1*01:01/DQB1*05:01
	94	102	STEKSNIIR	168.40	HLA-A*68:01	632	646	TWRVYSTGSNVFQTR	111.50	HLA-DRB1*13:02
	880	888	GTITSGWTF	169.20	HLA-B*15:01	715	729	PTNFTISVTTEILPV	207.31	HLA-DRB1*04:05
	250	258	TPGDSSSGW	169.30	HLA-B*53:01	1015	1029	AAEIRASANLAATKM	344.33	HLA-DRB1*03:01
	2	10	FVFLVLLPL	169.60	HLA-A*68:02	389	403	DLCFTNVYADSFVIR	351.04	HLA-DRB1*03:01
	75	83	GTKRFDNPV	170.60	HLA-A*30:01	1077	1091	TAPAICHDGKAHFPR	351.39	HLA-DRB1*03:01
	697	705	MSLGAENSV	170.60	HLA-A*02:06	53	67	DLFLPFFSNVTWFHA	405.12	HLA-DRB3*01:01
	136	144	CNDPFLGVY	170.80	HLA-A*01:01	1207	1221	EQYIKWPWYIWLGFI	448.51	HLA-DPA1*03:01/DPB1*04:02
	1181	1189	KEIDRLNEV	171.10	HLA-A*02:06	324	338	ESIVRFPNITNLCPF	209.40	HLA-DRB1*04:05
	975	983	SVLNDILSR	173.70	HLA-A*31:01	958	972	ALNTLVKQLSSNFGA	114.37	HLA-DRB1*11:01
	409	417	QIAPGQTGK	174.40	HLA-A*68:01	483	497	VEGFNCYFPLQSYGF	121.17	HLA-DRB1*09:01
	786	794	KQIYKTPPI	174.50	HLA-B*15:01	115	129	QSLLIVNNATNVVIK	136.71	HLA-DRB1*15:01
	240	248	TLLALHRSY	174.60	HLA-A*30:02	1072	1086	EKNFTTAPAICHDGK	206.52	HLA-DRB1*04:01
	604	612	TSNQVAVLY	175.40	HLA-B*58:01	1005	1019	QTYVTQQLIRAAEIR	291.27	HLA-DRB1*08:02
	1050	1058	MSFPQSAPH	176.00	HLA-B*35:01	58	72	FFSNVTWFHAIHVSG	777.61	HLA-DQA1*01:01/DQB1*05:01
	202	210	KIYSKHTPI	177.80	HLA-A*02:06	968	982	SNFGAISSVLNDILS	101.83	HLA-DRB1*07:01
	1054	1062	QSAPHGVVF	177.90	HLA-B*35:01	880	894	GTITSGWTFGAGAAL	123.16	HLA-DRB1*09:01
	590	598	CSFGGVSVI	178.70	HLA-A*68:02	506	520	QPYRVVVLSFELLHA	138.75	HLA-DRB1*15:01
	714	722	IPTNFTISV	179.20	HLA-B*51:01	115	129	QSLLIVNNATNVVIK	160.09	HLA-DRB4*01:01
	292	300	ALDPLSETK	179.50	HLA-A*11:01	165	179	NCTFEYVSQPFLMDL	217.88	HLA-DRB1*04:05
	1026	1034	ATKMSECVL	180.00	HLA-A*30:01	1061	1075	VFLHVTYVPAQEKNF	217.97	HLA-DRB1*04:05
	270	278	LQPRTFLLK	181.80	HLA-A*11:01	680	694	SPRRARSVASQSIIA	309.42	HLA-DQA1*01:02/DQB1*06:02
	712	720	IAIPTNFTI	181.80	HLA-B*57:01	814	828	KRSFIEDLLFNKVTL	786.76	HLA-DQA1*01:01/DQB1*05:01
	59	67	FSNVTWFHA	182.60	HLA-A*02:06	998	1012	TGRLQSLQTYVTQQL	788.06	HLA-DQA1*01:01/DQB1*05:01
	1201	1209	QELGKYEQY	182.60	HLA-B*44:02	87	101	NDGVYFASTEKSNII	209.04	HLA-DRB1*04:01
	505	513	YQPYRVVVL	182.70	HLA-A*02:06	230	244	PIGINITRFQTLLAL	297.03	HLA-DRB1*08:02
	50	58	STQDLFLPF	183.30	HLA-B*35:01	836	850	QYGDCLGDIAARDLI	431.69	HLA-DRB3*01:01
	1211	1219	KWPWYIWLG	185.20	HLA-A*24:02	901	915	QMAYRFNGIGVTQNV	124.03	HLA-DRB1*09:01
	587	595	ITPCSFGGV	185.80	HLA-A*02:03	155	169	SEFRVYSSANNCTFE	142.81	HLA-DRB1*15:01
	21	29	RTQLPPAYT	186.10	HLA-A*30:01	692	706	IIAYTMSLGAENSVA	143.01	HLA-DRB1*15:01
	628	636	QLTPTWRVY	186.20	HLA-A*30:02	529	543	KSTNLVKNKCVNFNF	123.81	HLA-DRB1*13:02
	939	947	SSTASALGK	187.20	HLA-A*03:01	901	915	QMAYRFNGIGVTQNV	124.07	HLA-DRB1*13:02
	1185	1193	RLNEVAKNL	188.20	HLA-A*32:01	230	244	PIGINITRFQTLLAL	214.88	HLA-DRB1*04:01
	413	421	GQTGKIADY	188.90	HLA-B*15:01	983	997	RLDKVEAEVQIDRLI	478.28	HLA-DQA1*05:01/DQB1*02:01
	983	991	RLDKVEAEV	189.70	HLA-A*02:06	140	154	FLGVYYHKNNKSWME	215.89	HLA-DRB1*04:01
	983	991	RLDKVEAEV	191.50	HLA-A*02:03	1005	1019	QTYVTQQLIRAAEIR	224.27	HLA-DRB1*04:05
	777	785	NTQEVFAQV	192.50	HLA-A*02:03	315	329	TSNFRVQPTESIVRF	306.41	HLA-DRB1*08:02
	151	159	SWMESEFRV	192.90	HLA-A*23:01	662	676	CDIPIGAGICASYQT	321.68	HLA-DQA1*01:02/DQB1*06:02
	495	503	YGFQPTNGV	194.00	HLA-A*02:06	715	729	PTNFTISVTTEILPV	459.95	HLA-DRB3*01:01
	62	70	VTWFHAIHV	194.20	HLA-A*32:01	1010	1024	QQLIRAAEIRASANL	34.86	HLA-DRB1*01:01
	817	825	FIEDLLFNK	196.20	HLA-A*11:01	501	515	NGVGYQPYRVVVLSF	108.60	HLA-DRB1*07:01
	526	534	GPKKSTNLV	196.40	HLA-B*07:02	399	413	SFVIRGDEVRQIAPG	130.46	HLA-DRB1*13:02
	394	402	NVYADSFVI	196.50	HLA-A*32:01	501	515	NGVGYQPYRVVVLSF	146.67	HLA-DRB1*15:01
	634	642	RVYSTGSNV	198.00	HLA-A*32:01	852	866	AQKFNGLTVLPPLLT	146.86	HLA-DRB1*15:01
	237	245	RFQTLLALH	199.30	HLA-A*31:01	1005	1019	QTYVTQQLIRAAEIR	219.13	HLA-DRB1*04:01
	1096	1104	VSNGTHWFV	200.00	HLA-B*58:01	894	908	LQIPFAMQMAYRFNG	325.53	HLA-DQA1*01:02/DQB1*06:02
	874	882	TSALLAGTI	200.50	HLA-A*68:02	172	186	SQPFLMDLEGKQGNF	465.81	HLA-DRB3*01:01
	1114	1122	IITTDNTFV	200.50	HLA-A*02:06	894	908	LQIPFAMQMAYRFNG	488.81	HLA-DPA1*03:01/DPB1*04:02
	269	277	YLQPRTFLL	201.30	HLA-A*24:02	1056	1070	APHGVVFLHVTYVPA	493.70	HLA-DPA1*03:01/DPB1*04:02
	897	905	PFAMQMAYR	201.30	HLA-A*31:01	998	1012	TGRLQSLQTYVTQQL	167.56	HLA-DRB4*01:01
	374	382	FSTFKCYGV	201.40	HLA-A*02:03	315	329	TSNFRVQPTESIVRF	167.78	HLA-DRB4*01:01
	409	417	QIAPGQTGK	201.60	HLA-A*11:01	1207	1221	EQYIKWPWYIWLGFI	313.32	HLA-DPA1*02:01/DPB1*01:01
	42	50	VFRSSVLHS	202.00	HLA-A*30:01	606	620	NQVAVLYQDVNCTEV	471.45	HLA-DRB3*01:01
	187	195	KNLREFVFK	202.30	HLA-A*30:01	40	54	DKVFRSSVLHSTQDL	110.31	HLA-DRB1*07:01
	453	461	YRLFRKSNL	202.30	HLA-B*08:01	968	982	SNFGAISSVLNDILS	150.54	HLA-DQA1*05:01/DQB1*03:01
	50	58	STQDLFLPF	202.50	HLA-A*23:01	40	54	DKVFRSSVLHSTQDL	315.49	HLA-DPA1*02:01/DPB1*01:01
	559	567	FLPFQQFGR	202.60	HLA-A*33:01	894	908	LQIPFAMQMAYRFNG	475.36	HLA-DRB3*01:01
	269	277	YLQPRTFLL	202.70	HLA-A*32:01	1186	1200	LNEVAKNLNESLIDL	487.34	HLA-DRB3*02:02
	691	699	SIIAYTMSL	203.00	HLA-B*15:01	797	811	FGGFNFSQILPDPSK	492.01	HLA-DQA1*05:01/DQB1*02:01
	685	693	RSVASQSII	203.30	HLA-A*30:01	265	279	YYVGYLQPRTFLLKY	131.91	HLA-DRB1*11:01
	1000	1008	RLQSLQTYV	203.50	HLA-A*30:01	4	18	FLVLLPLVSSQCVNL	223.47	HLA-DRB1*04:01
	393	401	TNVYADSFV	203.70	HLA-A*68:02	200	214	YFKIYSKHTPINLVR	790.90	HLA-DPA1*02:01/DPB1*05:01
	187	195	KNLREFVFK	205.60	HLA-A*11:01	149	163	NKSWMESEFRVYSSA	790.98	HLA-DPA1*02:01/DPB1*05:01
	827	835	TLADAGFIK	206.90	HLA-A*03:01	797	811	FGGFNFSQILPDPSK	843.52	HLA-DQA1*01:01/DQB1*05:01
	1094	1102	VFVSNGTHW	208.10	HLA-A*23:01	443	457	SKVGGNYNYLYRLFR	136.12	HLA-DRB1*13:02
	865	873	LTDEMIAQY	208.30	HLA-B*35:01	644	658	QTRAGCLIGAEHVNN	154.30	HLA-DQA1*05:01/DQB1*03:01
	1224	1232	LIAIVMVTI	208.70	HLA-A*02:03	685	699	RSVASQSIIAYTMSL	155.69	HLA-DQA1*05:01/DQB1*03:01
	1054	1062	QSAPHGVVF	208.90	HLA-B*58:01	40	54	DKVFRSSVLHSTQDL	507.14	HLA-DPA1*03:01/DPB1*04:02
	733	741	KTSVDCTMY	209.50	HLA-B*58:01	555	569	SNKKFLPFQQFGRDI	507.28	HLA-DPA1*03:01/DPB1*04:02
	349	357	SVYAWNRKR	209.60	HLA-A*03:01	365	379	YSVLYNSASFSTFKC	36.21	HLA-DRB1*01:01
	259	267	TAGAAAYYV	210.20	HLA-A*02:06	4	18	FLVLLPLVSSQCVNL	36.41	HLA-DRB1*01:01
	1099	1107	GTHWFVTQR	210.20	HLA-A*33:01	963	977	VKQLSSNFGAISSVL	133.47	HLA-DRB1*09:01
	943	951	SALGKLQDV	210.70	HLA-A*02:06	894	908	LQIPFAMQMAYRFNG	243.75	HLA-DPA1*01:03/DPB1*02:01
	712	720	IAIPTNFTI	212.00	HLA-B*53:01	53	67	DLFLPFFSNVTWFHA	317.46	HLA-DRB1*08:02
	607	615	QVAVLYQDV	212.60	HLA-A*68:02	894	908	LQIPFAMQMAYRFNG	860.88	HLA-DQA1*01:01/DQB1*05:01
	857	865	GLTVLPPLL	214.60	HLA-A*02:03	867	881	DEMIAQYTSALLAGT	36.72	HLA-DRB1*01:01
	424	432	KLPDDFTGC	216.50	HLA-A*02:06	1061	1075	VFLHVTYVPAQEKNF	102.55	HLA-DRB5*01:01
	1014	1022	RAAEIRASA	219.50	HLA-B*07:02	240	254	TLLALHRSYLTPGDS	134.32	HLA-DRB1*11:01
	302	310	TLKSFTVEK	219.90	HLA-A*31:01	894	908	LQIPFAMQMAYRFNG	139.36	HLA-DRB1*13:02
	604	612	TSNQVAVLY	221.10	HLA-B*35:01	96	110	EKSNIIRGWIFGTTL	155.29	HLA-DRB1*15:01
	311	319	GIYQTSNFR	221.30	HLA-A*03:01	431	445	GCVIAWNSNNLDSKV	229.62	HLA-DRB1*04:01
	704	712	SVAYSNNSI	222.70	HLA-A*02:03	809	823	PSKPSKRSFIEDLLF	326.82	HLA-DPA1*02:01/DPB1*01:01
	367	375	VLYNSASFS	222.80	HLA-A*02:03	912	926	TQNVLYENQKLIANQ	431.24	HLA-DRB1*03:01
	424	432	KLPDDFTGC	223.00	HLA-A*02:03	792	806	PPIKDFGGFNFSQIL	518.02	HLA-DPA1*03:01/DPB1*04:02
	78	86	RFDNPVLPF	225.60	HLA-A*23:01	461	475	LKPFERDISTEIYQA	519.18	HLA-DRB3*02:02
	162	170	SANNCTFEY	226.00	HLA-A*11:01	115	129	QSLLIVNNATNVVIK	36.93	HLA-DRB1*01:01
	944	952	ALGKLQDVV	228.00	HLA-A*02:03	469	483	STEIYQAGSTPCNGV	158.79	HLA-DQA1*05:01/DQB1*03:01
	677	685	QTNSPRRAR	229.50	HLA-A*33:01	40	54	DKVFRSSVLHSTQDL	238.19	HLA-DRB1*04:05
	1095	1103	FVSNGTHWF	230.20	HLA-B*15:01	315	329	TSNFRVQPTESIVRF	104.11	HLA-DRB5*01:01
	968	976	SNFGAISSV	230.70	HLA-A*02:06	867	881	DEMIAQYTSALLAGT	117.61	HLA-DRB1*07:01
	936	944	DSLSSTASA	231.90	HLA-A*68:02	680	694	SPRRARSVASQSIIA	117.70	HLA-DRB1*07:01
	144	152	YYHKNNKSW	232.20	HLA-A*23:01	40	54	DKVFRSSVLHSTQDL	136.80	HLA-DRB1*09:01
	973	981	ISSVLNDIL	234.10	HLA-B*58:01	919	933	NQKLIANQFNSAIGK	252.35	HLA-DPA1*01:03/DPB1*02:01
	996	1004	LITGRLQSL	234.40	HLA-B*08:01	632	646	TWRVYSTGSNVFQTR	348.64	HLA-DQA1*01:02/DQB1*06:02
	815	823	RSFIEDLLF	234.50	HLA-B*15:01	48	62	LHSTQDLFLPFFSNV	880.55	HLA-DQA1*01:01/DQB1*05:01
	144	152	YYHKNNKSW	235.20	HLA-A*24:02	809	823	PSKPSKRSFIEDLLF	886.11	HLA-DQA1*01:01/DQB1*05:01
	666	674	IGAGICASY	236.30	HLA-B*35:01	53	67	DLFLPFFSNVTWFHA	143.85	HLA-DRB1*13:02
	877	885	LLAGTITSG	237.20	HLA-A*02:03	4	18	FLVLLPLVSSQCVNL	158.05	HLA-DRB1*15:01
	392	400	FTNVYADSF	237.60	HLA-B*58:01	639	653	GSNVFQTRAGCLIGA	161.55	HLA-DQA1*05:01/DQB1*03:01
	803	811	SQILPDPSK	239.10	HLA-A*11:01	748	762	ECSNLLLQYGSFCTQ	253.98	HLA-DPA1*01:03/DPB1*02:01
	691	699	SIIAYTMSL	239.20	HLA-B*08:01	894	908	LQIPFAMQMAYRFNG	336.79	HLA-DPA1*02:01/DPB1*01:01
	265	273	YYVGYLQPR	239.50	HLA-A*68:01	993	1007	IDRLITGRLQSLQTY	467.35	HLA-DRB1*12:01
	41	49	KVFRSSVLH	241.00	HLA-A*11:01	824	838	NKVTLADAGFIKQYG	518.78	HLA-DRB3*01:01
	612	620	YQDVNCTEV	241.20	HLA-A*02:03	365	379	YSVLYNSASFSTFKC	528.01	HLA-DPA1*03:01/DPB1*04:02
	392	400	FTNVYADSF	242.90	HLA-B*15:01	338	352	FGEVFNATRFASVYA	106.47	HLA-DRB5*01:01
	1095	1103	FVSNGTHWF	243.70	HLA-A*26:01	230	244	PIGINITRFQTLLAL	119.71	HLA-DRB1*07:01
	507	515	PYRVVVLSF	243.90	HLA-A*24:02	155	169	SEFRVYSSANNCTFE	119.83	HLA-DRB1*07:01
	871	879	AQYTSALLA	246.00	HLA-A*02:03	501	515	NGVGYQPYRVVVLSF	139.49	HLA-DRB1*09:01
	699	707	LGAENSVAY	246.10	HLA-B*15:01	200	214	YFKIYSKHTPINLVR	243.38	HLA-DRB1*04:05
	497	505	FQPTNGVGY	246.30	HLA-B*15:01	191	205	EFVFKNIDGYFKIYS	341.24	HLA-DPA1*02:01/DPB1*01:01
	781	789	VFAQVKQIY	246.50	HLA-A*30:02	492	506	LQSYGFQPTNGVGYQ	121.72	HLA-DRB1*07:01
	658	666	NSYECDIPI	248.10	HLA-A*02:06	443	457	SKVGGNYNYLYRLFR	142.28	HLA-DRB1*11:01
	782	790	FAQVKQIYK	249.60	HLA-A*30:01	34	48	RGVYYPDKVFRSSVL	245.58	HLA-DRB1*04:05
	533	541	LVKNKCVNF	249.90	HLA-B*15:01	4	18	FLVLLPLVSSQCVNL	334.42	HLA-DRB1*08:02
	109	117	TLDSKTQSL	250.40	HLA-A*02:01	797	811	FGGFNFSQILPDPSK	342.58	HLA-DPA1*02:01/DPB1*01:01
	59	67	FSNVTWFHA	252.50	HLA-A*68:02	365	379	YSVLYNSASFSTFKC	343.14	HLA-DPA1*02:01/DPB1*01:01
	338	346	FGEVFNATR	252.90	HLA-A*68:01	225	239	PLVDLPIGINITRFQ	148.46	HLA-DRB1*13:02
	512	520	VLSFELLHA	255.60	HLA-A*02:06	1015	1029	AAEIRASANLAATKM	162.94	HLA-DRB1*15:01
	712	720	IAIPTNFTI	255.90	HLA-B*51:01	852	866	AQKFNGLTVLPPLLT	181.41	HLA-DRB4*01:01
	886	894	WTFGAGAAL	256.40	HLA-B*15:01	1056	1070	APHGVVFLHVTYVPA	344.93	HLA-DPA1*02:01/DPB1*01:01
	718	726	FTISVTTEI	258.10	HLA-A*26:01	894	908	LQIPFAMQMAYRFNG	455.11	HLA-DRB1*03:01
	57	65	PFFSNVTWF	261.80	HLA-A*24:02	680	694	SPRRARSVASQSIIA	142.83	HLA-DRB1*09:01
	1005	1013	QTYVTQQLI	262.00	HLA-A*68:02	639	653	GSNVFQTRAGCLIGA	142.94	HLA-DRB1*09:01
	501	509	NGVGYQPYR	264.30	HLA-A*33:01	934	948	IQDSLSSTASALGKL	143.16	HLA-DRB1*09:01
	898	906	FAMQMAYRF	264.50	HLA-A*32:01	867	881	DEMIAQYTSALLAGT	170.54	HLA-DQA1*05:01/DQB1*03:01
	24	32	LPPAYTNSF	266.00	HLA-B*53:01	230	244	PIGINITRFQTLLAL	918.42	HLA-DQA1*01:01/DQB1*05:01
	1011	1019	QLIRAAEIR	266.00	HLA-A*68:01	140	154	FLGVYYHKNNKSWME	151.50	HLA-DRB1*13:02
	981	989	LSRLDKVEA	266.20	HLA-A*30:01	324	338	ESIVRFPNITNLCPF	165.39	HLA-DRB1*15:01
	261	269	GAAAYYVGY	266.80	HLA-B*35:01	919	933	NQKLIANQFNSAIGK	252.77	HLA-DRB1*04:05
	625	633	HADQLTPTW	267.90	HLA-B*35:01	1152	1166	LDKYFKNHTSPDVDL	253.72	HLA-DRB1*04:05
	501	509	NGVGYQPYR	269.20	HLA-A*31:01	344	358	ATRFASVYAWNRKRI	271.43	HLA-DPA1*01:03/DPB1*02:01
	169	177	EYVSQPFLM	269.80	HLA-A*24:02	1010	1024	QQLIRAAEIRASANL	483.84	HLA-DRB1*12:01
	664	672	IPIGAGICA	269.80	HLA-B*35:01	1091	1105	REGVFVSNGTHWFVT	168.30	HLA-DRB1*15:01
	449	457	YNYLYRLFR	272.50	HLA-A*11:01	867	881	DEMIAQYTSALLAGT	247.61	HLA-DRB1*04:01
	1004	1012	LQTYVTQQL	273.40	HLA-A*02:06	819	833	EDLLFNKVTLADAGF	248.01	HLA-DRB1*04:01
	1216	1224	IWLGFIAGL	273.40	HLA-A*23:01	209	223	PINLVRDLPQGFSAL	187.18	HLA-DRB4*01:01
	852	860	AQKFNGLTV	273.50	HLA-B*15:01	307	321	TVEKGIYQTSNFRVQ	278.04	HLA-DPA1*01:03/DPB1*02:01
	1208	1216	QYIKWPWYI	273.80	HLA-A*32:01	968	982	SNFGAISSVLNDILS	568.14	HLA-DQA1*05:01/DQB1*02:01
	1000	1008	RLQSLQTYV	275.90	HLA-A*32:01	715	729	PTNFTISVTTEILPV	568.19	HLA-DPA1*03:01/DPB1*04:02
	689	697	SQSIIAYTM	277.20	HLA-A*02:06	529	543	KSTNLVKNKCVNFNF	584.22	HLA-DRB3*02:02
	83	91	VLPFNDGVY	279.30	HLA-B*15:01	240	254	TLLALHRSYLTPGDS	40.42	HLA-DRB1*01:01
	304	312	KSFTVEKGI	280.20	HLA-B*57:01	365	379	YSVLYNSASFSTFKC	170.17	HLA-DRB1*15:01
	1006	1014	TYVTQQLIR	280.70	HLA-A*33:01	506	520	QPYRVVVLSFELLHA	187.55	HLA-DRB4*01:01
	258	266	WTAGAAAYY	281.50	HLA-B*58:01	265	279	YYVGYLQPRTFLLKY	188.07	HLA-DRB4*01:01
	262	270	AAAYYVGYL	281.80	HLA-A*68:02	1091	1105	REGVFVSNGTHWFVT	257.69	HLA-DRB1*04:05
	644	652	QTRAGCLIG	283.10	HLA-A*30:01	632	646	TWRVYSTGSNVFQTR	258.69	HLA-DRB1*04:05
	109	117	TLDSKTQSL	284.10	HLA-A*02:03	715	729	PTNFTISVTTEILPV	359.72	HLA-DPA1*02:01/DPB1*01:01
	55	63	FLPFFSNVT	284.60	HLA-A*02:06	880	894	GTITSGWTFGAGAAL	372.44	HLA-DQA1*01:02/DQB1*06:02
	202	210	KIYSKHTPI	285.40	HLA-A*02:01	692	706	IIAYTMSLGAENSVA	155.50	HLA-DRB1*11:01
	198	206	DGYFKIYSK	285.50	HLA-A*33:01	63	77	TWFHAIHVSGTNGTK	180.23	HLA-DQA1*05:01/DQB1*03:01
	241	249	LLALHRSYL	286.10	HLA-A*02:01	988	1002	EAEVQIDRLITGRLQ	576.83	HLA-DRB3*01:01
	158	166	RVYSSANNC	286.40	HLA-A*30:01	1100	1114	THWFVTQRNFYEPQI	958.20	HLA-DQA1*01:01/DQB1*05:01
	150	158	KSWMESEFR	289.20	HLA-A*11:01	492	506	LQSYGFQPTNGVGYQ	149.80	HLA-DRB1*09:01
	1060	1068	VVFLHVTYV	290.20	HLA-A*30:01	555	569	SNKKFLPFQQFGRDI	172.13	HLA-DRB1*15:01
	919	927	NQKLIANQF	291.90	HLA-B*15:01	1072	1086	EKNFTTAPAICHDGK	376.27	HLA-DQA1*01:02/DQB1*06:02
	444	452	KVGGNYNYL	292.10	HLA-A*30:01	120	134	VNNATNVVIKVCEFQ	376.98	HLA-DQA1*01:02/DQB1*06:02
	35	43	GVYYPDKVF	292.70	HLA-B*15:01	802	816	FSQILPDPSKPSKRS	481.62	HLA-DRB1*03:01
	1101	1109	HWFVTQRNF	293.50	HLA-A*24:02	58	72	FFSNVTWFHAIHVSG	609.21	HLA-DRB3*02:02
	162	170	SANNCTFEY	294.30	HLA-B*58:01	867	881	DEMIAQYTSALLAGT	265.32	HLA-DRB1*04:05
	151	159	SWMESEFRV	294.50	HLA-A*24:02	357	371	RISNCVADYSVLYNS	974.75	HLA-DQA1*01:01/DQB1*05:01
	590	598	CSFGGVSVI	294.80	HLA-B*58:01	761	775	TQLNRALTGIAVEQD	42.09	HLA-DRB1*01:01
	1096	1104	VSNGTHWFV	294.90	HLA-A*30:01	453	467	YRLFRKSNLKPFERD	132.84	HLA-DRB1*07:01
	136	144	CNDPFLGVY	295.00	HLA-A*30:02	1010	1024	QQLIRAAEIRASANL	152.28	HLA-DRB1*09:01
	55	63	FLPFFSNVT	296.40	HLA-A*02:01	1044	1058	GKGYHLMSFPQSAPH	152.76	HLA-DRB1*09:01
	433	441	VIAWNSNNL	296.50	HLA-A*02:03	753	767	LLQYGSFCTQLNRAL	152.82	HLA-DRB1*09:01
	1225	1233	IAIVMVTIM	296.50	HLA-B*35:01	912	926	TQNVLYENQKLIANQ	166.83	HLA-DRB1*13:02
	192	200	FVFKNIDGY	296.60	HLA-A*30:02	963	977	VKQLSSNFGAISSVL	260.01	HLA-DRB1*04:01
	152	160	WMESEFRVY	297.70	HLA-B*35:01	101	115	IRGWIFGTTLDSKTQ	260.65	HLA-DRB1*04:01
	162	170	SANNCTFEY	297.80	HLA-B*15:01	394	408	NVYADSFVIRGDEVR	487.62	HLA-DRB1*03:01
	510	518	VVVLSFELL	298.70	HLA-A*02:06	394	408	NVYADSFVIRGDEVR	589.67	HLA-DQA1*05:01/DQB1*02:01
	262	270	AAAYYVGYL	301.00	HLA-A*02:03	338	352	FGEVFNATRFASVYA	43.08	HLA-DRB1*01:01
	348	356	ASVYAWNRK	302.00	HLA-A*68:01	155	169	SEFRVYSSANNCTFE	43.61	HLA-DRB1*01:01
	334	342	NLCPFGEVF	303.20	HLA-B*15:01	963	977	VKQLSSNFGAISSVL	44.55	HLA-DRB1*01:01
	689	697	SQSIIAYTM	303.70	HLA-A*32:01	901	915	QMAYRFNGIGVTQNV	44.85	HLA-DRB1*01:01
	1060	1068	VVFLHVTYV	303.80	HLA-A*32:01	777	791	NTQEVFAQVKQIYKT	123.30	HLA-DRB5*01:01
	370	378	NSASFSTFK	304.70	HLA-A*31:01	53	67	DLFLPFFSNVTWFHA	125.72	HLA-DRB5*01:01
	1004	1012	LQTYVTQQL	306.50	HLA-B*15:01	140	154	FLGVYYHKNNKSWME	125.87	HLA-DRB5*01:01
	135	143	FCNDPFLGV	307.40	HLA-A*68:02	87	101	NDGVYFASTEKSNII	136.58	HLA-DRB1*07:01
	1223	1231	GLIAIVMVT	307.40	HLA-A*02:01	924	938	ANQFNSAIGKIQDSL	159.69	HLA-DRB1*09:01
	1121	1129	FVSGNCDVV	307.90	HLA-A*02:01	140	154	FLGVYYHKNNKSWME	163.41	HLA-DRB1*11:01
	1209	1217	YIKWPWYIW	309.00	HLA-A*23:01	973	987	ISSVLNDILSRLDKV	180.02	HLA-DRB1*13:02
	372	380	ASFSTFKCY	309.90	HLA-A*11:01	431	445	GCVIAWNSNNLDSKV	183.51	HLA-DRB1*15:01
	30	38	NSFTRGVYY	311.20	HLA-B*35:01	544	558	NGLTGTGVLTESNKK	186.67	HLA-DQA1*05:01/DQB1*03:01
	509	517	RVVVLSFEL	311.20	HLA-B*58:01	901	915	QMAYRFNGIGVTQNV	189.35	HLA-DQA1*05:01/DQB1*03:01
	1224	1232	LIAIVMVTI	311.30	HLA-A*68:02	1072	1086	EKNFTTAPAICHDGK	189.66	HLA-DQA1*05:01/DQB1*03:01
	783	791	AQVKQIYKT	311.80	HLA-A*02:06	988	1002	EAEVQIDRLITGRLQ	194.06	HLA-DRB4*01:01
	369	377	YNSASFSTF	312.80	HLA-A*23:01	993	1007	IDRLITGRLQSLQTY	195.15	HLA-DRB4*01:01
	890	898	AGAALQIPF	312.80	HLA-B*15:01	240	254	TLLALHRSYLTPGDS	197.97	HLA-DRB4*01:01
	516	524	ELLHAPATV	313.40	HLA-A*68:02	761	775	TQLNRALTGIAVEQD	198.49	HLA-DQA1*05:01/DQB1*03:01
	939	947	SSTASALGK	313.60	HLA-A*30:01	324	338	ESIVRFPNITNLCPF	267.62	HLA-DRB1*04:01
	229	237	LPIGINITR	315.10	HLA-A*68:01	272	286	PRTFLLKYNENGTIT	269.12	HLA-DRB1*04:01
	78	86	RFDNPVLPF	315.80	HLA-A*24:02	307	321	TVEKGIYQTSNFRVQ	269.38	HLA-DRB1*04:01
	529	537	KSTNLVKNK	319.20	HLA-A*03:01	58	72	FFSNVTWFHAIHVSG	271.49	HLA-DRB1*04:05
	939	947	SSTASALGK	319.30	HLA-A*68:01	448	462	NYNYLYRLFRKSNLK	271.99	HLA-DRB1*04:05
	1095	1103	FVSNGTHWF	319.80	HLA-B*53:01	819	833	EDLLFNKVTLADAGF	272.10	HLA-DRB1*04:05
	1173	1181	NASVVNIQK	320.00	HLA-A*11:01	703	717	NSVAYSNNSIAIPTN	273.22	HLA-DRB1*04:01
	1129	1137	VIGIVNNTV	320.20	HLA-A*02:03	1111	1125	EPQIITTDNTFVSGN	279.66	HLA-DRB1*04:01
	118	126	LIVNNATNV	320.50	HLA-A*02:06	63	77	TWFHAIHVSGTNGTK	279.94	HLA-DRB1*04:01
	1185	1193	RLNEVAKNL	321.10	HLA-A*02:01	101	115	IRGWIFGTTLDSKTQ	284.67	HLA-DRB1*04:05
	193	201	VFKNIDGYF	322.90	HLA-A*23:01	307	321	TVEKGIYQTSNFRVQ	285.52	HLA-DRB1*04:05
	1089	1097	FPREGVFVS	323.00	HLA-B*07:02	96	110	EKSNIIRGWIFGTTL	298.29	HLA-DPA1*01:03/DPB1*02:01
	102	110	RGWIFGTTL	323.60	HLA-A*32:01	191	205	EFVFKNIDGYFKIYS	301.90	HLA-DPA1*01:03/DPB1*02:01
	880	888	GTITSGWTF	323.80	HLA-A*23:01	40	54	DKVFRSSVLHSTQDL	306.91	HLA-DPA1*01:03/DPB1*02:01
	458	466	KSNLKPFER	323.90	HLA-A*11:01	260	274	AGAAAYYVGYLQPRT	310.79	HLA-DPA1*01:03/DPB1*02:01
	901	909	QMAYRFNGI	324.00	HLA-A*68:02	797	811	FGGFNFSQILPDPSK	313.93	HLA-DPA1*01:03/DPB1*02:01
	687	695	VASQSIIAY	324.50	HLA-A*30:02	753	767	LLQYGSFCTQLNRAL	320.18	HLA-DPA1*01:03/DPB1*02:01
	162	170	SANNCTFEY	324.70	HLA-A*01:01	715	729	PTNFTISVTTEILPV	322.73	HLA-DPA1*01:03/DPB1*02:01
	634	642	RVYSTGSNV	325.90	HLA-A*02:06	819	833	EDLLFNKVTLADAGF	381.82	HLA-DRB1*08:02
	167	175	TFEYVSQPF	330.30	HLA-A*23:01	344	358	ATRFASVYAWNRKRI	383.25	HLA-DPA1*02:01/DPB1*01:01
	886	894	WTFGAGAAL	331.10	HLA-A*02:03	217	231	PQGFSALEPLVDLPI	384.27	HLA-DPA1*02:01/DPB1*01:01
	1113	1121	QIITTDNTF	332.40	HLA-B*35:01	344	358	ATRFASVYAWNRKRI	385.41	HLA-DQA1*01:02/DQB1*06:02
	865	873	LTDEMIAQY	333.70	HLA-A*30:02	968	982	SNFGAISSVLNDILS	386.34	HLA-DQA1*01:02/DQB1*06:02
	892	900	AALQIPFAM	334.00	HLA-B*58:01	703	717	NSVAYSNNSIAIPTN	396.34	HLA-DQA1*01:02/DQB1*06:02
	718	726	FTISVTTEI	334.90	HLA-B*58:01	715	729	PTNFTISVTTEILPV	400.81	HLA-DQA1*01:02/DQB1*06:02
	285	293	ITDAVDCAL	337.00	HLA-A*02:06	172	186	SQPFLMDLEGKQGNF	500.46	HLA-DRB1*03:01
	60	68	SNVTWFHAI	338.90	HLA-A*02:06	824	838	NKVTLADAGFIKQYG	505.25	HLA-DRB1*03:01
	41	49	KVFRSSVLH	344.00	HLA-A*31:01	836	850	QYGDCLGDIAARDLI	516.54	HLA-DRB1*03:01
	1114	1122	IITTDNTFV	345.90	HLA-A*02:01	606	620	NQVAVLYQDVNCTEV	527.45	HLA-DRB1*03:01
	898	906	FAMQMAYRF	346.70	HLA-B*57:01	1061	1075	VFLHVTYVPAQEKNF	595.01	HLA-DQA1*05:01/DQB1*02:01
	413	421	GQTGKIADY	349.70	HLA-A*30:02	1191	1205	KNLNESLIDLQELGK	600.72	HLA-DQA1*05:01/DQB1*02:01
	886	894	WTFGAGAAL	351.70	HLA-A*26:01	729	743	VSMTKTSVDCTMYIC	612.76	HLA-DRB3*01:01
	1012	1020	LIRAAEIRA	356.70	HLA-A*30:01	809	823	PSKPSKRSFIEDLLF	612.92	HLA-DQA1*05:01/DQB1*02:01
	187	195	KNLREFVFK	357.80	HLA-A*31:01	802	816	FSQILPDPSKPSKRS	616.21	HLA-DRB3*01:01
	1052	1060	FPQSAPHGV	360.00	HLA-B*53:01	852	866	AQKFNGLTVLPPLLT	623.06	HLA-DQA1*05:01/DQB1*02:01
	97	105	KSNIIRGWI	361.40	HLA-B*57:01	230	244	PIGINITRFQTLLAL	627.09	HLA-DRB3*02:02
	310	318	KGIYQTSNF	364.80	HLA-B*15:01	766	780	ALTGIAVEQDKNTQE	628.59	HLA-DQA1*05:01/DQB1*02:01
	1052	1060	FPQSAPHGV	366.60	HLA-B*07:02	365	379	YSVLYNSASFSTFKC	628.90	HLA-DRB3*01:01
	223	231	LEPLVDLPI	366.90	HLA-B*40:01	461	475	LKPFERDISTEIYQA	629.11	HLA-DQA1*05:01/DQB1*02:01
	1005	1013	QTYVTQQLI	369.20	HLA-B*58:01	739	753	TMYICGDSTECSNLL	636.59	HLA-DRB3*01:01
	378	386	KCYGVSPTK	369.30	HLA-A*03:01	394	408	NVYADSFVIRGDEVR	636.94	HLA-DRB3*01:01
	30	38	NSFTRGVYY	370.40	HLA-A*11:01	539	553	VNFNFNGLTGTGVLT	638.81	HLA-DRB3*02:02
	121	129	NNATNVVIK	370.40	HLA-A*68:01	344	358	ATRFASVYAWNRKRI	644.94	HLA-DPA1*03:01/DPB1*04:02
	898	906	FAMQMAYRF	371.50	HLA-A*02:06	578	592	DPQTLEILDITPCSF	646.34	HLA-DRB3*01:01
	996	1004	LITGRLQSL	372.40	HLA-A*02:03	1127	1141	DVVIGIVNNTVYDPL	679.53	HLA-DRB3*02:02
	992	1000	QIDRLITGR	372.70	HLA-A*68:01	58	72	FFSNVTWFHAIHVSG	954.30	HLA-DPA1*02:01/DPB1*05:01
	142	150	GVYYHKNNK	375.50	HLA-A*31:01	753	767	LLQYGSFCTQLNRAL	47.96	HLA-DRB1*01:01
	956	964	AQALNTLVK	377.30	HLA-A*30:01	1072	1086	EKNFTTAPAICHDGK	48.34	HLA-DRB1*01:01
	304	312	KSFTVEKGI	377.80	HLA-B*58:01	963	977	VKQLSSNFGAISSVL	147.16	HLA-DRB1*07:01
	852	860	AQKFNGLTV	378.00	HLA-A*30:01	901	915	QMAYRFNGIGVTQNV	147.34	HLA-DRB1*07:01
	24	32	LPPAYTNSF	378.20	HLA-B*07:02	934	948	IQDSLSSTASALGKL	147.39	HLA-DRB1*07:01
	142	150	GVYYHKNNK	378.20	HLA-A*68:01	483	497	VEGFNCYFPLQSYGF	150.74	HLA-DRB1*07:01
	374	382	FSTFKCYGV	379.00	HLA-A*02:01	389	403	DLCFTNVYADSFVIR	153.53	HLA-DRB1*07:01
	1099	1107	GTHWFVTQR	379.30	HLA-A*03:01	24	38	LPPAYTNSFTRGVYY	153.68	HLA-DRB1*07:01
	409	417	QIAPGQTGK	379.40	HLA-A*03:01	512	526	VLSFELLHAPATVCG	159.52	HLA-DRB1*07:01
	61	69	NVTWFHAIH	379.60	HLA-A*68:01	1056	1070	APHGVVFLHVTYVPA	160.16	HLA-DRB1*07:01
	1073	1081	KNFTTAPAI	380.30	HLA-A*30:01	87	101	NDGVYFASTEKSNII	171.51	HLA-DRB1*09:01
	444	452	KVGGNYNYL	381.40	HLA-A*02:06	1072	1086	EKNFTTAPAICHDGK	172.38	HLA-DRB1*09:01
	1094	1102	VFVSNGTHW	385.20	HLA-A*24:02	777	791	NTQEVFAQVKQIYKT	183.57	HLA-DRB1*11:01
	270	278	LQPRTFLLK	385.70	HLA-A*30:01	710	724	NSIAIPTNFTISVTT	186.37	HLA-DRB1*13:02
	915	923	VLYENQKLI	386.10	HLA-A*02:01	852	866	AQKFNGLTVLPPLLT	189.26	HLA-DRB1*11:01
	533	541	LVKNKCVNF	386.70	HLA-B*08:01	191	205	EFVFKNIDGYFKIYS	192.48	HLA-DRB1*11:01
	554	562	ESNKKFLPF	388.00	HLA-B*08:01	1010	1024	QQLIRAAEIRASANL	194.50	HLA-DRB1*13:02
	511	519	VVLSFELLH	388.30	HLA-A*11:01	338	352	FGEVFNATRFASVYA	196.14	HLA-DRB1*13:02
	869	877	MIAQYTSAL	390.20	HLA-A*32:01	824	838	NKVTLADAGFIKQYG	201.74	HLA-DRB1*13:02
	833	841	FIKQYGDCL	392.40	HLA-B*08:01	461	475	LKPFERDISTEIYQA	202.89	HLA-DRB1*13:02
	1007	1015	YVTQQLIRA	394.00	HLA-A*02:06	919	933	NQKLIANQFNSAIGK	207.98	HLA-DRB4*01:01
	868	876	EMIAQYTSA	394.40	HLA-A*68:02	539	553	VNFNFNGLTGTGVLT	211.05	HLA-DQA1*05:01/DQB1*03:01
	1130	1138	IGIVNNTVY	397.70	HLA-B*35:01	697	711	MSLGAENSVAYSNNS	213.35	HLA-DQA1*05:01/DQB1*03:01
	119	127	IVNNATNVV	399.50	HLA-A*68:02	338	352	FGEVFNATRFASVYA	218.31	HLA-DQA1*05:01/DQB1*03:01
	62	70	VTWFHAIHV	402.50	HLA-A*02:03	703	717	NSVAYSNNSIAIPTN	226.37	HLA-DQA1*05:01/DQB1*03:01
	900	908	MQMAYRFNG	402.70	HLA-A*02:06	217	231	PQGFSALEPLVDLPI	285.48	HLA-DRB1*04:01
	972	980	AISSVLNDI	402.80	HLA-A*02:06	1010	1024	QQLIRAAEIRASANL	286.71	HLA-DRB1*04:05
	1188	1196	EVAKNLNES	403.50	HLA-A*68:02	483	497	VEGFNCYFPLQSYGF	287.24	HLA-DRB1*04:05
	478	486	TPCNGVEGF	404.40	HLA-B*35:01	1056	1070	APHGVVFLHVTYVPA	292.24	HLA-DRB1*04:05
	869	877	MIAQYTSAL	404.70	HLA-A*26:01	272	286	PRTFLLKYNENGTIT	297.04	HLA-DRB1*04:05
	36	44	VYYPDKVFR	406.60	HLA-A*68:01	191	205	EFVFKNIDGYFKIYS	300.29	HLA-DRB1*04:05
	162	170	SANNCTFEY	406.80	HLA-B*53:01	300	314	KCTLKSFTVEKGIYQ	304.70	HLA-DRB1*04:05
	755	763	QYGSFCTQL	408.60	HLA-A*23:01	338	352	FGEVFNATRFASVYA	306.59	HLA-DRB1*04:05
	937	945	SLSSTASAL	409.50	HLA-B*15:01	483	497	VEGFNCYFPLQSYGF	336.07	HLA-DPA1*01:03/DPB1*02:01
	394	402	NVYADSFVI	411.40	HLA-A*02:01	501	515	NGVGYQPYRVVVLSF	350.31	HLA-DPA1*01:03/DPB1*02:01
	755	763	QYGSFCTQL	411.60	HLA-A*24:02	40	54	DKVFRSSVLHSTQDL	385.41	HLA-DRB1*08:02
	1209	1217	YIKWPWYIW	411.60	HLA-B*58:01	155	169	SEFRVYSSANNCTFE	396.48	HLA-DRB1*08:02
	825	833	KVTLADAGF	412.00	HLA-A*32:01	40	54	DKVFRSSVLHSTQDL	414.21	HLA-DQA1*01:02/DQB1*06:02
	509	517	RVVVLSFEL	412.20	HLA-A*02:01	1171	1185	GINASVVNIQKEIDR	426.40	HLA-DQA1*01:02/DQB1*06:02
	56	64	LPFFSNVTW	414.20	HLA-B*57:01	639	653	GSNVFQTRAGCLIGA	427.04	HLA-DQA1*01:02/DQB1*06:02
	909	917	IGVTQNVLY	416.20	HLA-A*30:02	1061	1075	VFLHVTYVPAQEKNF	428.45	HLA-DQA1*01:02/DQB1*06:02
	221	229	SALEPLVDL	416.70	HLA-A*02:06	1005	1019	QTYVTQQLIRAAEIR	547.96	HLA-DRB1*12:01
	481	489	NGVEGFNCY	418.30	HLA-B*35:01	814	828	KRSFIEDLLFNKVTL	549.90	HLA-DRB1*12:01
	687	695	VASQSIIAY	420.80	HLA-B*58:01	919	933	NQKLIANQFNSAIGK	550.51	HLA-DRB1*12:01
	60	68	SNVTWFHAI	421.00	HLA-A*68:02	235	249	ITRFQTLLALHRSYL	563.93	HLA-DRB1*03:01
	54	62	LFLPFFSNV	421.50	HLA-A*02:06	58	72	FFSNVTWFHAIHVSG	566.50	HLA-DRB1*12:01
	610	618	VLYQDVNCT	421.90	HLA-A*02:03	315	329	TSNFRVQPTESIVRF	586.44	HLA-DRB1*03:01
	1005	1013	QTYVTQQLI	423.30	HLA-B*57:01	1132	1146	IVNNTVYDPLQPELD	637.76	HLA-DQA1*05:01/DQB1*02:01
	698	706	SLGAENSVA	423.90	HLA-A*02:03	919	933	NQKLIANQFNSAIGK	662.77	HLA-DPA1*03:01/DPB1*04:02
	167	175	TFEYVSQPF	424.50	HLA-A*24:02	506	520	QPYRVVVLSFELLHA	665.50	HLA-DQA1*05:01/DQB1*02:01
	1130	1138	IGIVNNTVY	424.70	HLA-B*15:01	692	706	IIAYTMSLGAENSVA	665.71	HLA-DQA1*05:01/DQB1*02:01
	8	16	LPLVSSQCV	426.60	HLA-B*51:01	165	179	NCTFEYVSQPFLMDL	675.42	HLA-DRB3*01:01
	674	682	YQTQTNSPR	428.10	HLA-A*68:01	1212	1226	WPWYIWLGFIAGLIA	680.24	HLA-DPA1*03:01/DPB1*04:02
	44	52	RSSVLHSTQ	428.20	HLA-A*30:01	1005	1019	QTYVTQQLIRAAEIR	682.30	HLA-DPA1*03:01/DPB1*04:02
	69	77	HVSGTNGTK	428.40	HLA-A*30:01	324	338	ESIVRFPNITNLCPF	687.26	HLA-DRB3*02:02
	273	281	RTFLLKYNE	429.60	HLA-A*30:01	1010	1024	QQLIRAAEIRASANL	696.09	HLA-DRB3*02:02
	818	826	IEDLLFNKV	432.60	HLA-B*40:01	349	363	SVYAWNRKRISNCVA	701.35	HLA-DRB3*02:02
	492	500	LQSYGFQPT	432.90	HLA-A*02:06	710	724	NSIAIPTNFTISVTT	723.59	HLA-DRB3*02:02
	938	946	LSSTASALG	433.10	HLA-B*58:01	235	249	ITRFQTLLALHRSYL	726.80	HLA-DRB3*02:02
	674	682	YQTQTNSPR	433.20	HLA-A*31:01	1044	1058	GKGYHLMSFPQSAPH	754.52	HLA-DRB3*02:02
	50	58	STQDLFLPF	433.50	HLA-A*24:02	230	244	PIGINITRFQTLLAL	50.91	HLA-DRB1*01:01
	411	419	APGQTGKIA	434.30	HLA-B*07:02	1091	1105	REGVFVSNGTHWFVT	51.10	HLA-DRB1*01:01
	538	546	CVNFNFNGL	435.30	HLA-A*02:03	58	72	FFSNVTWFHAIHVSG	51.30	HLA-DRB1*01:01
	135	143	FCNDPFLGV	436.80	HLA-A*02:03	715	729	PTNFTISVTTEILPV	51.86	HLA-DRB1*01:01
	675	683	QTQTNSPRR	437.20	HLA-A*31:01	374	388	FSTFKCYGVSPTKLN	52.88	HLA-DRB1*01:01
	58	66	FFSNVTWFH	438.80	HLA-A*31:01	784	798	QVKQIYKTPPIKDFG	148.32	HLA-DRB5*01:01
	160	168	YSSANNCTF	439.60	HLA-B*53:01	349	363	SVYAWNRKRISNCVA	150.04	HLA-DRB5*01:01
	968	976	SNFGAISSV	440.50	HLA-A*02:03	555	569	SNKKFLPFQQFGRDI	152.71	HLA-DRB5*01:01
	1146	1154	DSFKEELDK	440.80	HLA-A*68:01	1072	1086	EKNFTTAPAICHDGK	155.79	HLA-DRB5*01:01
	237	245	RFQTLLALH	441.70	HLA-A*30:02	852	866	AQKFNGLTVLPPLLT	157.95	HLA-DRB5*01:01
	782	790	FAQVKQIYK	443.20	HLA-A*31:01	63	77	TWFHAIHVSGTNGTK	161.89	HLA-DRB1*07:01
	1192	1200	NLNESLIDL	445.50	HLA-A*02:06	307	321	TVEKGIYQTSNFRVQ	188.32	HLA-DRB1*09:01
	701	709	AENSVAYSN	446.00	HLA-B*44:03	998	1012	TGRLQSLQTYVTQQL	188.93	HLA-DRB1*09:01
	394	402	NVYADSFVI	446.60	HLA-A*02:03	685	699	RSVASQSIIAYTMSL	191.01	HLA-DRB1*09:01
	701	709	AENSVAYSN	446.80	HLA-B*44:02	906	920	FNGIGVTQNVLYENQ	205.57	HLA-DRB1*13:02
	689	697	SQSIIAYTM	448.10	HLA-B*40:01	753	767	LLQYGSFCTQLNRAL	210.48	HLA-DRB1*15:01
	357	365	RISNCVADY	448.30	HLA-A*03:01	155	169	SEFRVYSSANNCTFE	213.03	HLA-DRB1*13:02
	1130	1138	IGIVNNTVY	448.80	HLA-A*30:02	958	972	ALNTLVKQLSSNFGA	218.87	HLA-DRB1*13:02
	505	513	YQPYRVVVL	450.60	HLA-B*08:01	1056	1070	APHGVVFLHVTYVPA	219.26	HLA-DRB1*15:01
	261	269	GAAAYYVGY	452.10	HLA-A*11:01	978	992	NDILSRLDKVEAEVQ	224.19	HLA-DRB4*01:01
	900	908	MQMAYRFNG	453.20	HLA-A*30:01	867	881	DEMIAQYTSALLAGT	224.42	HLA-DRB1*13:02
	956	964	AQALNTLVK	455.40	HLA-A*03:01	4	18	FLVLLPLVSSQCVNL	225.23	HLA-DRB4*01:01
	1005	1013	QTYVTQQLI	456.60	HLA-A*32:01	924	938	ANQFNSAIGKIQDSL	228.15	HLA-DQA1*05:01/DQB1*03:01
	97	105	KSNIIRGWI	457.60	HLA-B*58:01	632	646	TWRVYSTGSNVFQTR	235.07	HLA-DQA1*05:01/DQB1*03:01
	745	753	DSTECSNLL	457.60	HLA-A*68:02	492	506	LQSYGFQPTNGVGYQ	310.58	HLA-DRB1*04:01
	353	361	WNRKRISNC	459.50	HLA-B*08:01	87	101	NDGVYFASTEKSNII	317.07	HLA-DRB1*04:05
	604	612	TSNQVAVLY	462.70	HLA-A*68:01	431	445	GCVIAWNSNNLDSKV	317.19	HLA-DRB1*04:05
	762	770	QLNRALTGI	466.20	HLA-A*02:06	338	352	FGEVFNATRFASVYA	319.00	HLA-DRB1*04:01
	1209	1217	YIKWPWYIW	467.70	HLA-B*57:01	670	684	ICASYQTQTNSPRRA	320.39	HLA-DRB1*04:01
	734	742	TSVDCTMYI	468.30	HLA-B*58:01	847	861	RDLICAQKFNGLTVL	355.89	HLA-DPA1*01:03/DPB1*02:01
	160	168	YSSANNCTF	468.60	HLA-B*57:01	125	139	NVVIKVCEFQFCNDP	359.78	HLA-DPA1*01:03/DPB1*02:01
	306	314	FTVEKGIYQ	469.20	HLA-A*68:01	1061	1075	VFLHVTYVPAQEKNF	375.73	HLA-DPA1*01:03/DPB1*02:01
	815	823	RSFIEDLLF	471.60	HLA-A*23:01	919	933	NQKLIANQFNSAIGK	411.95	HLA-DRB1*08:02
	1217	1225	WLGFIAGLI	471.90	HLA-A*02:01	722	736	VTTEILPVSMTKTSV	413.28	HLA-DRB1*08:02
	1208	1216	QYIKWPWYI	472.00	HLA-A*31:01	512	526	VLSFELLHAPATVCG	415.77	HLA-DRB1*08:02
	319	327	RVQPTESIV	474.20	HLA-A*30:01	240	254	TLLALHRSYLTPGDS	423.29	HLA-DRB1*08:02
	1237	1245	MTSCCSCLK	475.20	HLA-A*33:01	307	321	TVEKGIYQTSNFRVQ	437.00	HLA-DPA1*02:01/DPB1*01:01
	113	121	KTQSLLIVN	478.10	HLA-A*30:01	115	129	QSLLIVNNATNVVIK	441.78	HLA-DQA1*01:02/DQB1*06:02
	151	159	SWMESEFRV	478.30	HLA-A*02:06	919	933	NQKLIANQFNSAIGK	447.79	HLA-DPA1*02:01/DPB1*01:01
	505	513	YQPYRVVVL	479.50	HLA-A*02:03	924	938	ANQFNSAIGKIQDSL	464.17	HLA-DQA1*01:02/DQB1*06:02
	882	890	ITSGWTFGA	483.00	HLA-A*02:03	1044	1058	GKGYHLMSFPQSAPH	465.60	HLA-DQA1*01:02/DQB1*06:02
	825	833	KVTLADAGF	484.40	HLA-B*58:01	448	462	NYNYLYRLFRKSNLK	587.46	HLA-DRB1*12:01
	1236	1244	CMTSCCSCL	484.70	HLA-A*02:03	578	592	DPQTLEILDITPCSF	691.54	HLA-DQA1*05:01/DQB1*02:01
	554	562	ESNKKFLPF	485.00	HLA-B*35:01	616	630	NCTEVPVAIHADQLT	694.09	HLA-DQA1*05:01/DQB1*02:01
	559	567	FLPFQQFGR	485.00	HLA-A*31:01	797	811	FGGFNFSQILPDPSK	711.22	HLA-DPA1*03:01/DPB1*04:02
	762	770	QLNRALTGI	485.40	HLA-A*02:01	191	205	EFVFKNIDGYFKIYS	733.72	HLA-DPA1*03:01/DPB1*04:02
	757	765	GSFCTQLNR	485.70	HLA-A*03:01	307	321	TVEKGIYQTSNFRVQ	740.64	HLA-DPA1*03:01/DPB1*04:02
	271	279	QPRTFLLKY	486.00	HLA-B*35:01	431	445	GCVIAWNSNNLDSKV	754.51	HLA-DRB3*01:01
	751	759	NLLLQYGSF	486.10	HLA-B*15:01	217	231	PQGFSALEPLVDLPI	756.09	HLA-DPA1*03:01/DPB1*04:02
	857	865	GLTVLPPLL	486.80	HLA-A*02:06	912	926	TQNVLYENQKLIANQ	773.09	HLA-DRB3*02:02
	1203	1211	LGKYEQYIK	487.20	HLA-A*30:01	272	286	PRTFLLKYNENGTIT	791.14	HLA-DRB3*01:01
	643	651	FQTRAGCLI	491.80	HLA-A*02:03	443	457	SKVGGNYNYLYRLFR	797.08	HLA-DRB3*02:02
	446	454	GGNYNYLYR	493.00	HLA-A*11:01	534	548	VKNKCVNFNFNGLTG	819.51	HLA-DRB3*02:02
	638	646	TGSNVFQTR	493.50	HLA-A*33:01	191	205	EFVFKNIDGYFKIYS	823.66	HLA-DRB3*02:02
	852	860	AQKFNGLTV	494.30	HLA-A*02:03	217	231	PQGFSALEPLVDLPI	55.15	HLA-DRB1*01:01
	1264	1272	VLKGVKLHY	496.10	HLA-A*03:01	639	653	GSNVFQTRAGCLIGA	56.91	HLA-DRB1*01:01
	355	363	RKRISNCVA	499.30	HLA-A*30:01	34	48	RGVYYPDKVFRSSVL	163.86	HLA-DRB5*01:01
	38	46	YPDKVFRSS	499.40	HLA-B*35:01	40	54	DKVFRSSVLHSTQDL	166.95	HLA-DRB5*01:01
	444	452	KVGGNYNYL	499.70	HLA-A*32:01	1015	1029	AAEIRASANLAATKM	172.30	HLA-DRB5*01:01
						753	767	LLQYGSFCTQLNRAL	177.05	HLA-DRB1*07:01
						506	520	QPYRVVVLSFELLHA	179.39	HLA-DRB1*07:01
						1152	1166	LDKYFKNHTSPDVDL	179.47	HLA-DRB1*07:01
						685	699	RSVASQSIIAYTMSL	185.73	HLA-DRB1*07:01
						761	775	TQLNRALTGIAVEQD	199.41	HLA-DRB1*09:01
						389	403	DLCFTNVYADSFVIR	201.96	HLA-DRB1*09:01
						230	244	PIGINITRFQTLLAL	215.36	HLA-DRB1*11:01
						53	67	DLFLPFFSNVTWFHA	219.70	HLA-DRB1*11:01
						1005	1019	QTYVTQQLIRAAEIR	220.81	HLA-DRB1*11:01
						993	1007	IDRLITGRLQSLQTY	222.39	HLA-DRB1*11:01
						40	54	DKVFRSSVLHSTQDL	222.81	HLA-DRB1*11:01
						443	457	SKVGGNYNYLYRLFR	225.02	HLA-DRB1*15:01
						272	286	PRTFLLKYNENGTIT	225.66	HLA-DRB1*15:01
						338	352	FGEVFNATRFASVYA	225.90	HLA-DRB1*15:01
						300	314	KCTLKSFTVEKGIYQ	226.02	HLA-DRB1*15:01
						912	926	TQNVLYENQKLIANQ	227.03	HLA-DRB1*15:01
						919	933	NQKLIANQFNSAIGK	227.13	HLA-DRB1*15:01
						953	967	NQNAQALNTLVKQLS	227.56	HLA-DRB1*11:01
						260	274	AGAAAYYVGYLQPRT	228.69	HLA-DRB1*15:01
						357	371	RISNCVADYSVLYNS	228.75	HLA-DRB1*13:02
						1010	1024	QQLIRAAEIRASANL	231.38	HLA-DRB1*15:01
						34	48	RGVYYPDKVFRSSVL	235.90	HLA-DRB1*15:01
						692	706	IIAYTMSLGAENSVA	237.30	HLA-DRB4*01:01
						1020	1034	ASANLAATKMSECVL	255.63	HLA-DQA1*05:01/DQB1*03:01
						357	371	RISNCVADYSVLYNS	324.14	HLA-DRB1*04:01
						1061	1075	VFLHVTYVPAQEKNF	325.23	HLA-DRB1*04:01
						389	403	DLCFTNVYADSFVIR	325.92	HLA-DRB1*04:05
						191	205	EFVFKNIDGYFKIYS	329.77	HLA-DRB1*04:01
						1061	1075	VFLHVTYVPAQEKNF	449.30	HLA-DRB1*08:02
						260	274	AGAAAYYVGYLQPRT	469.92	HLA-DPA1*02:01/DPB1*01:01
						58	72	FFSNVTWFHAIHVSG	472.77	HLA-DQA1*01:02/DQB1*06:02
						753	767	LLQYGSFCTQLNRAL	476.97	HLA-DPA1*02:01/DPB1*01:01
						1005	1019	QTYVTQQLIRAAEIR	477.54	HLA-DPA1*02:01/DPB1*01:01
						110	124	LDSKTQSLLIVNNAT	478.78	HLA-DQA1*01:02/DQB1*06:02
						125	139	NVVIKVCEFQFCNDP	480.00	HLA-DPA1*02:01/DPB1*01:01
						235	249	ITRFQTLLALHRSYL	482.10	HLA-DQA1*01:02/DQB1*06:02
						644	658	QTRAGCLIGAEHVNN	482.73	HLA-DQA1*01:02/DQB1*06:02
						191	205	EFVFKNIDGYFKIYS	615.32	HLA-DRB1*12:01
						685	699	RSVASQSIIAYTMSL	621.25	HLA-DRB1*12:01
						777	791	NTQEVFAQVKQIYKT	659.54	HLA-DRB1*03:01
						279	293	YNENGTITDAVDCAL	753.41	HLA-DQA1*05:01/DQB1*02:01
						399	413	SFVIRGDEVRQIAPG	774.95	HLA-DQA1*05:01/DQB1*02:01
						512	526	VLSFELLHAPATVCG	778.34	HLA-DPA1*03:01/DPB1*04:02
						809	823	PSKPSKRSFIEDLLF	790.73	HLA-DPA1*03:01/DPB1*04:02
						131	145	CEFQFCNDPFLGVYY	843.59	HLA-DRB3*02:02
						443	457	SKVGGNYNYLYRLFR	861.65	HLA-DRB3*01:01
						1072	1086	EKNFTTAPAICHDGK	865.00	HLA-DRB3*02:02
						87	101	NDGVYFASTEKSNII	881.04	HLA-DRB3*02:02
						1028	1042	KMSECVLGQSKRVDF	58.96	HLA-DRB1*01:01
						165	179	NCTFEYVSQPFLMDL	60.12	HLA-DRB1*01:01
						919	933	NQKLIANQFNSAIGK	61.57	HLA-DRB1*01:01
						58	72	FFSNVTWFHAIHVSG	179.08	HLA-DRB5*01:01
						191	205	EFVFKNIDGYFKIYS	195.35	HLA-DRB1*07:01
						1005	1019	QTYVTQQLIRAAEIR	208.83	HLA-DRB1*09:01
						1152	1166	LDKYFKNHTSPDVDL	214.43	HLA-DRB1*09:01
						183	197	QGNFKNLREFVFKNI	230.11	HLA-DRB1*11:01
						453	467	YRLFRKSNLKPFERD	242.29	HLA-DRB1*15:01
						963	977	VKQLSSNFGAISSVL	246.43	HLA-DRB1*15:01
						847	861	RDLICAQKFNGLTVL	247.47	HLA-DRB1*15:01
						183	197	QGNFKNLREFVFKNI	248.32	HLA-DRB1*15:01
						453	467	YRLFRKSNLKPFERD	256.13	HLA-DRB1*13:02
						534	548	VKNKCVNFNFNGLTG	261.73	HLA-DRB1*13:02
						1051	1065	SFPQSAPHGVVFLHV	275.67	HLA-DQA1*05:01/DQB1*03:01
						58	72	FFSNVTWFHAIHVSG	344.41	HLA-DRB1*04:01
						165	179	NCTFEYVSQPFLMDL	347.51	HLA-DRB1*04:01
						240	254	TLLALHRSYLTPGDS	350.48	HLA-DRB1*04:05
						606	620	NQVAVLYQDVNCTEV	352.90	HLA-DRB1*04:01
						300	314	KCTLKSFTVEKGIYQ	353.59	HLA-DRB1*04:01
						240	254	TLLALHRSYLTPGDS	364.28	HLA-DRB1*04:01
						501	515	NGVGYQPYRVVVLSF	367.52	HLA-DRB1*04:05
						217	231	PQGFSALEPLVDLPI	427.54	HLA-DPA1*01:03/DPB1*02:01
						867	881	DEMIAQYTSALLAGT	441.16	HLA-DPA1*01:03/DPB1*02:01
						1061	1075	VFLHVTYVPAQEKNF	503.12	HLA-DPA1*02:01/DPB1*01:01
						819	833	EDLLFNKVTLADAGF	503.28	HLA-DQA1*01:02/DQB1*06:02
						501	515	NGVGYQPYRVVVLSF	516.91	HLA-DPA1*02:01/DPB1*01:01
						1259	1273	DDSEPVLKGVKLHYT	651.08	HLA-DRB1*12:01
						777	791	NTQEVFAQVKQIYKT	653.07	HLA-DRB1*12:01
						847	861	RDLICAQKFNGLTVL	658.35	HLA-DRB1*12:01
						183	197	QGNFKNLREFVFKNI	663.48	HLA-DRB1*12:01
						230	244	PIGINITRFQTLLAL	696.01	HLA-DRB1*03:01
						255	269	SSGWTAGAAAYYVGY	781.97	HLA-DQA1*05:01/DQB1*02:01
						131	145	CEFQFCNDPFLGVYY	784.67	HLA-DQA1*05:01/DQB1*02:01
						357	371	RISNCVADYSVLYNS	793.52	HLA-DQA1*05:01/DQB1*02:01
						814	828	KRSFIEDLLFNKVTL	816.89	HLA-DQA1*05:01/DQB1*02:01
						1061	1075	VFLHVTYVPAQEKNF	819.27	HLA-DPA1*03:01/DPB1*04:02
						753	767	LLQYGSFCTQLNRAL	846.15	HLA-DPA1*03:01/DPB1*04:02
						125	139	NVVIKVCEFQFCNDP	851.86	HLA-DPA1*03:01/DPB1*04:02
						412	426	PGQTGKIADYNYKLP	881.24	HLA-DRB3*01:01
						73	87	TNGTKRFDNPVLPFN	902.70	HLA-DRB3*01:01
						265	279	YYVGYLQPRTFLLKY	913.36	HLA-DRB3*01:01
						512	526	VLSFELLHAPATVCG	915.93	HLA-DRB3*02:02
						632	646	TWRVYSTGSNVFQTR	929.96	HLA-DRB3*01:01
						1166	1180	LGDISGINASVVNIQ	953.78	HLA-DRB3*02:02
						802	816	FSQILPDPSKPSKRS	972.49	HLA-DRB3*02:02
						209	223	PINLVRDLPQGFSAL	988.79	HLA-DRB3*02:02
						501	515	NGVGYQPYRVVVLSF	62.16	HLA-DRB1*01:01
						40	54	DKVFRSSVLHSTQDL	64.60	HLA-DRB1*01:01
						307	321	TVEKGIYQTSNFRVQ	194.16	HLA-DRB5*01:01
						998	1012	TGRLQSLQTYVTQQL	202.49	HLA-DRB1*07:01
						240	254	TLLALHRSYLTPGDS	203.54	HLA-DRB1*07:01
						448	462	NYNYLYRLFRKSNLK	208.39	HLA-DRB1*07:01
						1166	1180	LGDISGINASVVNIQ	211.74	HLA-DRB1*07:01
						1028	1042	KMSECVLGQSKRVDF	212.17	HLA-DRB1*07:01
						1010	1024	QQLIRAAEIRASANL	212.89	HLA-DRB1*07:01
						4	18	FLVLLPLVSSQCVNL	213.46	HLA-DRB1*07:01
						1061	1075	VFLHVTYVPAQEKNF	216.12	HLA-DRB1*07:01
						115	129	QSLLIVNNATNVVIK	226.87	HLA-DRB1*09:01
						217	231	PQGFSALEPLVDLPI	228.64	HLA-DRB1*09:01
						1259	1273	DDSEPVLKGVKLHYT	259.53	HLA-DRB1*11:01
						58	72	FFSNVTWFHAIHVSG	267.36	HLA-DRB1*11:01
						483	497	VEGFNCYFPLQSYGF	270.17	HLA-DRB1*15:01
						953	967	NQNAQALNTLVKQLS	275.95	HLA-DRB4*01:01
						407	421	VRQIAPGQTGKIADY	294.29	HLA-DQA1*05:01/DQB1*03:01
						906	920	FNGIGVTQNVLYENQ	296.90	HLA-DQA1*05:01/DQB1*03:01
						1127	1141	DVVIGIVNNTVYDPL	377.45	HLA-DRB1*04:01
						461	475	LKPFERDISTEIYQA	380.18	HLA-DRB1*04:05
						539	553	VNFNFNGLTGTGVLT	385.42	HLA-DRB1*04:01
						140	154	FLGVYYHKNNKSWME	386.76	HLA-DRB1*04:05
						809	823	PSKPSKRSFIEDLLF	448.60	HLA-DPA1*01:03/DPB1*02:01
						1100	1114	THWFVTQRNFYEPQI	451.05	HLA-DPA1*01:03/DPB1*02:01
						1202	1216	ELGKYEQYIKWPWYI	467.43	HLA-DPA1*01:03/DPB1*02:01
						140	154	FLGVYYHKNNKSWME	500.08	HLA-DRB1*08:02
						998	1012	TGRLQSLQTYVTQQL	501.94	HLA-DRB1*08:02
						784	798	QVKQIYKTPPIKDFG	506.39	HLA-DRB1*08:02
						506	520	QPYRVVVLSFELLHA	516.68	HLA-DRB1*08:02
						300	314	KCTLKSFTVEKGIYQ	525.25	HLA-DPA1*02:01/DPB1*01:01
						998	1012	TGRLQSLQTYVTQQL	526.77	HLA-DPA1*02:01/DPB1*01:01
						483	497	VEGFNCYFPLQSYGF	539.84	HLA-DPA1*02:01/DPB1*01:01
						200	214	YFKIYSKHTPINLVR	543.79	HLA-DPA1*02:01/DPB1*01:01
						697	711	MSLGAENSVAYSNNS	544.87	HLA-DQA1*01:02/DQB1*06:02
						867	881	DEMIAQYTSALLAGT	675.68	HLA-DRB1*12:01
						209	223	PINLVRDLPQGFSAL	691.33	HLA-DRB1*12:01
						953	967	NQNAQALNTLVKQLS	693.50	HLA-DRB1*12:01
						1056	1070	APHGVVFLHVTYVPA	700.76	HLA-DRB1*12:01
						1091	1105	REGVFVSNGTHWFVT	738.87	HLA-DRB1*03:01
						978	992	NDILSRLDKVEAEVQ	750.74	HLA-DRB1*03:01
						1176	1190	VVNIQKEIDRLNEVA	756.32	HLA-DRB1*03:01
						983	997	RLDKVEAEVQIDRLI	769.44	HLA-DRB1*03:01
						191	205	EFVFKNIDGYFKIYS	769.61	HLA-DRB1*03:01
						867	881	DEMIAQYTSALLAGT	869.91	HLA-DPA1*03:01/DPB1*04:02
						993	1007	IDRLITGRLQSLQTY	876.34	HLA-DPA1*03:01/DPB1*04:02
						847	861	RDLICAQKFNGLTVL	876.53	HLA-DPA1*03:01/DPB1*04:02
						998	1012	TGRLQSLQTYVTQQL	880.77	HLA-DPA1*03:01/DPB1*04:02
						501	515	NGVGYQPYRVVVLSF	891.37	HLA-DPA1*03:01/DPB1*04:02
						260	274	AGAAAYYVGYLQPRT	892.74	HLA-DPA1*03:01/DPB1*04:02
						63	77	TWFHAIHVSGTNGTK	997.67	HLA-DRB3*02:02
						483	497	VEGFNCYFPLQSYGF	65.45	HLA-DRB1*01:01
						632	646	TWRVYSTGSNVFQTR	67.07	HLA-DRB1*01:01
						307	321	TVEKGIYQTSNFRVQ	68.46	HLA-DRB1*01:01
						924	938	ANQFNSAIGKIQDSL	205.28	HLA-DRB5*01:01
						1091	1105	REGVFVSNGTHWFVT	208.62	HLA-DRB5*01:01
						1005	1019	QTYVTQQLIRAAEIR	218.54	HLA-DRB1*07:01
						1072	1086	EKNFTTAPAICHDGK	220.03	HLA-DRB1*07:01
						34	48	RGVYYPDKVFRSSVL	231.16	HLA-DRB1*07:01
						230	244	PIGINITRFQTLLAL	236.46	HLA-DRB1*09:01
						1028	1042	KMSECVLGQSKRVDF	237.79	HLA-DRB1*09:01
						24	38	LPPAYTNSFTRGVYY	238.83	HLA-DRB1*09:01
						512	526	VLSFELLHAPATVCG	273.30	HLA-DRB1*15:01
						344	358	ATRFASVYAWNRKRI	279.33	HLA-DRB4*01:01
						40	54	DKVFRSSVLHSTQDL	281.31	HLA-DRB4*01:01
						1100	1114	THWFVTQRNFYEPQI	282.14	HLA-DRB1*15:01
						1044	1058	GKGYHLMSFPQSAPH	285.12	HLA-DRB1*11:01
						831	845	AGFIKQYGDCLGDIA	285.22	HLA-DRB1*15:01
						901	915	QMAYRFNGIGVTQNV	286.16	HLA-DRB1*15:01
						1100	1114	THWFVTQRNFYEPQI	287.28	HLA-DRB1*11:01
						399	413	SFVIRGDEVRQIAPG	289.76	HLA-DRB4*01:01
						978	992	NDILSRLDKVEAEVQ	291.12	HLA-DRB1*11:01
						777	791	NTQEVFAQVKQIYKT	291.65	HLA-DRB4*01:01
						784	798	QVKQIYKTPPIKDFG	291.96	HLA-DRB1*11:01
						1119	1133	NTFVSGNCDVVIGIV	295.86	HLA-DRB1*13:02
						324	338	ESIVRFPNITNLCPF	299.63	HLA-DRB1*13:02
						1217	1231	WLGFIAGLIAIVMVT	316.46	HLA-DQA1*05:01/DQB1*03:01
						260	274	AGAAAYYVGYLQPRT	326.87	HLA-DQA1*05:01/DQB1*03:01
						963	977	VKQLSSNFGAISSVL	393.06	HLA-DRB1*04:05
						1127	1141	DVVIGIVNNTVYDPL	405.70	HLA-DRB1*04:05
						506	520	QPYRVVVLSFELLHA	410.10	HLA-DRB1*04:01
						998	1012	TGRLQSLQTYVTQQL	505.59	HLA-DPA1*01:03/DPB1*02:01
						632	646	TWRVYSTGSNVFQTR	537.54	HLA-DRB1*08:02
						993	1007	IDRLITGRLQSLQTY	539.91	HLA-DRB1*08:02
						365	379	YSVLYNSASFSTFKC	543.14	HLA-DRB1*08:02
						265	279	YYVGYLQPRTFLLKY	547.60	HLA-DRB1*08:02
						453	467	YRLFRKSNLKPFERD	550.70	HLA-DRB1*08:02
						512	526	VLSFELLHAPATVCG	551.72	HLA-DPA1*02:01/DPB1*01:01
						847	861	RDLICAQKFNGLTVL	560.80	HLA-DPA1*02:01/DPB1*01:01
						867	881	DEMIAQYTSALLAGT	572.99	HLA-DPA1*02:01/DPB1*01:01
						993	1007	IDRLITGRLQSLQTY	574.61	HLA-DPA1*02:01/DPB1*01:01
						973	987	ISSVLNDILSRLDKV	722.58	HLA-DRB1*12:01
						578	592	DPQTLEILDITPCSF	798.91	HLA-DRB1*03:01
						96	110	EKSNIIRGWIFGTTL	927.02	HLA-DPA1*03:01/DPB1*04:02
						748	762	ECSNLLLQYGSFCTQ	938.30	HLA-DPA1*03:01/DPB1*04:02
						993	1007	IDRLITGRLQSLQTY	70.16	HLA-DRB1*01:01
						685	699	RSVASQSIIAYTMSL	72.94	HLA-DRB1*01:01
						492	506	LQSYGFQPTNGVGYQ	73.35	HLA-DRB1*01:01
						443	457	SKVGGNYNYLYRLFR	218.05	HLA-DRB5*01:01
						87	101	NDGVYFASTEKSNII	221.06	HLA-DRB5*01:01
						1044	1058	GKGYHLMSFPQSAPH	228.49	HLA-DRB5*01:01
						824	838	NKVTLADAGFIKQYG	235.49	HLA-DRB1*07:01
						1212	1226	WPWYIWLGFIAGLIA	242.98	HLA-DRB1*07:01
						240	254	TLLALHRSYLTPGDS	252.83	HLA-DRB1*09:01
						200	214	YFKIYSKHTPINLVR	299.98	HLA-DRB4*01:01
						988	1002	EAEVQIDRLITGRLQ	302.54	HLA-DRB1*15:01
						1259	1273	DDSEPVLKGVKLHYT	303.10	HLA-DRB4*01:01
						1212	1226	WPWYIWLGFIAGLIA	308.82	HLA-DRB1*15:01
						993	1007	IDRLITGRLQSLQTY	311.28	HLA-DRB1*15:01
						639	653	GSNVFQTRAGCLIGA	313.20	HLA-DRB1*13:02
						235	249	ITRFQTLLALHRSYL	314.60	HLA-DRB1*13:02
						315	329	TSNFRVQPTESIVRF	322.82	HLA-DRB1*11:01
						389	403	DLCFTNVYADSFVIR	324.24	HLA-DRB1*13:02
						988	1002	EAEVQIDRLITGRLQ	327.67	HLA-DRB1*13:02
						692	706	IIAYTMSLGAENSVA	328.35	HLA-DRB1*13:02
						1044	1058	GKGYHLMSFPQSAPH	336.04	HLA-DQA1*05:01/DQB1*03:01
						344	358	ATRFASVYAWNRKRI	336.18	HLA-DQA1*05:01/DQB1*03:01
						512	526	VLSFELLHAPATVCG	336.54	HLA-DQA1*05:01/DQB1*03:01
						593	607	GGVSVITPGTNTSNQ	350.75	HLA-DQA1*05:01/DQB1*03:01
						365	379	YSVLYNSASFSTFKC	357.07	HLA-DQA1*05:01/DQB1*03:01
						934	948	IQDSLSSTASALGKL	423.21	HLA-DRB1*04:01
						389	403	DLCFTNVYADSFVIR	427.72	HLA-DRB1*04:01
						885	899	GWTFGAGAALQIPFA	428.05	HLA-DRB1*04:01
						606	620	NQVAVLYQDVNCTEV	428.23	HLA-DRB1*04:05
						963	977	VKQLSSNFGAISSVL	529.55	HLA-DPA1*01:03/DPB1*02:01
						512	526	VLSFELLHAPATVCG	541.91	HLA-DPA1*01:03/DPB1*02:01
						1005	1019	QTYVTQQLIRAAEIR	546.06	HLA-DPA1*01:03/DPB1*02:01
						953	967	NQNAQALNTLVKQLS	557.33	HLA-DRB1*08:02
						761	775	TQLNRALTGIAVEQD	560.33	HLA-DRB1*08:02
						1044	1058	GKGYHLMSFPQSAPH	562.93	HLA-DRB1*08:02
						1091	1105	REGVFVSNGTHWFVT	563.68	HLA-DRB1*08:02
						63	77	TWFHAIHVSGTNGTK	572.79	HLA-DRB1*08:02
						453	467	YRLFRKSNLKPFERD	597.90	HLA-DPA1*02:01/DPB1*01:01
						96	110	EKSNIIRGWIFGTTL	599.16	HLA-DPA1*02:01/DPB1*01:01
						953	967	NQNAQALNTLVKQLS	609.22	HLA-DQA1*01:02/DQB1*06:02
						1202	1216	ELGKYEQYIKWPWYI	612.77	HLA-DPA1*02:01/DPB1*01:01
						748	762	ECSNLLLQYGSFCTQ	615.59	HLA-DPA1*02:01/DPB1*01:01
						948	962	LQDVVNQNAQALNTL	619.42	HLA-DQA1*01:02/DQB1*06:02
						906	920	FNGIGVTQNVLYENQ	621.38	HLA-DQA1*01:02/DQB1*06:02
						1217	1231	WLGFIAGLIAIVMVT	759.70	HLA-DRB1*12:01
						549	563	TGVLTESNKKFLPFQ	820.45	HLA-DRB1*03:01
						483	497	VEGFNCYFPLQSYGF	985.69	HLA-DPA1*03:01/DPB1*04:02
						819	833	EDLLFNKVTLADAGF	74.33	HLA-DRB1*01:01
						255	269	SSGWTAGAAAYYVGY	74.61	HLA-DRB1*01:01
						797	811	FGGFNFSQILPDPSK	76.73	HLA-DRB1*01:01
						873	887	YTSALLAGTITSGWT	77.98	HLA-DRB1*01:01
						1056	1070	APHGVVFLHVTYVPA	78.81	HLA-DRB1*01:01
						1005	1019	QTYVTQQLIRAAEIR	235.02	HLA-DRB5*01:01
						300	314	KCTLKSFTVEKGIYQ	246.27	HLA-DRB5*01:01
						255	269	SSGWTAGAAAYYVGY	257.04	HLA-DRB1*07:01
						824	838	NKVTLADAGFIKQYG	261.47	HLA-DRB1*09:01
						1061	1075	VFLHVTYVPAQEKNF	261.57	HLA-DRB1*09:01
						797	811	FGGFNFSQILPDPSK	264.90	HLA-DRB1*09:01
						4	18	FLVLLPLVSSQCVNL	273.92	HLA-DRB1*09:01
						40	54	DKVFRSSVLHSTQDL	318.27	HLA-DRB1*15:01
						165	179	NCTFEYVSQPFLMDL	319.89	HLA-DRB1*15:01
						1176	1190	VVNIQKEIDRLNEVA	321.11	HLA-DRB4*01:01
						819	833	EDLLFNKVTLADAGF	324.01	HLA-DRB4*01:01
						453	467	YRLFRKSNLKPFERD	324.88	HLA-DRB4*01:01
						63	77	TWFHAIHVSGTNGTK	329.70	HLA-DRB1*13:02
						34	48	RGVYYPDKVFRSSVL	333.57	HLA-DRB1*11:01
						675	689	QTQTNSPRRARSVAS	380.62	HLA-DQA1*05:01/DQB1*03:01
						131	145	CEFQFCNDPFLGVYY	431.48	HLA-DRB1*04:05
						814	828	KRSFIEDLLFNKVTL	441.60	HLA-DRB1*04:05
						209	223	PINLVRDLPQGFSAL	441.93	HLA-DRB1*04:01
						374	388	FSTFKCYGVSPTKLN	443.28	HLA-DRB1*04:05
						374	388	FSTFKCYGVSPTKLN	445.07	HLA-DRB1*04:01
						448	462	NYNYLYRLFRKSNLK	448.95	HLA-DRB1*04:01
						357	371	RISNCVADYSVLYNS	451.33	HLA-DRB1*04:05
						1217	1231	WLGFIAGLIAIVMVT	552.72	HLA-DPA1*01:03/DPB1*02:01
						443	457	SKVGGNYNYLYRLFR	565.12	HLA-DPA1*01:03/DPB1*02:01
						300	314	KCTLKSFTVEKGIYQ	589.19	HLA-DPA1*01:03/DPB1*02:01
						4	18	FLVLLPLVSSQCVNL	592.59	HLA-DPA1*01:03/DPB1*02:01
						901	915	QMAYRFNGIGVTQNV	602.76	HLA-DRB1*08:02
						58	72	FFSNVTWFHAIHVSG	603.47	HLA-DRB1*08:02
						1212	1226	WPWYIWLGFIAGLIA	621.74	HLA-DPA1*02:01/DPB1*01:01
						1217	1231	WLGFIAGLIAIVMVT	623.58	HLA-DQA1*01:02/DQB1*06:02
						901	915	QMAYRFNGIGVTQNV	625.33	HLA-DQA1*01:02/DQB1*06:02
						1100	1114	THWFVTQRNFYEPQI	632.85	HLA-DPA1*02:01/DPB1*01:01
						939	953	SSTASALGKLQDVVN	634.25	HLA-DQA1*01:02/DQB1*06:02
						512	526	VLSFELLHAPATVCG	641.37	HLA-DQA1*01:02/DQB1*06:02
						1091	1105	REGVFVSNGTHWFVT	785.54	HLA-DRB1*12:01
						722	736	VTTEILPVSMTKTSV	802.95	HLA-DRB1*12:01
						978	992	NDILSRLDKVEAEVQ	805.76	HLA-DRB1*12:01
						338	352	FGEVFNATRFASVYA	809.52	HLA-DRB1*12:01
						344	358	ATRFASVYAWNRKRI	811.44	HLA-DRB1*12:01
						562	576	FQQFGRDIADTTDAV	973.93	HLA-DQA1*05:01/DQB1*02:01
						836	850	QYGDCLGDIAARDLI	978.19	HLA-DQA1*05:01/DQB1*02:01
						48	62	LHSTQDLFLPFFSNV	978.50	HLA-DQA1*05:01/DQB1*02:01
						606	620	NQVAVLYQDVNCTEV	997.37	HLA-DQA1*05:01/DQB1*02:01
						1152	1166	LDKYFKNHTSPDVDL	80.79	HLA-DRB1*01:01
						924	938	ANQFNSAIGKIQDSL	81.53	HLA-DRB1*01:01
						1061	1075	VFLHVTYVPAQEKNF	81.73	HLA-DRB1*01:01
						1217	1231	WLGFIAGLIAIVMVT	82.41	HLA-DRB1*01:01
						448	462	NYNYLYRLFRKSNLK	83.21	HLA-DRB1*01:01
						183	197	QGNFKNLREFVFKNI	257.67	HLA-DRB5*01:01
						155	169	SEFRVYSSANNCTFE	262.34	HLA-DRB5*01:01
						847	861	RDLICAQKFNGLTVL	264.73	HLA-DRB1*07:01
						924	938	ANQFNSAIGKIQDSL	267.04	HLA-DRB1*07:01
						1217	1231	WLGFIAGLIAIVMVT	268.61	HLA-DRB1*07:01
						784	798	QVKQIYKTPPIKDFG	268.81	HLA-DRB1*07:01
						847	861	RDLICAQKFNGLTVL	333.23	HLA-DRB4*01:01
						1044	1058	GKGYHLMSFPQSAPH	337.24	HLA-DRB1*15:01
						784	798	QVKQIYKTPPIKDFG	339.26	HLA-DRB1*15:01
						315	329	TSNFRVQPTESIVRF	339.41	HLA-DRB1*15:01
						722	736	VTTEILPVSMTKTSV	340.10	HLA-DRB4*01:01
						632	646	TWRVYSTGSNVFQTR	349.83	HLA-DRB1*15:01
						34	48	RGVYYPDKVFRSSVL	359.02	HLA-DRB1*13:02
						1015	1029	AAEIRASANLAATKM	359.84	HLA-DRB1*11:01
						555	569	SNKKFLPFQQFGRDI	360.44	HLA-DRB1*11:01
						1171	1185	GINASVVNIQKEIDR	363.05	HLA-DRB1*13:02
						1152	1166	LDKYFKNHTSPDVDL	366.97	HLA-DRB1*13:02
						784	798	QVKQIYKTPPIKDFG	374.91	HLA-DRB1*13:02
						120	134	VNNATNVVIKVCEFQ	376.00	HLA-DRB1*13:02
						424	438	KLPDDFTGCVIAWNS	412.22	HLA-DQA1*05:01/DQB1*03:01
						1072	1086	EKNFTTAPAICHDGK	467.21	HLA-DRB1*04:05
						183	197	QGNFKNLREFVFKNI	467.22	HLA-DRB1*04:05
						63	77	TWFHAIHVSGTNGTK	469.89	HLA-DRB1*04:05
						483	497	VEGFNCYFPLQSYGF	480.32	HLA-DRB1*04:01
						501	515	NGVGYQPYRVVVLSF	485.65	HLA-DRB1*04:01
						469	483	STEIYQAGSTPCNGV	486.33	HLA-DRB1*04:01
						929	943	SAIGKIQDSLSSTAS	487.31	HLA-DRB1*04:01
						993	1007	IDRLITGRLQSLQTY	598.35	HLA-DPA1*01:03/DPB1*02:01
						824	838	NKVTLADAGFIKQYG	604.76	HLA-DPA1*01:03/DPB1*02:01
						101	115	IRGWIFGTTLDSKTQ	605.73	HLA-DPA1*01:03/DPB1*02:01
						867	881	DEMIAQYTSALLAGT	609.12	HLA-DRB1*08:02
						968	982	SNFGAISSVLNDILS	609.76	HLA-DRB1*08:02
						685	699	RSVASQSIIAYTMSL	624.89	HLA-DPA1*01:03/DPB1*02:01
						96	110	EKSNIIRGWIFGTTL	831.80	HLA-DRB1*12:01
						501	515	NGVGYQPYRVVVLSF	838.23	HLA-DRB1*12:01
						1127	1141	DVVIGIVNNTVYDPL	842.35	HLA-DRB1*12:01
						307	321	TVEKGIYQTSNFRVQ	858.03	HLA-DRB1*12:01
						200	214	YFKIYSKHTPINLVR	862.20	HLA-DRB1*12:01
						934	948	IQDSLSSTASALGKL	85.01	HLA-DRB1*01:01
						680	694	SPRRARSVASQSIIA	86.62	HLA-DRB1*01:01
						512	526	VLSFELLHAPATVCG	268.77	HLA-DRB5*01:01
						240	254	TLLALHRSYLTPGDS	279.57	HLA-DRB5*01:01
						374	388	FSTFKCYGVSPTKLN	282.72	HLA-DRB5*01:01
						753	767	LLQYGSFCTQLNRAL	283.38	HLA-DRB5*01:01
						958	972	ALNTLVKQLSSNFGA	291.49	HLA-DRB1*07:01
						958	972	ALNTLVKQLSSNFGA	300.68	HLA-DRB1*09:01
						300	314	KCTLKSFTVEKGIYQ	344.66	HLA-DRB4*01:01
						973	987	ISSVLNDILSRLDKV	351.27	HLA-DRB4*01:01
						819	833	EDLLFNKVTLADAGF	366.14	HLA-DRB1*15:01
						792	806	PPIKDFGGFNFSQIL	369.79	HLA-DRB1*15:01
						1217	1231	WLGFIAGLIAIVMVT	370.74	HLA-DRB1*15:01
						847	861	RDLICAQKFNGLTVL	382.10	HLA-DRB1*13:02
						240	254	TLLALHRSYLTPGDS	391.20	HLA-DRB1*13:02
						512	526	VLSFELLHAPATVCG	403.79	HLA-DRB1*11:01
						988	1002	EAEVQIDRLITGRLQ	405.24	HLA-DRB1*11:01
						300	314	KCTLKSFTVEKGIYQ	407.60	HLA-DRB1*11:01
						40	54	DKVFRSSVLHSTQDL	421.36	HLA-DQA1*05:01/DQB1*03:01
						939	953	SSTASALGKLQDVVN	427.17	HLA-DQA1*05:01/DQB1*03:01
						929	943	SAIGKIQDSLSSTAS	443.69	HLA-DQA1*05:01/DQB1*03:01
						131	145	CEFQFCNDPFLGVYY	495.66	HLA-DRB1*04:01
						1056	1070	APHGVVFLHVTYVPA	497.34	HLA-DRB1*04:01
						802	816	FSQILPDPSKPSKRS	499.23	HLA-DRB1*04:01
						200	214	YFKIYSKHTPINLVR	628.77	HLA-DPA1*01:03/DPB1*02:01
						680	694	SPRRARSVASQSIIA	635.53	HLA-DRB1*08:02
						87	101	NDGVYFASTEKSNII	637.47	HLA-DRB1*08:02
						453	467	YRLFRKSNLKPFERD	647.90	HLA-DPA1*01:03/DPB1*02:01
						34	48	RGVYYPDKVFRSSVL	656.46	HLA-DPA1*01:03/DPB1*02:01
						988	1002	EAEVQIDRLITGRLQ	656.54	HLA-DRB1*08:02
						424	438	KLPDDFTGCVIAWNS	683.44	HLA-DQA1*01:02/DQB1*06:02
						101	115	IRGWIFGTTLDSKTQ	687.27	HLA-DPA1*02:01/DPB1*01:01
						993	1007	IDRLITGRLQSLQTY	689.70	HLA-DQA1*01:02/DQB1*06:02
						722	736	VTTEILPVSMTKTSV	704.38	HLA-DQA1*01:02/DQB1*06:02
						973	987	ISSVLNDILSRLDKV	707.81	HLA-DPA1*02:01/DPB1*01:01
						34	48	RGVYYPDKVFRSSVL	715.87	HLA-DPA1*02:01/DPB1*01:01
						4	18	FLVLLPLVSSQCVNL	718.14	HLA-DPA1*02:01/DPB1*01:01
						692	706	IIAYTMSLGAENSVA	867.19	HLA-DRB1*12:01
						1015	1029	AAEIRASANLAATKM	882.57	HLA-DRB1*12:01
						448	462	NYNYLYRLFRKSNLK	967.38	HLA-DRB1*03:01
						365	379	YSVLYNSASFSTFKC	981.77	HLA-DRB1*03:01
						722	736	VTTEILPVSMTKTSV	88.84	HLA-DRB1*01:01
						1259	1273	DDSEPVLKGVKLHYT	292.24	HLA-DRB5*01:01
						183	197	QGNFKNLREFVFKNI	299.39	HLA-DRB1*07:01
						761	775	TQLNRALTGIAVEQD	301.14	HLA-DRB1*07:01
						1056	1070	APHGVVFLHVTYVPA	306.68	HLA-DRB1*09:01
						506	520	QPYRVVVLSFELLHA	308.15	HLA-DRB1*09:01
						260	274	AGAAAYYVGYLQPRT	308.28	HLA-DRB1*09:01
						34	48	RGVYYPDKVFRSSVL	310.48	HLA-DRB1*09:01
						1166	1180	LGDISGINASVVNIQ	316.40	HLA-DRB1*09:01
						1212	1226	WPWYIWLGFIAGLIA	316.97	HLA-DRB1*09:01
						1061	1075	VFLHVTYVPAQEKNF	369.33	HLA-DRB4*01:01
						685	699	RSVASQSIIAYTMSL	372.66	HLA-DRB4*01:01
						1207	1221	EQYIKWPWYIWLGFI	380.61	HLA-DRB1*15:01
						4	18	FLVLLPLVSSQCVNL	402.70	HLA-DRB1*13:02
						81	95	NPVLPFNDGVYFAST	407.65	HLA-DRB1*13:02
						621	635	PVAIHADQLTPTWRV	407.98	HLA-DRB1*13:02
						852	866	AQKFNGLTVLPPLLT	412.96	HLA-DRB1*13:02
						753	767	LLQYGSFCTQLNRAL	421.39	HLA-DRB1*11:01
						344	358	ATRFASVYAWNRKRI	427.36	HLA-DRB1*13:02
						847	861	RDLICAQKFNGLTVL	427.85	HLA-DRB1*11:01
						155	169	SEFRVYSSANNCTFE	430.61	HLA-DRB1*11:01
						1061	1075	VFLHVTYVPAQEKNF	433.30	HLA-DRB1*11:01
						517	531	LLHAPATVCGPKKST	479.25	HLA-DQA1*05:01/DQB1*03:01
						260	274	AGAAAYYVGYLQPRT	520.78	HLA-DRB1*04:05
						578	592	DPQTLEILDITPCSF	520.91	HLA-DRB1*04:01
						539	553	VNFNFNGLTGTGVLT	521.73	HLA-DRB1*04:05
						399	413	SFVIRGDEVRQIAPG	524.35	HLA-DRB1*04:01
						349	363	SVYAWNRKRISNCVA	663.43	HLA-DRB1*08:02
						300	314	KCTLKSFTVEKGIYQ	669.66	HLA-DRB1*08:02
						1100	1114	THWFVTQRNFYEPQI	673.63	HLA-DRB1*08:02
						1044	1058	GKGYHLMSFPQSAPH	692.42	HLA-DPA1*01:03/DPB1*02:01
						1091	1105	REGVFVSNGTHWFVT	701.18	HLA-DPA1*01:03/DPB1*02:01
						692	706	IIAYTMSLGAENSVA	702.10	HLA-DPA1*01:03/DPB1*02:01
						998	1012	TGRLQSLQTYVTQQL	709.43	HLA-DQA1*01:02/DQB1*06:02
						63	77	TWFHAIHVSGTNGTK	713.82	HLA-DQA1*01:02/DQB1*06:02
						230	244	PIGINITRFQTLLAL	724.29	HLA-DQA1*01:02/DQB1*06:02
						685	699	RSVASQSIIAYTMSL	725.42	HLA-DPA1*02:01/DPB1*01:01
						912	926	TQNVLYENQKLIANQ	743.08	HLA-DPA1*02:01/DPB1*01:01
						819	833	EDLLFNKVTLADAGF	947.64	HLA-DRB1*12:01
						34	48	RGVYYPDKVFRSSVL	96.52	HLA-DRB1*01:01
						260	274	AGAAAYYVGYLQPRT	304.78	HLA-DRB5*01:01
						140	154	FLGVYYHKNNKSWME	320.27	HLA-DRB1*07:01
						958	972	ALNTLVKQLSSNFGA	320.49	HLA-DRB5*01:01
						461	475	LKPFERDISTEIYQA	320.51	HLA-DRB1*07:01
						191	205	EFVFKNIDGYFKIYS	322.70	HLA-DRB1*09:01
						703	717	NSVAYSNNSIAIPTN	325.21	HLA-DRB1*07:01
						453	467	YRLFRKSNLKPFERD	325.43	HLA-DRB1*09:01
						300	314	KCTLKSFTVEKGIYQ	331.37	HLA-DRB1*07:01
						1217	1231	WLGFIAGLIAIVMVT	331.80	HLA-DRB1*09:01
						1061	1075	VFLHVTYVPAQEKNF	406.73	HLA-DRB1*15:01
						814	828	KRSFIEDLLFNKVTL	413.00	HLA-DRB1*15:01
						58	72	FFSNVTWFHAIHVSG	443.22	HLA-DRB1*13:02
						968	982	SNFGAISSVLNDILS	446.12	HLA-DRB1*13:02
						506	520	QPYRVVVLSFELLHA	465.98	HLA-DRB1*11:01
						87	101	NDGVYFASTEKSNII	468.97	HLA-DRB1*11:01
						680	694	SPRRARSVASQSIIA	535.35	HLA-DRB1*04:01
						578	592	DPQTLEILDITPCSF	543.71	HLA-DRB1*04:05
						453	467	YRLFRKSNLKPFERD	550.56	HLA-DRB1*04:01
						81	95	NPVLPFNDGVYFAST	735.43	HLA-DPA1*01:03/DPB1*02:01
						544	558	NGLTGTGVLTESNKK	744.57	HLA-DQA1*01:02/DQB1*06:02
						692	706	IIAYTMSLGAENSVA	754.45	HLA-DPA1*02:01/DPB1*01:01
						753	767	LLQYGSFCTQLNRAL	757.58	HLA-DQA1*01:02/DQB1*06:02
						443	457	SKVGGNYNYLYRLFR	774.81	HLA-DPA1*02:01/DPB1*01:01
						578	592	DPQTLEILDITPCSF	982.27	HLA-DRB1*12:01
						53	67	DLFLPFFSNVTWFHA	987.84	HLA-DRB1*12:01
						1166	1180	LGDISGINASVVNIQ	101.69	HLA-DRB1*01:01
						1100	1114	THWFVTQRNFYEPQI	103.90	HLA-DRB1*01:01
						87	101	NDGVYFASTEKSNII	105.64	HLA-DRB1*01:01
						1100	1114	THWFVTQRNFYEPQI	330.28	HLA-DRB5*01:01
						988	1002	EAEVQIDRLITGRLQ	334.94	HLA-DRB5*01:01
						797	811	FGGFNFSQILPDPSK	337.89	HLA-DRB1*07:01
						96	110	EKSNIIRGWIFGTTL	338.18	HLA-DRB1*07:01
						1028	1042	KMSECVLGQSKRVDF	339.98	HLA-DRB5*01:01
						448	462	NYNYLYRLFRKSNLK	345.44	HLA-DRB1*09:01
						300	314	KCTLKSFTVEKGIYQ	349.40	HLA-DRB1*09:01
						96	110	EKSNIIRGWIFGTTL	349.70	HLA-DRB1*09:01
						1259	1273	DDSEPVLKGVKLHYT	424.67	HLA-DRB1*15:01
						1005	1019	QTYVTQQLIRAAEIR	426.99	HLA-DRB1*15:01
						1202	1216	ELGKYEQYIKWPWYI	436.98	HLA-DRB1*15:01
						40	54	DKVFRSSVLHSTQDL	453.99	HLA-DRB1*13:02
						539	553	VNFNFNGLTGTGVLT	455.55	HLA-DRB1*13:02
						349	363	SVYAWNRKRISNCVA	463.45	HLA-DRB1*13:02
						626	640	ADQLTPTWRVYSTGS	478.58	HLA-DRB1*11:01
						814	828	KRSFIEDLLFNKVTL	478.99	HLA-DRB1*13:02
						1091	1105	REGVFVSNGTHWFVT	486.56	HLA-DRB1*11:01
						63	77	TWFHAIHVSGTNGTK	490.27	HLA-DRB1*11:01
						4	18	FLVLLPLVSSQCVNL	496.31	HLA-DRB1*11:01
						1119	1133	NTFVSGNCDVVIGIV	513.68	HLA-DQA1*05:01/DQB1*03:01
						852	866	AQKFNGLTVLPPLLT	515.73	HLA-DQA1*05:01/DQB1*03:01
						710	724	NSIAIPTNFTISVTT	538.84	HLA-DQA1*05:01/DQB1*03:01
						209	223	PINLVRDLPQGFSAL	562.25	HLA-DRB1*04:05
						814	828	KRSFIEDLLFNKVTL	587.51	HLA-DRB1*04:01
						307	321	TVEKGIYQTSNFRVQ	721.95	HLA-DRB1*08:02
						715	729	PTNFTISVTTEILPV	726.48	HLA-DRB1*08:02
						963	977	VKQLSSNFGAISSVL	731.64	HLA-DRB1*08:02
						1056	1070	APHGVVFLHVTYVPA	745.95	HLA-DRB1*08:02
						819	833	EDLLFNKVTLADAGF	759.43	HLA-DPA1*01:03/DPB1*02:01
						912	926	TQNVLYENQKLIANQ	793.01	HLA-DPA1*01:03/DPB1*02:01
						384	398	PTKLNDLCFTNVYAD	798.64	HLA-DPA1*01:03/DPB1*02:01
						534	548	VKNKCVNFNFNGLTG	803.18	HLA-DPA1*01:03/DPB1*02:01
						217	231	PQGFSALEPLVDLPI	349.62	HLA-DRB1*07:01
						230	244	PIGINITRFQTLLAL	349.79	HLA-DRB5*01:01
						819	833	EDLLFNKVTLADAGF	353.67	HLA-DRB1*07:01
						919	933	NQKLIANQFNSAIGK	356.01	HLA-DRB1*07:01
						880	894	GTITSGWTFGAGAAL	359.14	HLA-DRB1*07:01
						873	887	YTSALLAGTITSGWT	361.11	HLA-DRB1*09:01
						365	379	YSVLYNSASFSTFKC	361.70	HLA-DRB5*01:01
						953	967	NQNAQALNTLVKQLS	364.39	HLA-DRB5*01:01
						680	694	SPRRARSVASQSIIA	485.92	HLA-DRB1*13:02
						761	775	TQLNRALTGIAVEQD	494.36	HLA-DRB1*13:02
						115	129	QSLLIVNNATNVVIK	507.15	HLA-DRB1*11:01
						1091	1105	REGVFVSNGTHWFVT	569.14	HLA-DQA1*05:01/DQB1*03:01
						453	467	YRLFRKSNLKPFERD	575.43	HLA-DRB1*04:05
						1072	1086	EKNFTTAPAICHDGK	754.08	HLA-DRB1*08:02
						324	338	ESIVRFPNITNLCPF	762.13	HLA-DRB1*08:02
						777	791	NTQEVFAQVKQIYKT	773.51	HLA-DRB1*08:02
						365	379	YSVLYNSASFSTFKC	809.24	HLA-DQA1*01:02/DQB1*06:02
						958	972	ALNTLVKQLSSNFGA	811.89	HLA-DQA1*01:02/DQB1*06:02
						315	329	TSNFRVQPTESIVRF	825.08	HLA-DPA1*02:01/DPB1*01:01
						824	838	NKVTLADAGFIKQYG	834.14	HLA-DPA1*02:01/DPB1*01:01
						333	347	TNLCPFGEVFNATRF	847.33	HLA-DPA1*01:03/DPB1*02:01
						140	154	FLGVYYHKNNKSWME	112.01	HLA-DRB1*01:01
						272	286	PRTFLLKYNENGTIT	116.52	HLA-DRB1*01:01
						919	933	NQKLIANQFNSAIGK	365.88	HLA-DRB1*09:01
						847	861	RDLICAQKFNGLTVL	368.99	HLA-DRB1*09:01
						722	736	VTTEILPVSMTKTSV	371.07	HLA-DRB1*07:01
						63	77	TWFHAIHVSGTNGTK	371.40	HLA-DRB5*01:01
						885	899	GWTFGAGAALQIPFA	375.71	HLA-DRB5*01:01
						819	833	EDLLFNKVTLADAGF	377.80	HLA-DRB1*09:01
						639	653	GSNVFQTRAGCLIGA	379.80	HLA-DRB5*01:01
						867	881	DEMIAQYTSALLAGT	434.09	HLA-DRB4*01:01
						1171	1185	GINASVVNIQKEIDR	439.03	HLA-DRB4*01:01
						912	926	TQNVLYENQKLIANQ	442.45	HLA-DRB4*01:01
						685	699	RSVASQSIIAYTMSL	476.56	HLA-DRB1*15:01
						374	388	FSTFKCYGVSPTKLN	478.72	HLA-DRB1*15:01
						1005	1019	QTYVTQQLIRAAEIR	515.37	HLA-DRB1*13:02
						265	279	YYVGYLQPRTFLLKY	518.65	HLA-DRB1*13:02
						685	699	RSVASQSIIAYTMSL	523.89	HLA-DRB1*13:02
						606	620	NQVAVLYQDVNCTEV	529.27	HLA-DRB1*13:02
						998	1012	TGRLQSLQTYVTQQL	535.15	HLA-DRB1*11:01
						96	110	EKSNIIRGWIFGTTL	579.05	HLA-DQA1*05:01/DQB1*03:01
						58	72	FFSNVTWFHAIHVSG	583.50	HLA-DQA1*05:01/DQB1*03:01
						824	838	NKVTLADAGFIKQYG	586.04	HLA-DQA1*05:01/DQB1*03:01
						1161	1175	SPDVDLGDISGINAS	597.08	HLA-DQA1*05:01/DQB1*03:01
						1212	1226	WPWYIWLGFIAGLIA	602.27	HLA-DQA1*05:01/DQB1*03:01
						1111	1125	EPQIITTDNTFVSGN	609.74	HLA-DRB1*04:05
						703	717	NSVAYSNNSIAIPTN	620.15	HLA-DRB1*04:05
						873	887	YTSALLAGTITSGWT	631.12	HLA-DRB1*04:01
						685	699	RSVASQSIIAYTMSL	649.46	HLA-DRB1*04:01
						191	205	EFVFKNIDGYFKIYS	783.95	HLA-DRB1*08:02
						685	699	RSVASQSIIAYTMSL	788.01	HLA-DRB1*08:02
						1259	1273	DDSEPVLKGVKLHYT	790.73	HLA-DRB1*08:02
						389	403	DLCFTNVYADSFVIR	833.96	HLA-DQA1*01:02/DQB1*06:02
						710	724	NSIAIPTNFTISVTT	848.49	HLA-DQA1*01:02/DQB1*06:02
						819	833	EDLLFNKVTLADAGF	855.36	HLA-DPA1*02:01/DPB1*01:01
						968	982	SNFGAISSVLNDILS	876.44	HLA-DPA1*01:03/DPB1*02:01
						461	475	LKPFERDISTEIYQA	884.57	HLA-DPA1*02:01/DPB1*01:01
						357	371	RISNCVADYSVLYNS	893.18	HLA-DPA1*01:03/DPB1*02:01
						1051	1065	SFPQSAPHGVVFLHV	893.27	HLA-DPA1*01:03/DPB1*02:01
						973	987	ISSVLNDILSRLDKV	906.61	HLA-DPA1*01:03/DPB1*02:01
						191	205	EFVFKNIDGYFKIYS	118.20	HLA-DRB1*01:01
						101	115	IRGWIFGTTLDSKTQ	118.26	HLA-DRB1*01:01
						748	762	ECSNLLLQYGSFCTQ	118.75	HLA-DRB1*01:01
						300	314	KCTLKSFTVEKGIYQ	119.22	HLA-DRB1*01:01
						880	894	GTITSGWTFGAGAAL	119.52	HLA-DRB1*01:01
						506	520	QPYRVVVLSFELLHA	121.00	HLA-DRB1*01:01
						632	646	TWRVYSTGSNVFQTR	394.77	HLA-DRB5*01:01
						1044	1058	GKGYHLMSFPQSAPH	396.34	HLA-DRB1*07:01
						1100	1114	THWFVTQRNFYEPQI	403.92	HLA-DRB1*07:01
						539	553	VNFNFNGLTGTGVLT	405.03	HLA-DRB5*01:01
						761	775	TQLNRALTGIAVEQD	446.44	HLA-DRB4*01:01
						968	982	SNFGAISSVLNDILS	491.99	HLA-DRB1*15:01
						349	363	SVYAWNRKRISNCVA	496.16	HLA-DRB1*15:01
						1028	1042	KMSECVLGQSKRVDF	505.56	HLA-DRB1*15:01
						549	563	TGVLTESNKKFLPFQ	535.96	HLA-DRB1*13:02
						1028	1042	KMSECVLGQSKRVDF	553.08	HLA-DRB1*13:02
						307	321	TVEKGIYQTSNFRVQ	563.18	HLA-DRB1*11:01
						819	833	EDLLFNKVTLADAGF	580.09	HLA-DRB1*11:01
						374	388	FSTFKCYGVSPTKLN	615.23	HLA-DQA1*05:01/DQB1*03:01
						245	259	HRSYLTPGDSSSGWT	624.27	HLA-DQA1*05:01/DQB1*03:01
						87	101	NDGVYFASTEKSNII	628.88	HLA-DQA1*05:01/DQB1*03:01
						831	845	AGFIKQYGDCLGDIA	644.02	HLA-DRB1*04:05
						973	987	ISSVLNDILSRLDKV	650.07	HLA-DRB1*04:05
						761	775	TQLNRALTGIAVEQD	651.26	HLA-DRB1*04:05
						761	775	TQLNRALTGIAVEQD	657.10	HLA-DRB1*04:01
						873	887	YTSALLAGTITSGWT	814.85	HLA-DRB1*08:02
						1127	1141	DVVIGIVNNTVYDPL	815.95	HLA-DRB1*08:02
						34	48	RGVYYPDKVFRSSVL	838.84	HLA-DRB1*08:02
						357	371	RISNCVADYSVLYNS	872.77	HLA-DQA1*01:02/DQB1*06:02
						1119	1133	NTFVSGNCDVVIGIV	881.44	HLA-DQA1*01:02/DQB1*06:02
						968	982	SNFGAISSVLNDILS	901.80	HLA-DPA1*02:01/DPB1*01:01
						988	1002	EAEVQIDRLITGRLQ	126.43	HLA-DRB1*01:01
						824	838	NKVTLADAGFIKQYG	130.51	HLA-DRB1*01:01
						101	115	IRGWIFGTTLDSKTQ	401.28	HLA-DRB1*09:01
						703	717	NSVAYSNNSIAIPTN	402.19	HLA-DRB1*09:01
						784	798	QVKQIYKTPPIKDFG	407.42	HLA-DRB1*09:01
						906	920	FNGIGVTQNVLYENQ	410.81	HLA-DRB1*07:01
						993	1007	IDRLITGRLQSLQTY	428.34	HLA-DRB5*01:01
						506	520	QPYRVVVLSFELLHA	431.27	HLA-DRB5*01:01
						901	915	QMAYRFNGIGVTQNV	442.52	HLA-DRB5*01:01
						606	620	NQVAVLYQDVNCTEV	464.72	HLA-DRB4*01:01
						814	828	KRSFIEDLLFNKVTL	468.36	HLA-DRB4*01:01
						784	798	QVKQIYKTPPIKDFG	476.77	HLA-DRB4*01:01
						639	653	GSNVFQTRAGCLIGA	517.82	HLA-DRB1*15:01
						722	736	VTTEILPVSMTKTSV	522.49	HLA-DRB1*15:01
						389	403	DLCFTNVYADSFVIR	523.84	HLA-DRB1*15:01
						777	791	NTQEVFAQVKQIYKT	525.86	HLA-DRB1*15:01
						1127	1141	DVVIGIVNNTVYDPL	531.39	HLA-DRB1*15:01
						953	967	NQNAQALNTLVKQLS	572.47	HLA-DRB1*13:02
						131	145	CEFQFCNDPFLGVYY	585.75	HLA-DRB1*13:02
						802	816	FSQILPDPSKPSKRS	598.18	HLA-DRB1*13:02
						365	379	YSVLYNSASFSTFKC	625.59	HLA-DRB1*11:01
						81	95	NPVLPFNDGVYFAST	649.34	HLA-DQA1*05:01/DQB1*03:01
						279	293	YNENGTITDAVDCAL	649.92	HLA-DQA1*05:01/DQB1*03:01
						715	729	PTNFTISVTTEILPV	662.11	HLA-DQA1*05:01/DQB1*03:01
						555	569	SNKKFLPFQQFGRDI	671.48	HLA-DRB1*04:05
						722	736	VTTEILPVSMTKTSV	682.65	HLA-DRB1*04:01
						15	29	CVNLTTRTQLPPAYT	887.18	HLA-DQA1*01:02/DQB1*06:02
						616	630	NCTEVPVAIHADQLT	895.48	HLA-DQA1*01:02/DQB1*06:02
						250	264	TPGDSSSGWTAGAAA	899.46	HLA-DQA1*01:02/DQB1*06:02
						766	780	ALTGIAVEQDKNTQE	903.48	HLA-DQA1*01:02/DQB1*06:02
						797	811	FGGFNFSQILPDPSK	915.87	HLA-DQA1*01:02/DQB1*06:02
						578	592	DPQTLEILDITPCSF	952.03	HLA-DPA1*02:01/DPB1*01:01
						777	791	NTQEVFAQVKQIYKT	958.91	HLA-DPA1*02:01/DPB1*01:01
						29	43	TNSFTRGVYYPDKVF	973.12	HLA-DPA1*01:03/DPB1*02:01
						1212	1226	WPWYIWLGFIAGLIA	131.61	HLA-DRB1*01:01
						183	197	QGNFKNLREFVFKNI	131.77	HLA-DRB1*01:01
						831	845	AGFIKQYGDCLGDIA	131.84	HLA-DRB1*01:01
						389	403	DLCFTNVYADSFVIR	134.88	HLA-DRB1*01:01
						847	861	RDLICAQKFNGLTVL	136.37	HLA-DRB1*01:01
						948	962	LQDVVNQNAQALNTL	137.09	HLA-DRB1*01:01
						722	736	VTTEILPVSMTKTSV	417.21	HLA-DRB1*09:01
						722	736	VTTEILPVSMTKTSV	456.94	HLA-DRB5*01:01
						165	179	NCTFEYVSQPFLMDL	457.02	HLA-DRB5*01:01
						483	497	VEGFNCYFPLQSYGF	459.97	HLA-DRB5*01:01
						998	1012	TGRLQSLQTYVTQQL	467.11	HLA-DRB5*01:01
						1202	1216	ELGKYEQYIKWPWYI	632.18	HLA-DRB1*11:01
						912	926	TQNVLYENQKLIANQ	652.00	HLA-DRB1*11:01
						901	915	QMAYRFNGIGVTQNV	656.45	HLA-DRB1*11:01
						639	653	GSNVFQTRAGCLIGA	660.41	HLA-DRB1*11:01
						748	762	ECSNLLLQYGSFCTQ	678.62	HLA-DRB1*04:05
						601	615	GTNTSNQVAVLYQDV	683.76	HLA-DQA1*05:01/DQB1*03:01
						885	899	GWTFGAGAALQIPFA	685.35	HLA-DRB1*04:05
						492	506	LQSYGFQPTNGVGYQ	693.30	HLA-DRB1*04:05
						993	1007	IDRLITGRLQSLQTY	699.71	HLA-DRB1*04:05
						616	630	NCTEVPVAIHADQLT	725.35	HLA-DQA1*05:01/DQB1*03:01
						906	920	FNGIGVTQNVLYENQ	732.12	HLA-DRB1*04:01
						978	992	NDILSRLDKVEAEVQ	891.45	HLA-DRB1*08:02
						753	767	LLQYGSFCTQLNRAL	907.08	HLA-DRB1*08:02
						588	602	TPCSFGGVSVITPGT	924.67	HLA-DQA1*01:02/DQB1*06:02
						919	933	NQKLIANQFNSAIGK	943.45	HLA-DQA1*01:02/DQB1*06:02
						87	101	NDGVYFASTEKSNII	965.19	HLA-DPA1*02:01/DPB1*01:01
						1044	1058	GKGYHLMSFPQSAPH	979.58	HLA-DPA1*02:01/DPB1*01:01
						963	977	VKQLSSNFGAISSVL	981.52	HLA-DPA1*02:01/DPB1*01:01
						861	875	LPPLLTDEMIAQYTS	982.97	HLA-DPA1*02:01/DPB1*01:01
						453	467	YRLFRKSNLKPFERD	141.41	HLA-DRB1*01:01
						407	421	VRQIAPGQTGKIADY	447.02	HLA-DRB1*09:01
						824	838	NKVTLADAGFIKQYG	482.09	HLA-DRB5*01:01
						501	515	NGVGYQPYRVVVLSF	492.38	HLA-DRB5*01:01
						512	526	VLSFELLHAPATVCG	510.35	HLA-DRB4*01:01
						307	321	TVEKGIYQTSNFRVQ	516.14	HLA-DRB4*01:01
						512	526	VLSFELLHAPATVCG	632.04	HLA-DRB1*13:02
						993	1007	IDRLITGRLQSLQTY	640.92	HLA-DRB1*13:02
						722	736	VTTEILPVSMTKTSV	644.80	HLA-DRB1*13:02
						10	24	LVSSQCVNLTTRTQL	653.95	HLA-DRB1*13:02
						492	506	LQSYGFQPTNGVGYQ	656.61	HLA-DRB1*13:02
						501	515	NGVGYQPYRVVVLSF	698.10	HLA-DRB1*11:01
						929	943	SAIGKIQDSLSSTAS	710.69	HLA-DRB1*04:05
						906	920	FNGIGVTQNVLYENQ	712.06	HLA-DRB1*04:05
						685	699	RSVASQSIIAYTMSL	728.44	HLA-DRB1*04:05
						784	798	QVKQIYKTPPIKDFG	730.33	HLA-DRB1*04:05
						501	515	NGVGYQPYRVVVLSF	731.13	HLA-DQA1*05:01/DQB1*03:01
						155	169	SEFRVYSSANNCTFE	751.07	HLA-DQA1*05:01/DQB1*03:01
						784	798	QVKQIYKTPPIKDFG	757.32	HLA-DRB1*04:01
						501	515	NGVGYQPYRVVVLSF	926.14	HLA-DRB1*08:02
						183	197	QGNFKNLREFVFKNI	933.40	HLA-DRB1*08:02
						217	231	PQGFSALEPLVDLPI	961.87	HLA-DQA1*01:02/DQB1*06:02
						279	293	YNENGTITDAVDCAL	979.93	HLA-DQA1*01:02/DQB1*06:02
						1038	1052	KRVDFCGKGYHLMSF	464.42	HLA-DRB1*09:01
						748	762	ECSNLLLQYGSFCTQ	468.69	HLA-DRB1*09:01
						710	724	NSIAIPTNFTISVTT	486.98	HLA-DRB1*07:01
						968	982	SNFGAISSVLNDILS	503.84	HLA-DRB5*01:01
						349	363	SVYAWNRKRISNCVA	525.60	HLA-DRB4*01:01
						797	811	FGGFNFSQILPDPSK	533.00	HLA-DRB4*01:01
						338	352	FGEVFNATRFASVYA	537.18	HLA-DRB4*01:01
						539	553	VNFNFNGLTGTGVLT	605.07	HLA-DRB1*15:01
						407	421	VRQIAPGQTGKIADY	665.65	HLA-DRB1*13:02
						448	462	NYNYLYRLFRKSNLK	683.12	HLA-DRB1*13:02
						506	520	QPYRVVVLSFELLHA	687.17	HLA-DRB1*13:02
						73	87	TNGTKRFDNPVLPFN	693.65	HLA-DRB1*13:02
						1072	1086	EKNFTTAPAICHDGK	703.30	HLA-DRB1*11:01
						968	982	SNFGAISSVLNDILS	712.23	HLA-DRB1*11:01
						260	274	AGAAAYYVGYLQPRT	728.78	HLA-DRB1*11:01
						722	736	VTTEILPVSMTKTSV	737.67	HLA-DRB1*04:05
						110	124	LDSKTQSLLIVNNAT	744.07	HLA-DRB1*04:05
						101	115	IRGWIFGTTLDSKTQ	774.31	HLA-DQA1*05:01/DQB1*03:01
						183	197	QGNFKNLREFVFKNI	779.43	HLA-DRB1*04:01
						710	724	NSIAIPTNFTISVTT	782.35	HLA-DRB1*04:01
						10	24	LVSSQCVNLTTRTQL	787.31	HLA-DRB1*04:01
						988	1002	EAEVQIDRLITGRLQ	788.30	HLA-DRB1*04:01
						948	962	LQDVVNQNAQALNTL	791.11	HLA-DRB1*04:01
						722	736	VTTEILPVSMTKTSV	792.32	HLA-DQA1*05:01/DQB1*03:01
						1171	1185	GINASVVNIQKEIDR	797.66	HLA-DQA1*05:01/DQB1*03:01
						492	506	LQSYGFQPTNGVGYQ	815.25	HLA-DQA1*05:01/DQB1*03:01
						1127	1141	DVVIGIVNNTVYDPL	160.68	HLA-DRB1*01:01
						183	197	QGNFKNLREFVFKNI	497.13	HLA-DRB1*09:01
						272	286	PRTFLLKYNENGTIT	511.90	HLA-DRB1*07:01
						1127	1141	DVVIGIVNNTVYDPL	513.97	HLA-DRB1*07:01
						1044	1058	GKGYHLMSFPQSAPH	542.38	HLA-DRB4*01:01
						847	861	RDLICAQKFNGLTVL	543.33	HLA-DRB5*01:01
						501	515	NGVGYQPYRVVVLSF	547.62	HLA-DRB4*01:01
						183	197	QGNFKNLREFVFKNI	553.72	HLA-DRB4*01:01
						357	371	RISNCVADYSVLYNS	642.63	HLA-DRB1*15:01
						761	775	TQLNRALTGIAVEQD	652.09	HLA-DRB1*15:01
						501	515	NGVGYQPYRVVVLSF	718.85	HLA-DRB1*13:02
						1056	1070	APHGVVFLHVTYVPA	736.75	HLA-DRB1*11:01
						272	286	PRTFLLKYNENGTIT	741.56	HLA-DRB1*11:01
						149	163	NKSWMESEFRVYSSA	748.26	HLA-DRB1*11:01
						632	646	TWRVYSTGSNVFQTR	751.15	HLA-DRB1*11:01
						814	828	KRSFIEDLLFNKVTL	764.26	HLA-DRB1*11:01
						1028	1042	KMSECVLGQSKRVDF	769.13	HLA-DRB1*11:01
						670	684	ICASYQTQTNSPRRA	771.35	HLA-DRB1*04:05
						260	274	AGAAAYYVGYLQPRT	800.97	HLA-DRB1*04:01
						115	129	QSLLIVNNATNVVIK	834.27	HLA-DQA1*05:01/DQB1*03:01
						753	767	LLQYGSFCTQLNRAL	838.90	HLA-DQA1*05:01/DQB1*03:01
						639	653	GSNVFQTRAGCLIGA	997.03	HLA-DRB1*08:02
						101	115	IRGWIFGTTLDSKTQ	998.38	HLA-DRB1*08:02
						260	274	AGAAAYYVGYLQPRT	169.59	HLA-DRB1*01:01
						784	798	QVKQIYKTPPIKDFG	169.68	HLA-DRB1*01:01
						140	154	FLGVYYHKNNKSWME	506.63	HLA-DRB1*09:01
						792	806	PPIKDFGGFNFSQIL	507.14	HLA-DRB1*09:01
						461	475	LKPFERDISTEIYQA	516.95	HLA-DRB1*09:01
						431	445	GCVIAWNSNNLDSKV	520.78	HLA-DRB1*07:01
						96	110	EKSNIIRGWIFGTTL	563.45	HLA-DRB4*01:01
						115	129	QSLLIVNNATNVVIK	568.09	HLA-DRB5*01:01
						814	828	KRSFIEDLLFNKVTL	580.08	HLA-DRB5*01:01
						53	67	DLFLPFFSNVTWFHA	580.35	HLA-DRB4*01:01
						209	223	PINLVRDLPQGFSAL	667.07	HLA-DRB1*15:01
						87	101	NDGVYFASTEKSNII	725.60	HLA-DRB1*13:02
						998	1012	TGRLQSLQTYVTQQL	741.15	HLA-DRB1*13:02
						924	938	ANQFNSAIGKIQDSL	781.26	HLA-DRB1*11:01
						988	1002	EAEVQIDRLITGRLQ	797.10	HLA-DRB1*04:05
						722	736	VTTEILPVSMTKTSV	813.83	HLA-DRB1*11:01
						443	457	SKVGGNYNYLYRLFR	821.89	HLA-DRB1*04:05
						1105	1119	TQRNFYEPQIITTDN	842.08	HLA-DRB1*04:01
						894	908	LQIPFAMQMAYRFNG	859.92	HLA-DQA1*05:01/DQB1*03:01
						703	717	NSVAYSNNSIAIPTN	175.73	HLA-DRB1*01:01
						993	1007	IDRLITGRLQSLQTY	536.40	HLA-DRB1*09:01
						626	640	ADQLTPTWRVYSTGS	540.22	HLA-DRB1*07:01
						792	806	PPIKDFGGFNFSQIL	544.81	HLA-DRB1*07:01
						988	1002	EAEVQIDRLITGRLQ	553.63	HLA-DRB1*07:01
						110	124	LDSKTQSLLIVNNAT	561.26	HLA-DRB1*07:01
						131	145	CEFQFCNDPFLGVYY	561.60	HLA-DRB1*07:01
						191	205	EFVFKNIDGYFKIYS	581.78	HLA-DRB4*01:01
						555	569	SNKKFLPFQQFGRDI	597.68	HLA-DRB4*01:01
						841	855	LGDIAARDLICAQKF	598.56	HLA-DRB4*01:01
						549	563	TGVLTESNKKFLPFQ	599.37	HLA-DRB5*01:01
						919	933	NQKLIANQFNSAIGK	615.91	HLA-DRB5*01:01
						149	163	NKSWMESEFRVYSSA	619.47	HLA-DRB5*01:01
						885	899	GWTFGAGAALQIPFA	780.18	HLA-DRB1*13:02
						1105	1119	TQRNFYEPQIITTDN	836.65	HLA-DRB1*04:05
						621	635	PVAIHADQLTPTWRV	861.04	HLA-DRB1*04:01
						973	987	ISSVLNDILSRLDKV	861.63	HLA-DRB1*04:01
						110	124	LDSKTQSLLIVNNAT	865.85	HLA-DRB1*04:01
						831	845	AGFIKQYGDCLGDIA	872.40	HLA-DRB1*04:01
						993	1007	IDRLITGRLQSLQTY	879.83	HLA-DRB1*04:01
						1166	1180	LGDISGINASVVNIQ	888.18	HLA-DRB1*04:01
						1127	1141	DVVIGIVNNTVYDPL	908.78	HLA-DQA1*05:01/DQB1*03:01
						315	329	TSNFRVQPTESIVRF	917.61	HLA-DQA1*05:01/DQB1*03:01
						68	82	IHVSGTNGTKRFDNP	937.18	HLA-DQA1*05:01/DQB1*03:01
						948	962	LQDVVNQNAQALNTL	943.09	HLA-DQA1*05:01/DQB1*03:01
						953	967	NQNAQALNTLVKQLS	178.55	HLA-DRB1*01:01
						96	110	EKSNIIRGWIFGTTL	180.49	HLA-DRB1*01:01
						1051	1065	SFPQSAPHGVVFLHV	547.83	HLA-DRB1*09:01
						469	483	STEIYQAGSTPCNGV	548.71	HLA-DRB1*09:01
						993	1007	IDRLITGRLQSLQTY	574.99	HLA-DRB1*07:01
						578	592	DPQTLEILDITPCSF	615.78	HLA-DRB4*01:01
						431	445	GCVIAWNSNNLDSKV	619.03	HLA-DRB4*01:01
						1028	1042	KMSECVLGQSKRVDF	625.26	HLA-DRB4*01:01
						1202	1216	ELGKYEQYIKWPWYI	629.13	HLA-DRB5*01:01
						670	684	ICASYQTQTNSPRRA	631.06	HLA-DRB5*01:01
						4	18	FLVLLPLVSSQCVNL	648.28	HLA-DRB5*01:01
						761	775	TQLNRALTGIAVEQD	649.60	HLA-DRB5*01:01
						1056	1070	APHGVVFLHVTYVPA	796.28	HLA-DRB1*13:02
						183	197	QGNFKNLREFVFKNI	796.44	HLA-DRB1*13:02
						165	179	NCTFEYVSQPFLMDL	809.27	HLA-DRB1*13:02
						578	592	DPQTLEILDITPCSF	813.36	HLA-DRB1*13:02
						934	948	IQDSLSSTASALGKL	861.14	HLA-DRB1*04:05
						973	987	ISSVLNDILSRLDKV	873.04	HLA-DRB1*11:01
						919	933	NQKLIANQFNSAIGK	881.97	HLA-DRB1*11:01
						912	926	TQNVLYENQKLIANQ	887.38	HLA-DRB1*04:05
						539	553	VNFNFNGLTGTGVLT	900.05	HLA-DRB1*11:01
						96	110	EKSNIIRGWIFGTTL	902.19	HLA-DRB1*11:01
						912	926	TQNVLYENQKLIANQ	911.45	HLA-DRB1*04:01
						443	457	SKVGGNYNYLYRLFR	912.49	HLA-DRB1*04:01
						333	347	TNLCPFGEVFNATRF	921.90	HLA-DRB1*04:01
						1086	1100	KAHFPREGVFVSNGT	962.48	HLA-DQA1*05:01/DQB1*03:01
						333	347	TNLCPFGEVFNATRF	976.53	HLA-DQA1*05:01/DQB1*03:01
						993	1007	IDRLITGRLQSLQTY	998.25	HLA-DQA1*05:01/DQB1*03:01
						555	569	SNKKFLPFQQFGRDI	569.85	HLA-DRB1*09:01
						748	762	ECSNLLLQYGSFCTQ	599.39	HLA-DRB1*07:01
						101	115	IRGWIFGTTLDSKTQ	605.17	HLA-DRB1*07:01
						149	163	NKSWMESEFRVYSSA	615.03	HLA-DRB1*07:01
						140	154	FLGVYYHKNNKSWME	629.72	HLA-DRB4*01:01
						225	239	PLVDLPIGINITRFQ	630.29	HLA-DRB4*01:01
						929	943	SAIGKIQDSLSSTAS	648.61	HLA-DRB4*01:01
						365	379	YSVLYNSASFSTFKC	649.02	HLA-DRB4*01:01
						399	413	SFVIRGDEVRQIAPG	692.44	HLA-DRB5*01:01
						1217	1231	WLGFIAGLIAIVMVT	841.72	HLA-DRB1*13:02
						333	347	TNLCPFGEVFNATRF	907.69	HLA-DRB1*04:05
						873	887	YTSALLAGTITSGWT	907.96	HLA-DRB1*04:05
						680	694	SPRRARSVASQSIIA	911.84	HLA-DRB1*04:05
						10	24	LVSSQCVNLTTRTQL	919.43	HLA-DRB1*04:05
						761	775	TQLNRALTGIAVEQD	921.59	HLA-DRB1*11:01
						953	967	NQNAQALNTLVKQLS	938.10	HLA-DRB1*04:01
						861	875	LPPLLTDEMIAQYTS	951.28	HLA-DRB1*04:01
						1005	1019	QTYVTQQLIRAAEIR	999.22	HLA-DQA1*05:01/DQB1*03:01
						131	145	CEFQFCNDPFLGVYY	589.27	HLA-DRB1*09:01
						1100	1114	THWFVTQRNFYEPQI	592.13	HLA-DRB1*09:01
						777	791	NTQEVFAQVKQIYKT	625.00	HLA-DRB1*07:01
						295	309	PLSETKCTLKSFTVE	628.60	HLA-DRB1*07:01
						260	274	AGAAAYYVGYLQPRT	631.47	HLA-DRB1*07:01
						58	72	FFSNVTWFHAIHVSG	657.72	HLA-DRB4*01:01
						10	24	LVSSQCVNLTTRTQL	657.94	HLA-DRB4*01:01
						1127	1141	DVVIGIVNNTVYDPL	667.28	HLA-DRB4*01:01
						968	982	SNFGAISSVLNDILS	673.02	HLA-DRB4*01:01
						753	767	LLQYGSFCTQLNRAL	678.92	HLA-DRB4*01:01
						867	881	DEMIAQYTSALLAGT	698.60	HLA-DRB5*01:01
						824	838	NKVTLADAGFIKQYG	811.47	HLA-DRB1*15:01
						885	899	GWTFGAGAALQIPFA	814.10	HLA-DRB1*15:01
						48	62	LHSTQDLFLPFFSNV	821.89	HLA-DRB1*15:01
						1061	1075	VFLHVTYVPAQEKNF	866.10	HLA-DRB1*13:02
						48	62	LHSTQDLFLPFFSNV	930.77	HLA-DRB1*04:05
						483	497	VEGFNCYFPLQSYGF	975.24	HLA-DRB1*11:01
						963	977	VKQLSSNFGAISSVL	980.03	HLA-DRB1*11:01
						748	762	ECSNLLLQYGSFCTQ	987.74	HLA-DRB1*04:01
						374	388	FSTFKCYGVSPTKLN	993.18	HLA-DRB1*11:01
						814	828	KRSFIEDLLFNKVTL	210.12	HLA-DRB1*01:01
						912	926	TQNVLYENQKLIANQ	212.97	HLA-DRB1*01:01
						357	371	RISNCVADYSVLYNS	625.50	HLA-DRB1*09:01
						443	457	SKVGGNYNYLYRLFR	649.39	HLA-DRB1*07:01
						357	371	RISNCVADYSVLYNS	675.64	HLA-DRB1*07:01
						1091	1105	REGVFVSNGTHWFVT	695.91	HLA-DRB4*01:01
						324	338	ESIVRFPNITNLCPF	700.86	HLA-DRB4*01:01
						1038	1052	KRVDFCGKGYHLMSF	739.59	HLA-DRB5*01:01
						492	506	LQSYGFQPTNGVGYQ	739.80	HLA-DRB5*01:01
						24	38	LPPAYTNSFTRGVYY	750.57	HLA-DRB5*01:01
						1152	1166	LDKYFKNHTSPDVDL	760.51	HLA-DRB5*01:01
						626	640	ADQLTPTWRVYSTGS	763.20	HLA-DRB5*01:01
						1152	1166	LDKYFKNHTSPDVDL	829.73	HLA-DRB1*15:01
						973	987	ISSVLNDILSRLDKV	840.64	HLA-DRB1*15:01
						1038	1052	KRVDFCGKGYHLMSF	853.44	HLA-DRB1*15:01
						1100	1114	THWFVTQRNFYEPQI	925.08	HLA-DRB1*13:02
						953	967	NQNAQALNTLVKQLS	976.42	HLA-DRB1*04:05
						399	413	SFVIRGDEVRQIAPG	998.21	HLA-DRB1*04:05
						710	724	NSIAIPTNFTISVTT	642.24	HLA-DRB1*09:01
						149	163	NKSWMESEFRVYSSA	646.76	HLA-DRB1*09:01
						621	635	PVAIHADQLTPTWRV	679.26	HLA-DRB1*07:01
						349	363	SVYAWNRKRISNCVA	681.24	HLA-DRB1*07:01
						1051	1065	SFPQSAPHGVVFLHV	697.08	HLA-DRB1*07:01
						272	286	PRTFLLKYNENGTIT	707.83	HLA-DRB4*01:01
						948	962	LQDVVNQNAQALNTL	714.01	HLA-DRB4*01:01
						1100	1114	THWFVTQRNFYEPQI	717.31	HLA-DRB4*01:01
						680	694	SPRRARSVASQSIIA	717.35	HLA-DRB4*01:01
						1181	1195	KEIDRLNEVAKNLNE	974.36	HLA-DRB1*13:02
						777	791	NTQEVFAQVKQIYKT	227.22	HLA-DRB1*01:01
						24	38	LPPAYTNSFTRGVYY	231.06	HLA-DRB1*01:01
						929	943	SAIGKIQDSLSSTAS	232.69	HLA-DRB1*01:01
						710	724	NSIAIPTNFTISVTT	233.68	HLA-DRB1*01:01
						777	791	NTQEVFAQVKQIYKT	657.94	HLA-DRB1*09:01
						906	920	FNGIGVTQNVLYENQ	659.79	HLA-DRB1*09:01
						814	828	KRSFIEDLLFNKVTL	716.21	HLA-DRB1*07:01
						357	371	RISNCVADYSVLYNS	757.83	HLA-DRB4*01:01
						963	977	VKQLSSNFGAISSVL	817.71	HLA-DRB5*01:01
						978	992	NDILSRLDKVEAEVQ	818.19	HLA-DRB5*01:01
						680	694	SPRRARSVASQSIIA	821.78	HLA-DRB5*01:01
						333	347	TNLCPFGEVFNATRF	833.24	HLA-DRB5*01:01
						255	269	SSGWTAGAAAYYVGY	848.46	HLA-DRB5*01:01
						534	548	VKNKCVNFNFNGLTG	914.76	HLA-DRB1*15:01
						703	717	NSVAYSNNSIAIPTN	924.19	HLA-DRB1*15:01
						431	445	GCVIAWNSNNLDSKV	235.86	HLA-DRB1*01:01
						555	569	SNKKFLPFQQFGRDI	236.27	HLA-DRB1*01:01
						407	421	VRQIAPGQTGKIADY	236.76	HLA-DRB1*01:01
						324	338	ESIVRFPNITNLCPF	238.32	HLA-DRB1*01:01
						1259	1273	DDSEPVLKGVKLHYT	239.84	HLA-DRB1*01:01
						110	124	LDSKTQSLLIVNNAT	240.70	HLA-DRB1*01:01
						588	602	TPCSFGGVSVITPGT	693.45	HLA-DRB1*09:01
						324	338	ESIVRFPNITNLCPF	748.10	HLA-DRB1*07:01
						1038	1052	KRVDFCGKGYHLMSF	751.92	HLA-DRB1*07:01
						1202	1216	ELGKYEQYIKWPWYI	754.88	HLA-DRB1*07:01
						873	887	YTSALLAGTITSGWT	756.22	HLA-DRB1*07:01
						110	124	LDSKTQSLLIVNNAT	783.32	HLA-DRB4*01:01
						963	977	VKQLSSNFGAISSVL	786.92	HLA-DRB4*01:01
						101	115	IRGWIFGTTLDSKTQ	874.64	HLA-DRB5*01:01
						1056	1070	APHGVVFLHVTYVPA	874.85	HLA-DRB5*01:01
						63	77	TWFHAIHVSGTNGTK	936.94	HLA-DRB1*15:01
						880	894	GTITSGWTFGAGAAL	938.35	HLA-DRB1*15:01
						217	231	PQGFSALEPLVDLPI	939.14	HLA-DRB1*15:01
						399	413	SFVIRGDEVRQIAPG	955.64	HLA-DRB1*15:01
						710	724	NSIAIPTNFTISVTT	956.33	HLA-DRB1*15:01
						715	729	PTNFTISVTTEILPV	963.75	HLA-DRB1*15:01
						461	475	LKPFERDISTEIYQA	245.40	HLA-DRB1*01:01
						469	483	STEIYQAGSTPCNGV	247.97	HLA-DRB1*01:01
						209	223	PINLVRDLPQGFSAL	254.11	HLA-DRB1*01:01
						1207	1221	EQYIKWPWYIWLGFI	716.26	HLA-DRB1*09:01
						1202	1216	ELGKYEQYIKWPWYI	716.49	HLA-DRB1*09:01
						1259	1273	DDSEPVLKGVKLHYT	769.05	HLA-DRB1*07:01
						529	543	KSTNLVKNKCVNFNF	769.58	HLA-DRB1*07:01
						407	421	VRQIAPGQTGKIADY	776.42	HLA-DRB1*07:01
						555	569	SNKKFLPFQQFGRDI	777.91	HLA-DRB1*07:01
						1056	1070	APHGVVFLHVTYVPA	810.80	HLA-DRB4*01:01
						34	48	RGVYYPDKVFRSSVL	819.62	HLA-DRB4*01:01
						715	729	PTNFTISVTTEILPV	907.70	HLA-DRB5*01:01
						912	926	TQNVLYENQKLIANQ	915.75	HLA-DRB5*01:01
						87	101	NDGVYFASTEKSNII	999.50	HLA-DRB1*15:01
						357	371	RISNCVADYSVLYNS	266.82	HLA-DRB1*01:01
						626	640	ADQLTPTWRVYSTGS	733.67	HLA-DRB1*09:01
						431	445	GCVIAWNSNNLDSKV	745.52	HLA-DRB1*09:01
						394	408	NVYADSFVIRGDEVR	822.34	HLA-DRB1*07:01
						1207	1221	EQYIKWPWYIWLGFI	833.68	HLA-DRB1*07:01
						1119	1133	NTFVSGNCDVVIGIV	835.17	HLA-DRB1*07:01
						906	920	FNGIGVTQNVLYENQ	840.21	HLA-DRB4*01:01
						217	231	PQGFSALEPLVDLPI	843.89	HLA-DRB4*01:01
						797	811	FGGFNFSQILPDPSK	946.56	HLA-DRB5*01:01
						819	833	EDLLFNKVTLADAGF	949.41	HLA-DRB5*01:01
						272	286	PRTFLLKYNENGTIT	755.73	HLA-DRB1*09:01
						988	1002	EAEVQIDRLITGRLQ	758.80	HLA-DRB1*09:01
						295	309	PLSETKCTLKSFTVE	772.27	HLA-DRB1*09:01
						443	457	SKVGGNYNYLYRLFR	774.03	HLA-DRB1*09:01
						379	393	CYGVSPTKLNDLCFT	843.02	HLA-DRB1*07:01
						953	967	NQNAQALNTLVKQLS	858.94	HLA-DRB1*07:01
						443	457	SKVGGNYNYLYRLFR	861.63	HLA-DRB4*01:01
						149	163	NKSWMESEFRVYSSA	864.01	HLA-DRB4*01:01
						165	179	NCTFEYVSQPFLMDL	866.87	HLA-DRB4*01:01
						131	145	CEFQFCNDPFLGVYY	286.61	HLA-DRB1*01:01
						953	967	NQNAQALNTLVKQLS	778.43	HLA-DRB1*09:01
						1111	1125	EPQIITTDNTFVSGN	895.41	HLA-DRB1*07:01
						225	239	PLVDLPIGINITRFQ	896.29	HLA-DRB1*07:01
						15	29	CVNLTTRTQLPPAYT	906.24	HLA-DRB4*01:01
						621	635	PVAIHADQLTPTWRV	910.69	HLA-DRB4*01:01
						606	620	NQVAVLYQDVNCTEV	296.43	HLA-DRB1*01:01
						349	363	SVYAWNRKRISNCVA	303.55	HLA-DRB1*01:01
						225	239	PLVDLPIGINITRFQ	303.79	HLA-DRB1*01:01
						1259	1273	DDSEPVLKGVKLHYT	807.30	HLA-DRB1*09:01
						29	43	TNSFTRGVYYPDKVF	816.54	HLA-DRB1*09:01
						929	943	SAIGKIQDSLSSTAS	820.66	HLA-DRB1*09:01
						831	845	AGFIKQYGDCLGDIA	823.99	HLA-DRB1*09:01
						1119	1133	NTFVSGNCDVVIGIV	824.47	HLA-DRB1*09:01
						1105	1119	TQRNFYEPQIITTDN	827.04	HLA-DRB1*09:01
						29	43	TNSFTRGVYYPDKVF	913.42	HLA-DRB1*07:01
						748	762	ECSNLLLQYGSFCTQ	926.37	HLA-DRB4*01:01
						10	24	LVSSQCVNLTTRTQL	940.69	HLA-DRB1*07:01
						973	987	ISSVLNDILSRLDKV	942.57	HLA-DRB1*07:01
						912	926	TQNVLYENQKLIANQ	943.22	HLA-DRB1*07:01
						639	653	GSNVFQTRAGCLIGA	944.69	HLA-DRB4*01:01
						1038	1052	KRVDFCGKGYHLMSF	314.16	HLA-DRB1*01:01
						443	457	SKVGGNYNYLYRLFR	316.82	HLA-DRB1*01:01
						399	413	SFVIRGDEVRQIAPG	321.88	HLA-DRB1*01:01
						948	962	LQDVVNQNAQALNTL	865.64	HLA-DRB1*09:01
						626	640	ADQLTPTWRVYSTGS	955.02	HLA-DRB4*01:01
						901	915	QMAYRFNGIGVTQNV	965.48	HLA-DRB4*01:01
						1217	1231	WLGFIAGLIAIVMVT	976.03	HLA-DRB4*01:01
						644	658	QTRAGCLIGAEHVNN	330.73	HLA-DRB1*01:01
						10	24	LVSSQCVNLTTRTQL	331.34	HLA-DRB1*01:01
						1020	1034	ASANLAATKMSECVL	867.96	HLA-DRB1*09:01
						349	363	SVYAWNRKRISNCVA	873.35	HLA-DRB1*09:01
						333	347	TNLCPFGEVFNATRF	874.95	HLA-DRB1*09:01
						906	920	FNGIGVTQNVLYENQ	346.16	HLA-DRB1*01:01
						394	408	NVYADSFVIRGDEVR	909.80	HLA-DRB1*09:01
						209	223	PINLVRDLPQGFSAL	931.58	HLA-DRB1*09:01
						379	393	CYGVSPTKLNDLCFT	947.54	HLA-DRB1*09:01
						48	62	LHSTQDLFLPFFSNV	952.62	HLA-DRB1*09:01
						814	828	KRSFIEDLLFNKVTL	953.23	HLA-DRB1*09:01
						644	658	QTRAGCLIGAEHVNN	957.35	HLA-DRB1*09:01
						529	543	KSTNLVKNKCVNFNF	375.39	HLA-DRB1*01:01
						295	309	PLSETKCTLKSFTVE	402.30	HLA-DRB1*01:01
						578	592	DPQTLEILDITPCSF	409.99	HLA-DRB1*01:01
						973	987	ISSVLNDILSRLDKV	410.09	HLA-DRB1*01:01
						394	408	NVYADSFVIRGDEVR	427.35	HLA-DRB1*01:01
						1020	1034	ASANLAATKMSECVL	428.61	HLA-DRB1*01:01
						588	602	TPCSFGGVSVITPGT	443.70	HLA-DRB1*01:01
						802	816	FSQILPDPSKPSKRS	463.08	HLA-DRB1*01:01
						626	640	ADQLTPTWRVYSTGS	466.87	HLA-DRB1*01:01
						1119	1133	NTFVSGNCDVVIGIV	474.63	HLA-DRB1*01:01
						172	186	SQPFLMDLEGKQGNF	476.99	HLA-DRB1*01:01
						1105	1119	TQRNFYEPQIITTDN	481.39	HLA-DRB1*01:01
						48	62	LHSTQDLFLPFFSNV	484.60	HLA-DRB1*01:01
						621	635	PVAIHADQLTPTWRV	494.78	HLA-DRB1*01:01
						333	347	TNLCPFGEVFNATRF	496.22	HLA-DRB1*01:01
						670	684	ICASYQTQTNSPRRA	507.50	HLA-DRB1*01:01
						1051	1065	SFPQSAPHGVVFLHV	509.47	HLA-DRB1*01:01
						149	163	NKSWMESEFRVYSSA	522.95	HLA-DRB1*01:01
						1230	1244	VTIMLCCMTSCCSCL	544.30	HLA-DRB1*01:01
						1207	1221	EQYIKWPWYIWLGFI	572.01	HLA-DRB1*01:01
						1202	1216	ELGKYEQYIKWPWYI	586.78	HLA-DRB1*01:01
						1111	1125	EPQIITTDNTFVSGN	595.55	HLA-DRB1*01:01
						1086	1100	KAHFPREGVFVSNGT	606.36	HLA-DRB1*01:01
						792	806	PPIKDFGGFNFSQIL	609.74	HLA-DRB1*01:01
						1186	1200	LNEVAKNLNESLIDL	616.09	HLA-DRB1*01:01
						379	393	CYGVSPTKLNDLCFT	632.19	HLA-DRB1*01:01
						662	676	CDIPIGAGICASYQT	698.29	HLA-DRB1*01:01
						978	992	NDILSRLDKVEAEVQ	712.88	HLA-DRB1*01:01
						841	855	LGDIAARDLICAQKF	714.56	HLA-DRB1*01:01
						697	711	MSLGAENSVAYSNNS	714.83	HLA-DRB1*01:01
						534	548	VKNKCVNFNFNGLTG	741.37	HLA-DRB1*01:01
						836	850	QYGDCLGDIAARDLI	741.69	HLA-DRB1*01:01
						861	875	LPPLLTDEMIAQYTS	775.05	HLA-DRB1*01:01
						549	563	TGVLTESNKKFLPFQ	792.50	HLA-DRB1*01:01
						593	607	GGVSVITPGTNTSNQ	809.76	HLA-DRB1*01:01
						29	43	TNSFTRGVYYPDKVF	811.33	HLA-DRB1*01:01
						583	597	EILDITPCSFGGVSV	834.61	HLA-DRB1*01:01
						656	670	VNNSYECDIPIGAGI	849.27	HLA-DRB1*01:01
						15	29	CVNLTTRTQLPPAYT	904.22	HLA-DRB1*01:01
						1171	1185	GINASVVNIQKEIDR	921.35	HLA-DRB1*01:01
						517	531	LLHAPATVCGPKKST	935.67	HLA-DRB1*01:01
						939	953	SSTASALGKLQDVVN	986.09	HLA-DRB1*01:01

## Sheet: ORF1ab - QHD43415.1
TepiTool: MHC Class I						TepiTool : MHC Class II
	Peptide start	Peptide end	Peptide	IC50	Allele	Start position	End position	Peptide	IC50 (<1000ng)	Allele
	3122	3130	FLAHIQWMV	1.80	HLA-A*02:01	3602	3616	LFFFLYENAFLPFAM	14.94	HLA-DPA1*01:03/DPB1*02:01
	2332	2340	ILFTRFFYV	2.20	HLA-A*02:01	3602	3616	LFFFLYENAFLPFAM	31.20	HLA-DPA1*02:01/DPB1*01:01
	3639	3647	FLLPSLATV	2.20	HLA-A*02:03	3602	3616	LFFFLYENAFLPFAM	37.13	HLA-DPA1*03:01/DPB1*04:02
	3641	3649	LPSLATVAY	2.20	HLA-B*35:01	1243	1257	LEETKFLTENLLLYI	41.12	HLA-DPA1*03:01/DPB1*04:02
	2884	2892	FLPRVFSAV	2.30	HLA-A*02:03	1800	1814	QESPFVMMSAPPAQY	5.01	HLA-DRB1*01:01
	3621	3629	MSAFAMMFV	2.40	HLA-A*68:02	5975	5989	TYRRLISMMGFKMNY	15.30	HLA-DRB1*15:01
	3639	3647	FLLPSLATV	2.40	HLA-A*02:06	1243	1257	LEETKFLTENLLLYI	36.86	HLA-DPA1*02:01/DPB1*01:01
	3122	3130	FLAHIQWMV	2.50	HLA-A*02:03	3951	3965	LPSYAAFATAQEAYE	191.83	HLA-DQA1*04:01/DQB1*04:02
	3122	3130	FLAHIQWMV	2.50	HLA-A*02:06	5975	5989	TYRRLISMMGFKMNY	66.93	HLA-DRB1*12:01
	3639	3647	FLLPSLATV	2.50	HLA-A*02:01	5019	5033	PNMLRIMASLVLARK	69.97	HLA-DRB1*12:01
	2596	2604	NTFSSTFNV	2.60	HLA-A*68:02	1053	1067	KPTVVVNAANVYLKH	9.42	HLA-DRB1*13:02
	3183	3191	FLLNKEMYL	2.60	HLA-A*02:01	4127	4141	IVTALRANSAVKLQN	9.42	HLA-DRB1*13:02
	3710	3718	TLMNVLTLV	2.70	HLA-A*02:03	674	688	SVQTFFKLVNKFLAL	113.33	HLA-DPA1*02:01/DPB1*05:01
	4514	4522	YTMADLVYA	2.70	HLA-A*02:06	3151	3165	KHFYWFFSNYLKRRV	115.34	HLA-DPA1*02:01/DPB1*05:01
	1793	1801	YLDAYNMMI	3.00	HLA-A*02:01	960	974	LEFGATSAALQPEEE	282.02	HLA-DQA1*03:01/DQB1*03:02
	2225	2233	YLNTLTLAV	3.00	HLA-A*02:03	5975	5989	TYRRLISMMGFKMNY	31.94	HLA-DRB1*04:05
	3403	3411	FLNGSCGSV	3.10	HLA-A*02:03	4227	4241	YLYFIKGLNNLNRGM	32.31	HLA-DRB1*04:05
	3482	3490	FLNRFTTTL	3.10	HLA-A*02:03	477	491	LASFSASTSAFVETV	13.02	HLA-DRB1*07:01
	4163	4171	CTDDNALAY	3.10	HLA-A*01:01	3660	3674	VMRIMTWLDMVDTSL	92.13	HLA-DQA1*01:01/DQB1*05:01
	597	605	VMAYITGGV	3.20	HLA-A*02:03	2607	2621	EKLKTLVATAEAELA	233.52	HLA-DQA1*04:01/DQB1*04:02
	4272	4280	FAVDAAKAY	3.20	HLA-B*35:01	5975	5989	TYRRLISMMGFKMNY	6.71	HLA-DRB1*01:01
	841	849	ETFKLSYGI	3.20	HLA-A*68:02	477	491	LASFSASTSAFVETV	20.76	HLA-DRB1*09:01
	844	852	KLSYGIATV	3.20	HLA-A*02:03	5166	5180	GLVASIKNFKSVLYY	20.48	HLA-DRB1*15:01
	1004	1012	YTACSHAAV	3.20	HLA-A*68:02	4493	4507	FFKFRIDGDMVPHIS	20.47	HLA-DRB3*01:01
	299	307	RIRSVYPVA	3.30	HLA-A*30:01	4721	4735	LVRKIFVDGVPFVVS	22.83	HLA-DRB3*01:01
	2332	2340	ILFTRFFYV	3.30	HLA-A*02:06	534	548	YAFASEAARVVRSIF	45.46	HLA-DQA1*01:02/DQB1*06:02
	3467	3475	VLAWLYAAV	3.30	HLA-A*02:03	3951	3965	LPSYAAFATAQEAYE	306.39	HLA-DQA1*03:01/DQB1*03:02
	4030	4038	QTMLFTMLR	3.30	HLA-A*68:01	2607	2621	EKLKTLVATAEAELA	309.64	HLA-DQA1*03:01/DQB1*03:02
	412	420	CSLSHRFYR	3.30	HLA-A*31:01	4227	4241	YLYFIKGLNNLNRGM	27.35	HLA-DRB1*04:01
	507	515	FVNEFYAYL	3.30	HLA-A*02:06	1800	1814	QESPFVMMSAPPAQY	27.37	HLA-DRB1*04:01
	1503	1511	ETISLAGSY	3.40	HLA-A*26:01	960	974	LEFGATSAALQPEEE	263.62	HLA-DQA1*04:01/DQB1*04:02
	2782	2790	FVAAIFYLI	3.50	HLA-A*68:02	1800	1814	QESPFVMMSAPPAQY	36.20	HLA-DRB1*04:05
	480	488	FSASTSAFV	3.60	HLA-A*68:02	4933	4947	QMNLKYAISAKNRAR	49.10	HLA-DRB1*08:02
	2167	2175	NYMPYFFTL	3.60	HLA-A*23:01	5019	5033	PNMLRIMASLVLARK	22.15	HLA-DRB1*15:01
	4515	4523	TMADLVYAL	3.60	HLA-A*02:01	903	917	ATYYLFDESGEFKLA	26.30	HLA-DRB3*01:01
	4283	4291	YLASGGQPI	3.70	HLA-A*02:03	3611	3625	FLPFAMGIIAMSAFA	49.22	HLA-DQA1*01:02/DQB1*06:02
	1920	1928	YPNASFDNF	3.80	HLA-B*35:01	5975	5989	TYRRLISMMGFKMNY	13.33	HLA-DRB1*11:01
	2332	2340	ILFTRFFYV	3.80	HLA-A*02:03	5137	5151	FYAYLRKHFSMMILS	24.71	HLA-DRB1*15:01
	2600	2608	STFNVPMEK	3.80	HLA-A*11:01	4933	4947	QMNLKYAISAKNRAR	10.91	HLA-DRB5*01:01
	2705	2713	KSHNIALIW	3.80	HLA-B*58:01	3363	3377	KYKFVRIQPGQTFSV	7.21	HLA-DRB1*01:01
	2977	2985	TTFDSEYCR	3.80	HLA-A*68:01	5975	5989	TYRRLISMMGFKMNY	31.58	HLA-DRB1*04:01
	3136	3144	VPFWITIAY	3.80	HLA-B*35:01	2517	2531	SLSHFVNLDNLRANN	39.72	HLA-DRB1*04:05
	3710	3718	TLMNVLTLV	3.80	HLA-A*02:01	1463	1477	ARYMRSLKVPATVSV	54.35	HLA-DRB1*08:02
	1312	1320	MLAKALRKV	3.90	HLA-A*02:03	4965	4979	QKLLKSIAATRGATV	55.17	HLA-DRB1*08:02
	2373	2381	QMAPISAMV	3.90	HLA-A*02:03	3060	3074	LAYYFMRFRRAFGEY	13.80	HLA-DRB1*11:01
	2884	2892	FLPRVFSAV	4.00	HLA-A*02:06	5362	5376	SHKLVLSVNPYVCNA	11.43	HLA-DRB1*13:02
	2069	2077	SQLGGLHLL	4.00	HLA-A*02:06	2461	2475	GSTFISDEVARDLSL	27.19	HLA-DRB3*01:01
	3089	3097	FTVLCLTPV	4.10	HLA-A*02:06	2410	2424	MMCYKRNRATRVECT	19.24	HLA-DRB3*02:02
	3574	3582	RTIKGTHHW	4.10	HLA-B*58:01	4127	4141	IVTALRANSAVKLQN	19.54	HLA-DRB3*02:02
	507	515	FVNEFYAYL	4.10	HLA-A*02:03	2326	2340	EWFLAYILFTRFFYV	26.25	HLA-DPA1*01:03/DPB1*02:01
	2225	2233	YLNTLTLAV	4.20	HLA-A*02:01	1181	1195	NLYDKLVSSFLEMKS	51.31	HLA-DPA1*02:01/DPB1*01:01
	1642	1650	FLGRYMSAL	4.30	HLA-A*02:03	1181	1195	NLYDKLVSSFLEMKS	64.91	HLA-DPA1*03:01/DPB1*04:02
	2167	2175	NYMPYFFTL	4.30	HLA-A*24:02	3151	3165	KHFYWFFSNYLKRRV	27.05	HLA-DPA1*01:03/DPB1*02:01
	1549	1557	EVITFDNLK	4.40	HLA-A*68:01	1243	1257	LEETKFLTENLLLYI	27.90	HLA-DPA1*01:03/DPB1*02:01
	3710	3718	TLMNVLTLV	4.40	HLA-A*02:06	1181	1195	NLYDKLVSSFLEMKS	140.40	HLA-DPA1*02:01/DPB1*05:01
	2802	2810	FSSEIIGYK	4.50	HLA-A*68:01	1243	1257	LEETKFLTENLLLYI	145.14	HLA-DPA1*02:01/DPB1*05:01
	3013	3021	SLPGVFCGV	4.50	HLA-A*02:03	4829	4843	LKHFFFAQDGNAAIS	33.57	HLA-DRB1*04:01
	3183	3191	FLLNKEMYL	4.50	HLA-A*02:06	4762	4776	ELLVYAADPAMHAAS	37.29	HLA-DRB1*04:01
	3662	3670	RIMTWLDMV	4.50	HLA-A*02:06	3540	3554	NGRTILGSALLEDEF	371.20	HLA-DQA1*03:01/DQB1*03:02
	3732	3740	SMWALIISV	4.50	HLA-A*02:01	5247	5261	MIERFVSLAIDAYPL	96.25	HLA-DQA1*05:01/DQB1*02:01
	1406	1414	LQLGFSTGV	4.50	HLA-A*02:06	682	696	VNKFLALCADSIIIG	7.41	HLA-DRB1*01:01
	2123	2131	LLLDDFVEI	4.60	HLA-A*02:06	574	588	SQYSLRLIDAMMFTS	96.52	HLA-DRB1*12:01
	534	542	YAFASEAAR	4.70	HLA-A*68:01	5882	5896	VNRFNVAITRAKVGI	12.12	HLA-DRB5*01:01
	1278	1286	FLKKDAPYI	4.70	HLA-A*02:03	2347	2361	MQLFFSYFAVHFISN	30.31	HLA-DPA1*01:03/DPB1*02:01
	4515	4523	TMADLVYAL	4.70	HLA-A*02:03	3181	3195	CTFLLNKEMYLKLRS	152.59	HLA-DPA1*02:01/DPB1*05:01
	2123	2131	LLLDDFVEI	4.70	HLA-A*02:01	3109	3123	YLYLTFYLTNDVSFL	117.00	HLA-DQA1*01:01/DQB1*05:01
	829	837	TVIEVQGYK	4.80	HLA-A*68:01	3602	3616	LFFFLYENAFLPFAM	155.71	HLA-DPA1*02:01/DPB1*05:01
	878	886	AVIKTLQPV	4.80	HLA-A*02:06	3944	3958	IASEFSSLPSYAAFA	40.83	HLA-DRB1*04:01
	3183	3191	FLLNKEMYL	4.80	HLA-A*02:03	2517	2531	SLSHFVNLDNLRANN	40.88	HLA-DRB1*04:01
	989	997	FAIGLALYY	4.80	HLA-B*35:01	3817	3831	TQEFRYMNSQGLLPP	44.21	HLA-DRB1*04:05
	1675	1683	YLATALLTL	4.90	HLA-A*02:03	4762	4776	ELLVYAADPAMHAAS	29.56	HLA-DRB3*01:01
	3753	3761	FLARGIVFM	4.90	HLA-A*02:01	4269	4283	FCAFAVDAAKAYKDY	29.77	HLA-DRB3*01:01
	2192	2200	ASMPTTIAK	5.00	HLA-A*11:01	477	491	LASFSASTSAFVETV	302.99	HLA-DQA1*04:01/DQB1*04:02
	4456	4464	NLIDSYFVV	5.00	HLA-A*02:01	638	652	GVEFLRDGWEIVKFI	30.50	HLA-DRB3*01:01
	507	515	FVNEFYAYL	5.00	HLA-A*02:01	3151	3165	KHFYWFFSNYLKRRV	57.33	HLA-DPA1*02:01/DPB1*01:01
	529	537	ILSPLYAFA	5.10	HLA-A*02:03	2326	2340	EWFLAYILFTRFFYV	73.36	HLA-DPA1*03:01/DPB1*04:02
	3753	3761	FLARGIVFM	5.10	HLA-A*02:03	1350	1364	KSAFYILPSIISNEK	47.46	HLA-DRB1*04:05
	163	171	SVAALTNNV	5.10	HLA-A*68:02	3944	3958	IASEFSSLPSYAAFA	47.95	HLA-DRB1*04:05
	507	515	FVNEFYAYL	5.10	HLA-A*68:02	4729	4743	GVPFVVSTGYHFREL	16.51	HLA-DRB1*07:01
	1483	1491	VLWAHGFEL	5.10	HLA-A*02:01	1800	1814	QESPFVMMSAPPAQY	63.45	HLA-DRB1*08:02
	1619	1627	ALLADKFPV	5.10	HLA-A*02:01	5019	5033	PNMLRIMASLVLARK	34.15	HLA-DRB4*01:01
	2884	2892	FLPRVFSAV	5.20	HLA-A*02:01	5975	5989	TYRRLISMMGFKMNY	34.28	HLA-DRB4*01:01
	2901	2909	KLIEYTDFA	5.20	HLA-A*02:03	5975	5989	TYRRLISMMGFKMNY	13.92	HLA-DRB5*01:01
	3061	3069	AYYFMRFRR	5.20	HLA-A*31:01	5452	5466	ERLKLFAAETLKATE	160.16	HLA-DPA1*02:01/DPB1*05:01
	4456	4464	NLIDSYFVV	5.20	HLA-A*02:06	4026	4040	TSAMQTMLFTMLRKL	162.84	HLA-DPA1*02:01/DPB1*05:01
	514	522	YLRKHFSMM	5.20	HLA-B*08:01	5465	5479	TEETFKLSYGIATVR	25.96	HLA-DRB1*09:01
	1768	1776	VMYMGTLSY	5.30	HLA-B*15:01	5975	5989	TYRRLISMMGFKMNY	166.51	HLA-DPA1*02:01/DPB1*05:01
	2630	2638	LSTFISAAR	5.30	HLA-A*68:01	3602	3616	LFFFLYENAFLPFAM	136.06	HLA-DQA1*01:01/DQB1*05:01
	2782	2790	FVAAIFYLI	5.30	HLA-A*02:06	682	696	VNKFLALCADSIIIG	48.95	HLA-DRB1*04:05
	3115	3123	YLTNDVSFL	5.30	HLA-A*02:03	1421	1435	RFYFYTSKTTVASLI	17.52	HLA-DRB1*07:01
	3392	3400	AMRPNFTIK	5.30	HLA-A*30:01	5975	5989	TYRRLISMMGFKMNY	65.26	HLA-DRB1*08:02
	1290	1298	IPRRNVATL	5.30	HLA-B*07:02	4829	4843	LKHFFFAQDGNAAIS	32.79	HLA-DRB3*01:01
	489	497	ETVKGLDYK	5.40	HLA-A*68:01	2353	2367	YFAVHFISNSWLMWL	33.36	HLA-DPA1*01:03/DPB1*02:01
	1804	1812	FVMMSAPPA	5.40	HLA-A*02:06	4058	4072	PLNIIPLTTAAKLMV	66.33	HLA-DRB1*08:02
	2600	2608	STFNVPMEK	5.40	HLA-A*68:01	5582	5596	ISDEFSSNVANYQKV	27.14	HLA-DRB3*02:02
	3482	3490	FLNRFTTTL	5.40	HLA-A*02:01	611	625	QWLTNIFGTVYEKLK	60.04	HLA-DPA1*02:01/DPB1*01:01
	420	428	RLANECAQV	5.40	HLA-A*02:03	3043	3057	ISASIVAGGIVAIVV	21.90	HLA-DQA1*05:01/DQB1*03:01
	541	549	LVASIKNFK	5.40	HLA-A*68:01	3734	3748	WALIISVTSNYSGVV	43.81	HLA-DRB1*04:01
	4515	4523	TMADLVYAL	5.50	HLA-A*02:06	1421	1435	RFYFYTSKTTVASLI	44.47	HLA-DRB1*04:01
	1475	1483	NLSDRVVFV	5.60	HLA-A*02:03	4344	4358	DLKGKYVQIPTTCAN	45.10	HLA-DRB1*04:01
	1875	1883	TTIKPVTYK	5.70	HLA-A*11:01	1643	1657	LGRYMSALNHTKKWK	14.54	HLA-DRB5*01:01
	2127	2135	LAAVNSVPW	5.70	HLA-B*58:01	3253	3267	PQTSITSAVLQSGFR	68.65	HLA-DQA1*01:02/DQB1*06:02
	399	407	MASLVLARK	5.70	HLA-A*68:01	4970	4984	SIAATRGATVVIGTS	69.43	HLA-DQA1*01:02/DQB1*06:02
	620	628	LMIERFVSL	5.70	HLA-A*02:03	477	491	LASFSASTSAFVETV	418.91	HLA-DQA1*03:01/DQB1*03:02
	1793	1801	YLDAYNMMI	5.70	HLA-A*02:06	866	880	TEVNEFACVVADAVI	424.66	HLA-DQA1*03:01/DQB1*03:02
	2901	2909	KLIEYTDFA	5.80	HLA-A*02:01	2314	2328	FKWDLTAFGLVAEWF	425.30	HLA-DQA1*03:01/DQB1*03:02
	878	886	AVIKTLQPV	5.90	HLA-A*02:03	3649	3663	YFNMVYMPASWVMRI	8.31	HLA-DRB1*01:01
	2785	2793	AIFYLITPV	5.90	HLA-A*02:03	5452	5466	ERLKLFAAETLKATE	47.36	HLA-DRB1*04:01
	2901	2909	KLIEYTDFA	5.90	HLA-A*02:06	2240	2254	LGSLIYSTAALGVLM	18.30	HLA-DRB1*07:01
	612	620	WLTNIFGTV	6.00	HLA-A*02:03	5775	5789	TVSALVYDNKLKAHK	42.76	HLA-DRB1*03:01
	615	623	NIFGTVYEK	6.00	HLA-A*68:01	3817	3831	TQEFRYMNSQGLLPP	48.65	HLA-DRB1*04:01
	2351	2359	FSYFAVHFI	6.00	HLA-A*68:02	796	810	TEKYCALAPNMMVTN	27.82	HLA-DRB1*09:01
	3574	3582	RTIKGTHHW	6.00	HLA-B*57:01	3151	3165	KHFYWFFSNYLKRRV	88.78	HLA-DPA1*03:01/DPB1*04:02
	3598	3606	TQWSLFFFL	6.00	HLA-A*02:06	3363	3377	KYKFVRIQPGQTFSV	67.31	HLA-DRB1*08:02
	2282	2290	TLIGDCATV	6.10	HLA-A*02:03	3649	3663	YFNMVYMPASWVMRI	30.05	HLA-DRB1*15:01
	1462	1470	AARYMRSLK	6.20	HLA-A*30:01	4704	4718	NFNVLFSTVFPPTSF	34.47	HLA-DPA1*01:03/DPB1*02:01
	3089	3097	FTVLCLTPV	6.20	HLA-A*68:02	796	810	TEKYCALAPNMMVTN	8.49	HLA-DRB1*01:01
	266	274	KSAGFPFNK	6.20	HLA-A*11:01	3944	3958	IASEFSSLPSYAAFA	8.58	HLA-DRB1*01:01
	2347	2355	MQLFFSYFA	6.30	HLA-A*02:06	5465	5479	TEETFKLSYGIATVR	8.67	HLA-DRB1*01:01
	2392	2400	YVWKSYVHV	6.30	HLA-A*02:06	3734	3748	WALIISVTSNYSGVV	51.99	HLA-DRB1*04:05
	2937	2945	NVLEGSVAY	6.30	HLA-B*35:01	646	660	WEIVKFISTCACEIV	18.57	HLA-DRB1*07:01
	3004	3012	WVLNNDYYR	6.30	HLA-A*68:01	5546	5560	GDYFVLTSHTVMPLS	19.00	HLA-DRB1*07:01
	233	241	RQLLFVVEV	6.30	HLA-A*02:06	5505	5519	VFTGYRVTKNSKVQI	19.07	HLA-DRB1*07:01
	542	550	RVVRSIFSR	6.40	HLA-A*31:01	2179	2193	LCTFTRSTNSRIKAS	28.52	HLA-DRB3*02:02
	3120	3128	VSFLAHIQW	6.40	HLA-B*58:01	3622	3636	SAFAMMFVKHKHAFL	15.05	HLA-DRB5*01:01
	4514	4522	YTMADLVYA	6.50	HLA-A*68:02	3593	3607	VLVQSTQWSLFFFLY	35.32	HLA-DPA1*01:03/DPB1*02:01
	1908	1916	NTVIWDYKR	6.50	HLA-A*68:01	5687	5701	LPETTADIVVFDEIS	437.56	HLA-DQA1*03:01/DQB1*03:02
	2145	2153	FLNKVVSTT	6.60	HLA-A*02:03	5616	5630	AIGLALYYPSARIVY	33.37	HLA-DRB1*15:01
	2382	2390	RMYIFFASF	6.60	HLA-A*32:01	3060	3074	LAYYFMRFRRAFGEY	173.72	HLA-DPA1*02:01/DPB1*05:01
	2629	2637	VLSTFISAA	6.60	HLA-A*02:03	2314	2328	FKWDLTAFGLVAEWF	349.34	HLA-DQA1*04:01/DQB1*04:02
	3622	3630	SAFAMMFVK	6.60	HLA-A*11:01	4721	4735	LVRKIFVDGVPFVVS	46.51	HLA-DRB1*03:01
	188	196	FAVSKGFFK	6.60	HLA-A*68:01	2952	2966	TRYVLMDGSIIQFPN	46.59	HLA-DRB1*03:01
	620	628	LMIERFVSL	6.60	HLA-A*02:06	1350	1364	KSAFYILPSIISNEK	49.29	HLA-DRB1*04:01
	620	628	LMIERFVSL	6.60	HLA-B*08:01	611	625	QWLTNIFGTVYEKLK	36.18	HLA-DPA1*01:03/DPB1*02:01
	1799	1807	MMISAGFSL	6.60	HLA-A*02:06	1181	1195	NLYDKLVSSFLEMKS	36.73	HLA-DPA1*01:03/DPB1*02:01
	3466	3474	NVLAWLYAA	6.70	HLA-A*02:06	866	880	TEVNEFACVVADAVI	351.07	HLA-DQA1*04:01/DQB1*04:02
	483	491	STSAFVETV	6.80	HLA-A*68:02	3540	3554	NGRTILGSALLEDEF	354.13	HLA-DQA1*04:01/DQB1*04:02
	3662	3670	RIMTWLDMV	6.80	HLA-A*02:01	4087	4101	TTFTYASALWEIQQV	355.42	HLA-DQA1*04:01/DQB1*04:02
	620	628	LMIERFVSL	6.80	HLA-A*02:01	5362	5376	SHKLVLSVNPYVCNA	49.67	HLA-DRB1*04:01
	445	453	GLNDNLLEI	6.90	HLA-A*02:03	3593	3607	VLVQSTQWSLFFFLY	93.11	HLA-DPA1*03:01/DPB1*04:02
	1799	1807	MMISAGFSL	6.90	HLA-A*02:01	3287	3301	TTTLNGLWLDDVVYC	164.73	HLA-DQA1*01:01/DQB1*05:01
	1675	1683	YLATALLTL	7.00	HLA-A*02:01	4179	4193	RFVLALLSDLQDLKW	165.06	HLA-DQA1*01:01/DQB1*05:01
	1875	1883	TTIKPVTYK	7.00	HLA-A*68:01	3803	3817	YFRLTLGVYDYLVST	166.59	HLA-DQA1*01:01/DQB1*05:01
	2705	2713	KSHNIALIW	7.00	HLA-B*57:01	5041	5055	SHRFYRLANECAQVL	50.36	HLA-DRB1*04:01
	2372	2380	VQMAPISAM	7.10	HLA-B*15:01	5166	5180	GLVASIKNFKSVLYY	113.73	HLA-DRB1*12:01
	3100	3108	FLPGVYSVI	7.10	HLA-A*02:03	2607	2621	EKLKTLVATAEAELA	117.73	HLA-DQA1*05:01/DQB1*02:01
	1619	1627	ALLADKFPV	7.10	HLA-A*02:06	3622	3636	SAFAMMFVKHKHAFL	18.33	HLA-DRB1*11:01
	1000	1008	TTIQTIVEV	7.20	HLA-A*68:02	5019	5033	PNMLRIMASLVLARK	8.90	HLA-DRB1*01:01
	2328	2336	FLAYILFTR	7.20	HLA-A*68:01	5238	5252	DIVKTDGTLMIERFV	49.19	HLA-DRB1*03:01
	2348	2356	QLFFSYFAV	7.20	HLA-A*02:01	3363	3377	KYKFVRIQPGQTFSV	55.83	HLA-DRB1*04:05
	2180	2188	GVAMPNLYK	7.20	HLA-A*11:01	4965	4979	QKLLKSIAATRGATV	9.09	HLA-DRB1*01:01
	4224	4232	KVKYLYFIK	7.30	HLA-A*30:01	4031	4045	TMLFTMLRKLDNDAL	18.77	HLA-DRB1*11:01
	4487	4495	AVAKHDFFK	7.30	HLA-A*11:01	2320	2334	AFGLVAEWFLAYILF	40.19	HLA-DPA1*01:03/DPB1*02:01
	619	627	TVYEKLKPV	7.40	HLA-A*02:03	1421	1435	RFYFYTSKTTVASLI	30.45	HLA-DRB1*09:01
	1620	1628	LLADKFPVL	7.40	HLA-A*02:03	4965	4979	QKLLKSIAATRGATV	17.23	HLA-DRB5*01:01
	3060	3068	LAYYFMRFR	7.50	HLA-A*68:01	2165	2179	CTNYMPYFFTLLLQL	40.78	HLA-DPA1*01:03/DPB1*02:01
	685	693	FLALCADSI	7.60	HLA-A*02:03	611	625	QWLTNIFGTVYEKLK	97.12	HLA-DPA1*03:01/DPB1*04:02
	2319	2327	TAFGLVAEW	7.60	HLA-B*58:01	4776	4790	SGNLLLDKRTTCFSV	50.05	HLA-DRB1*03:01
	2406	2414	SSTCMMCYK	7.60	HLA-A*11:01	3190	3204	YLKLRSDVLLPLTQY	50.06	HLA-DRB1*03:01
	3115	3123	YLTNDVSFL	7.60	HLA-A*02:01	3974	3988	EVVLKKLKKSLNVAK	19.17	HLA-DRB1*11:01
	3587	3595	ILTSLLVLV	7.60	HLA-A*02:01	1150	1164	SAGIFGADPIHSLRV	40.68	HLA-DRB3*01:01
	3652	3660	MVYMPASWV	7.60	HLA-A*68:02	5667	5681	FDKFKVNSTLEQYVF	31.68	HLA-DRB3*02:02
	3678	3686	KLKDCVMYA	7.60	HLA-A*02:03	1350	1364	KSAFYILPSIISNEK	9.30	HLA-DRB1*01:01
	2325	2333	AEWFLAYIL	7.70	HLA-B*40:01	5041	5055	SHRFYRLANECAQVL	56.98	HLA-DRB1*04:05
	3587	3595	ILTSLLVLV	7.70	HLA-A*02:03	5717	5731	AKHYVYIGDPAQLPA	40.78	HLA-DRB3*01:01
	3732	3740	SMWALIISV	7.70	HLA-A*02:06	1064	1078	YLKHGGGVAGALNKA	25.77	HLA-DQA1*05:01/DQB1*03:01
	1658	1666	KAYKIEELF	7.70	HLA-B*58:01	4631	4645	SLLMPILTLTRALTA	122.15	HLA-DRB1*12:01
	1875	1883	LPVNVAFEL	7.70	HLA-B*35:01	4110	4124	QLSEISMDNSPNLAW	41.43	HLA-DRB3*01:01
	3662	3670	RIMTWLDMV	7.80	HLA-A*02:03	2381	2395	VRMYIFFASFYYVWK	41.61	HLA-DPA1*01:03/DPB1*02:01
	1352	1360	RLISMMGFK	7.80	HLA-A*03:01	2347	2361	MQLFFSYFAVHFISN	103.53	HLA-DPA1*03:01/DPB1*04:02
	1939	1947	ETICAPLTV	7.80	HLA-A*68:02	2353	2367	YFAVHFISNSWLMWL	103.69	HLA-DPA1*03:01/DPB1*04:02
	900	908	WSMATYYLF	7.90	HLA-A*23:01	4227	4241	YLYFIKGLNNLNRGM	9.69	HLA-DRB1*01:01
	1706	1714	EAANFCALI	7.90	HLA-A*68:02	4493	4507	FFKFRIDGDMVPHIS	51.35	HLA-DRB1*03:01
	3013	3021	SLPGVFCGV	7.90	HLA-A*02:06	3363	3377	KYKFVRIQPGQTFSV	31.40	HLA-DRB1*09:01
	3753	3761	FLARGIVFM	7.90	HLA-A*02:06	5088	5102	ICQAVTANVNALLST	16.99	HLA-DRB1*13:02
	4514	4522	YTMADLVYA	7.90	HLA-A*02:01	1950	1964	PASRELKVTFFPDLN	76.86	HLA-DPA1*02:01/DPB1*01:01
	279	287	RLYYDSMSY	7.90	HLA-B*15:01	674	688	SVQTFFKLVNKFLAL	76.93	HLA-DPA1*02:01/DPB1*01:01
	84	92	VMVELVAEL	8.00	HLA-A*02:03	3593	3607	VLVQSTQWSLFFFLY	77.00	HLA-DPA1*02:01/DPB1*01:01
	247	255	KSYELQTPF	8.00	HLA-A*32:01	2320	2334	AFGLVAEWFLAYILF	179.53	HLA-DQA1*01:01/DQB1*05:01
	4094	4102	ALWEIQQVV	8.00	HLA-A*02:01	5362	5376	SHKLVLSVNPYVCNA	32.48	HLA-DRB3*02:02
	2387	2395	FASFYYVWK	8.10	HLA-A*68:01	464	478	VGDFKLNEEIAIILA	33.11	HLA-DRB3*02:02
	3699	3707	TVYDDGARR	8.10	HLA-A*68:01	2326	2340	EWFLAYILFTRFFYV	79.60	HLA-DPA1*02:01/DPB1*01:01
	90	98	TSFGPLVRK	8.10	HLA-A*11:01	5970	5984	IPKDMTYRRLISMMG	53.02	HLA-DRB1*04:01
	1705	1713	GEAANFCAL	8.20	HLA-B*40:01	5882	5896	VNRFNVAITRAKVGI	78.41	HLA-DRB1*08:02
	2109	2117	KPNELSRVL	8.20	HLA-B*07:02	1989	2003	PIVWHVNNATNKATY	33.16	HLA-DRB3*02:02
	3101	3109	LPGVYSVIY	8.20	HLA-B*35:01	1308	1322	GTTEMLAKALRKVPT	18.46	HLA-DRB5*01:01
	3467	3475	VLAWLYAAV	8.20	HLA-A*02:01	3564	3578	SGVTFQSAVKRTIKG	18.66	HLA-DRB5*01:01
	665	673	MLDMYSVML	8.20	HLA-A*02:01	2784	2798	AAIFYLITPVHVMSK	21.34	HLA-DRB1*07:01
	641	649	FLRDGWEIV	8.30	HLA-A*02:03	3319	3333	DLLIRKSNHNFLVQA	17.77	HLA-DRB1*13:02
	4266	4274	VLSFCAFAV	8.30	HLA-A*02:01	6003	6017	EAIRHVRAWIGFDVE	38.02	HLA-DRB1*15:01
	432	440	MVMCGGSLY	8.30	HLA-B*35:01	5465	5479	TEETFKLSYGIATVR	21.76	HLA-DRB1*07:01
	739	747	LVLSVNPYV	8.40	HLA-A*02:06	295	309	GFMGRIRSVYPVASP	79.13	HLA-DRB1*08:02
	3060	3068	LAYYFMRFR	8.50	HLA-A*31:01	4933	4947	QMNLKYAISAKNRAR	22.05	HLA-DRB1*11:01
	900	908	WSMATYYLF	8.60	HLA-B*58:01	5137	5151	FYAYLRKHFSMMILS	22.21	HLA-DRB1*11:01
	4456	4464	NLIDSYFVV	8.60	HLA-A*02:03	5174	5188	FKSVLYYQNNVFMSE	38.35	HLA-DRB1*15:01
	553	561	ETAQNSVRV	8.70	HLA-A*68:02	669	683	KEIKESVQTFFKLVN	199.79	HLA-DPA1*02:01/DPB1*05:01
	2169	2177	MPYFFTLLL	8.70	HLA-B*35:01	5137	5151	FYAYLRKHFSMMILS	202.63	HLA-DPA1*02:01/DPB1*05:01
	3130	3138	VMFTPLVPF	8.70	HLA-B*15:01	4263	4277	NSTVLSFCAFAVDAA	393.95	HLA-DQA1*04:01/DQB1*04:02
	504	512	DTDFVNEFY	8.70	HLA-A*01:01	2784	2798	AAIFYLITPVHVMSK	9.96	HLA-DRB1*01:01
	1167	1175	AQCFKMFYK	8.70	HLA-A*11:01	5546	5560	GDYFVLTSHTVMPLS	10.03	HLA-DRB1*01:01
	1416	1424	LVAVPTGYV	8.70	HLA-A*68:02	1421	1435	RFYFYTSKTTVASLI	10.12	HLA-DRB1*01:01
	1468	1476	MLSDTLKNL	8.70	HLA-A*02:03	1267	1281	SATLVSDIDITFLKK	55.05	HLA-DRB1*03:01
	468	476	KLNEEIAII	8.80	HLA-A*02:03	1956	1970	KVTFFPDLNGDVVAI	42.78	HLA-DRB3*01:01
	2168	2176	YMPYFFTLL	8.80	HLA-A*02:03	506	520	CGNFKVTKGKAKKGA	19.26	HLA-DRB5*01:01
	3083	3091	LLFLMSFTV	8.80	HLA-A*02:01	3363	3377	KYKFVRIQPGQTFSV	54.99	HLA-DRB1*04:01
	4514	4522	YTMADLVYA	8.80	HLA-A*02:03	796	810	TEKYCALAPNMMVTN	55.07	HLA-DRB1*04:01
	916	924	KLNVGDYFV	8.80	HLA-A*02:01	5970	5984	IPKDMTYRRLISMMG	59.15	HLA-DRB1*04:05
	73	81	ILHCANFNV	8.90	HLA-A*02:01	2367	2381	LIINLVQMAPISAMV	130.07	HLA-DRB1*12:01
	100	108	FVDGVPFVV	8.90	HLA-A*02:06	3636	3650	LCLFLLPSLATVAYF	10.38	HLA-DRB1*01:01
	2225	2233	YLNTLTLAV	8.90	HLA-A*02:06	3151	3165	KHFYWFFSNYLKRRV	38.81	HLA-DRB1*15:01
	1141	1149	HEVLLAPLL	9.00	HLA-B*40:01	3540	3554	NGRTILGSALLEDEF	132.93	HLA-DQA1*05:01/DQB1*02:01
	1920	1928	YPNASFDNF	9.00	HLA-B*53:01	5019	5033	PNMLRIMASLVLARK	82.42	HLA-DRB1*08:02
	4044	4052	ALNNIINNA	9.00	HLA-A*02:03	2952	2966	TRYVLMDGSIIQFPN	43.43	HLA-DRB3*01:01
	1800	1808	MISAGFSLW	9.00	HLA-B*58:01	674	688	SVQTFFKLVNKFLAL	111.52	HLA-DPA1*03:01/DPB1*04:02
	3645	3653	ATVAYFNMV	9.10	HLA-A*02:06	2165	2179	CTNYMPYFFTLLLQL	112.44	HLA-DPA1*03:01/DPB1*04:02
	6	14	LLMPILTLT	9.10	HLA-A*02:03	1672	1686	NNCYLATALLTLQQI	112.78	HLA-DPA1*03:01/DPB1*04:02
	1768	1776	VMYMGTLSY	9.20	HLA-A*03:01	5144	5158	HFSMMILSDDAVVCF	195.06	HLA-DQA1*01:01/DQB1*05:01
	2499	2507	GSIHLYFDK	9.20	HLA-A*11:01	2353	2367	YFAVHFISNSWLMWL	84.01	HLA-DPA1*02:01/DPB1*01:01
	2785	2793	AIFYLITPV	9.20	HLA-A*02:06	4221	4235	KGPKVKYLYFIKGLN	206.40	HLA-DPA1*02:01/DPB1*05:01
	4270	4278	CAFAVDAAK	9.20	HLA-A*68:01	4026	4040	TSAMQTMLFTMLRKL	113.39	HLA-DPA1*03:01/DPB1*04:02
	4030	4038	QTMLFTMLR	9.30	HLA-A*11:01	1249	1263	LTENLLLYIDINGNL	196.03	HLA-DQA1*01:01/DQB1*05:01
	1004	1012	YTACSHAAV	9.30	HLA-A*02:03	4933	4947	QMNLKYAISAKNRAR	56.98	HLA-DRB1*04:01
	860	868	YTVELGTEV	9.40	HLA-A*02:06	2784	2798	AAIFYLITPVHVMSK	59.62	HLA-DRB1*04:05
	3089	3097	FTVLCLTPV	9.40	HLA-A*02:03	2179	2193	LCTFTRSTNSRIKAS	22.55	HLA-DRB1*07:01
	4516	4524	MADLVYALR	9.40	HLA-A*68:01	2119	2133	LKTLATHGLAAVNSV	89.57	HLA-DQA1*01:02/DQB1*06:02
	808	816	VTNNTFTLK	9.50	HLA-A*11:01	866	880	TEVNEFACVVADAVI	136.82	HLA-DQA1*05:01/DQB1*02:01
	4031	4039	TMLFTMLRK	9.50	HLA-A*11:01	2952	2966	TRYVLMDGSIIQFPN	10.66	HLA-DRB1*01:01
	3016	3024	GVFCGVDAV	9.60	HLA-A*02:06	4278	4292	KAYKDYLASGGQPIT	33.48	HLA-DRB1*09:01
	3461	3469	TTITVNVLA	9.60	HLA-A*68:02	3687	3701	SAVVLLILMTARTVY	132.91	HLA-DRB1*12:01
	2419	2427	MSKFPLKLR	9.60	HLA-A*31:01	4563	4577	ILRVYANLGERVRQA	19.33	HLA-DRB1*13:02
	1329	1337	YPGQGLNGY	9.70	HLA-B*35:01	4087	4101	TTFTYASALWEIQQV	503.55	HLA-DQA1*03:01/DQB1*03:02
	2323	2331	LVAEWFLAY	9.70	HLA-B*35:01	2952	2966	TRYVLMDGSIIQFPN	58.18	HLA-DRB1*04:01
	3128	3136	WMVMFTPLV	9.70	HLA-A*02:01	682	696	VNKFLALCADSIIIG	58.53	HLA-DRB1*04:01
	1642	1650	FLGRYMSAL	9.80	HLA-A*02:01	1615	1629	GKTFYVLPNDDTLRV	59.99	HLA-DRB1*04:05
	2782	2790	FVAAIFYLI	9.80	HLA-A*02:01	4625	4639	VVDSYYSLLMPILTL	114.56	HLA-DPA1*03:01/DPB1*04:02
	73	81	ILHCANFNV	9.80	HLA-A*02:03	674	688	SVQTFFKLVNKFLAL	23.52	HLA-DRB1*11:01
	1878	1886	NVAFELWAK	9.90	HLA-A*68:01	5908	5922	KLQFTSLEIPRRNVA	19.99	HLA-DRB5*01:01
	114	122	IPVAYRKVL	10.00	HLA-B*07:02	5131	5145	TDFVNEFYAYLRKHF	46.91	HLA-DPA1*01:03/DPB1*02:01
	2348	2356	QLFFSYFAV	10.00	HLA-A*02:06	5019	5033	PNMLRIMASLVLARK	217.92	HLA-DPA1*02:01/DPB1*05:01
	2409	2417	CMMCYKRNR	10.00	HLA-A*31:01	5531	5545	DAVVYRGTTTYKLNV	23.54	HLA-DRB1*07:01
	3013	3021	SLPGVFCGV	10.10	HLA-A*02:01	3114	3128	FYLTNDVSFLAHIQW	45.11	HLA-DRB3*01:01
	4030	4038	QTMLFTMLR	10.10	HLA-A*31:01	3121	3135	SFLAHIQWMVMFTPL	47.81	HLA-DPA1*01:03/DPB1*02:01
	844	852	KLSYGIATV	10.10	HLA-A*02:01	556	570	QNSVRVLQKAAITIL	139.19	HLA-DRB1*12:01
	1475	1483	NLSDRVVFV	10.10	HLA-A*02:01	1950	1964	PASRELKVTFFPDLN	48.91	HLA-DPA1*01:03/DPB1*02:01
	216	224	ISDYDYYRY	10.20	HLA-A*01:01	597	611	VMAYITGGVVQLTSQ	29.09	HLA-DQA1*05:01/DQB1*03:01
	379	387	HLMGWDYPK	10.20	HLA-A*68:01	2186	2200	TNSRIKASMPTTIAK	20.69	HLA-DRB1*13:02
	3190	3198	YLKLRSDVL	10.30	HLA-B*08:01	4704	4718	NFNVLFSTVFPPTSF	88.81	HLA-DPA1*02:01/DPB1*01:01
	3621	3629	MSAFAMMFV	10.30	HLA-A*02:06	4127	4141	IVTALRANSAVKLQN	10.74	HLA-DRB1*01:01
	367	375	MLKTVYSDV	10.30	HLA-A*02:03	5144	5158	HFSMMILSDDAVVCF	46.37	HLA-DRB3*01:01
	1004	1012	YTACSHAAV	10.40	HLA-A*02:06	2905	2919	YTDFATSACVLAAEC	91.88	HLA-DQA1*01:02/DQB1*06:02
	84	92	VMVELVAEL	10.50	HLA-A*02:01	5687	5701	LPETTADIVVFDEIS	421.81	HLA-DQA1*04:01/DQB1*04:02
	1148	1156	LLSAGIFGA	10.50	HLA-A*02:03	5452	5466	ERLKLFAAETLKATE	61.36	HLA-DRB1*04:05
	1305	1313	GLFKDCSKV	10.50	HLA-A*02:03	5362	5376	SHKLVLSVNPYVCNA	41.35	HLA-DRB1*15:01
	2394	2402	YVMHANYIF	10.50	HLA-B*35:01	1800	1814	QESPFVMMSAPPAQY	35.27	HLA-DRB1*09:01
	1714	1722	ILAYCNKTV	10.60	HLA-A*02:03	1557	1571	KTLLSLREVRTIKVF	143.75	HLA-DRB1*12:01
	3026	3034	LLTNMFTPL	10.60	HLA-A*02:03	1539	1553	SNPTTFHLDGEVITF	48.04	HLA-DRB3*01:01
	876	884	RNYVFTGYR	10.60	HLA-A*31:01	5247	5261	MIERFVSLAIDAYPL	428.42	HLA-DQA1*04:01/DQB1*04:02
	2270	2278	YLNSTNVTI	10.70	HLA-A*02:03	1842	1856	KETLYCIDGALLTKS	48.88	HLA-DRB3*01:01
	4139	4147	LQNNELSPV	10.70	HLA-A*02:06	2707	2721	HNIALIWNVKDFMSL	210.06	HLA-DQA1*01:01/DQB1*05:01
	860	868	YTVELGTEV	10.80	HLA-A*68:02	4421	4435	DVVYRAFDIYNDKVA	210.83	HLA-DQA1*01:01/DQB1*05:01
	1365	1373	QEILGTVSW	10.80	HLA-B*44:02	2567	2581	QPILLLDQALVSDVG	61.25	HLA-DRB1*03:01
	3120	3128	VSFLAHIQW	10.80	HLA-B*57:01	4965	4979	QKLLKSIAATRGATV	25.13	HLA-DRB1*07:01
	1793	1801	YLDAYNMMI	10.80	HLA-A*02:03	3363	3377	KYKFVRIQPGQTFSV	21.53	HLA-DRB5*01:01
	1566	1574	RTIKVFTTV	10.90	HLA-A*02:06	2240	2254	LGSLIYSTAALGVLM	36.12	HLA-DRB1*09:01
	1675	1683	YLATALLTL	10.90	HLA-A*02:06	4965	4979	QKLLKSIAATRGATV	36.15	HLA-DRB1*09:01
	4065	4073	TTAAKLMVV	10.90	HLA-A*68:02	3060	3074	LAYYFMRFRRAFGEY	42.84	HLA-DRB1*15:01
	47	55	KLFDRYFKY	10.90	HLA-A*32:01	5131	5145	TDFVNEFYAYLRKHF	90.90	HLA-DPA1*02:01/DPB1*01:01
	279	287	RLYYDSMSY	10.90	HLA-A*03:01	4227	4241	YLYFIKGLNNLNRGM	42.91	HLA-DRB1*15:01
	480	488	FSASTSAFV	11.00	HLA-A*02:06	1267	1281	SATLVSDIDITFLKK	52.42	HLA-DRB3*01:01
	3682	3690	CVMYASAVV	11.00	HLA-A*68:02	5238	5252	DIVKTDGTLMIERFV	52.66	HLA-DRB3*01:01
	2070	2078	EVVGDIILK	11.10	HLA-A*68:01	3060	3074	LAYYFMRFRRAFGEY	21.98	HLA-DRB5*01:01
	3628	3636	FVKHKHAFL	11.10	HLA-B*08:01	3162	3176	KRRVVFNGVSFSTFE	50.80	HLA-DPA1*01:03/DPB1*02:01
	107	115	VVSTGYHFR	11.10	HLA-A*68:01	5131	5145	TDFVNEFYAYLRKHF	239.18	HLA-DPA1*02:01/DPB1*05:01
	412	420	CSLSHRFYR	11.10	HLA-A*33:01	2320	2334	AFGLVAEWFLAYILF	127.80	HLA-DPA1*03:01/DPB1*04:02
	829	837	KLFAAETLK	11.10	HLA-A*03:01	4704	4718	NFNVLFSTVFPPTSF	127.93	HLA-DPA1*03:01/DPB1*04:02
	1620	1628	LLADKFPVL	11.10	HLA-A*02:01	534	548	YAFASEAARVVRSIF	31.97	HLA-DQA1*05:01/DQB1*03:01
	579	587	RLIDAMMFT	11.20	HLA-A*02:03	3944	3958	IASEFSSLPSYAAFA	36.77	HLA-DRB1*09:01
	2168	2176	YMPYFFTLL	11.20	HLA-A*02:01	3203	3217	QYNRYLALYNKYKYF	242.97	HLA-DPA1*02:01/DPB1*05:01
	3622	3630	SAFAMMFVK	11.20	HLA-A*68:01	5166	5180	GLVASIKNFKSVLYY	63.11	HLA-DRB1*04:01
	4581	4589	TVQFCDAMR	11.20	HLA-A*68:01	3734	3748	WALIISVTSNYSGVV	92.37	HLA-DRB1*08:02
	688	696	EAMYTPHTV	11.20	HLA-A*68:02	4845	4859	YDYYRYNLPTMCDIR	40.27	HLA-DRB3*02:02
	2785	2793	AIFYLITPV	11.30	HLA-A*02:01	1053	1067	KPTVVVNAANVYLKH	40.64	HLA-DRB3*02:02
	3122	3130	FLAHIQWMV	11.30	HLA-A*68:02	3794	3808	FGLFCLLNRYFRLTL	243.83	HLA-DPA1*02:01/DPB1*05:01
	4364	4372	TLKNTVCTV	11.30	HLA-A*02:03	2245	2259	YSTAALGVLMSNLGM	94.47	HLA-DQA1*01:02/DQB1*06:02
	576	584	HEFCSQHTM	11.30	HLA-B*40:01	4829	4843	LKHFFFAQDGNAAIS	66.24	HLA-DRB1*04:05
	1522	1530	TYACWHHSI	11.30	HLA-A*24:02	1350	1364	KSAFYILPSIISNEK	96.28	HLA-DRB1*08:02
	214	222	TLSEQLDFI	11.40	HLA-A*02:03	4122	4136	LAWPLIVTALRANSA	96.83	HLA-DRB1*08:02
	1365	1373	QEILGTVSW	11.40	HLA-B*44:03	3869	3883	SVVLLSVLQQLRVES	147.17	HLA-DRB1*12:01
	1586	1594	MSMTYGQQF	11.40	HLA-B*58:01	3758	3772	IVFMCVEYCPIFFIT	53.86	HLA-DPA1*01:03/DPB1*02:01
	2168	2176	YMPYFFTLL	11.40	HLA-A*02:06	682	696	VNKFLALCADSIIIG	36.97	HLA-DRB1*09:01
	3219	3227	GAMDTTSYR	11.40	HLA-A*68:01	4811	4825	FYDFAVSKGFFKEGS	22.56	HLA-DRB5*01:01
	3108	3116	IYLYLTFYL	11.50	HLA-A*23:01	674	688	SVQTFFKLVNKFLAL	54.16	HLA-DPA1*01:03/DPB1*02:01
	3260	3268	AVLQSGFRK	11.50	HLA-A*11:01	4241	4255	MVLGSLAATVRLQAG	96.18	HLA-DQA1*01:02/DQB1*06:02
	3268	3276	KMAFPSGKV	11.50	HLA-A*02:03	3649	3663	YFNMVYMPASWVMRI	37.36	HLA-DRB1*09:01
	676	684	QTFFKLVNK	11.60	HLA-A*11:01	5247	5261	MIERFVSLAIDAYPL	222.99	HLA-DQA1*01:01/DQB1*05:01
	3437	3445	GTDLEGNFY	11.60	HLA-A*01:01	3643	3657	SLATVAYFNMVYMPA	223.17	HLA-DQA1*01:01/DQB1*05:01
	3711	3719	LMNVLTLVY	11.60	HLA-B*15:01	2935	2949	DTNVLEGSVAYESLR	96.84	HLA-DQA1*01:02/DQB1*06:02
	3839	3847	KLNIKLLGV	11.60	HLA-A*02:03	3038	3052	IGALDISASIVAGGI	97.16	HLA-DQA1*01:02/DQB1*06:02
	4031	4039	TMLFTMLRK	11.60	HLA-A*03:01	1463	1477	ARYMRSLKVPATVSV	26.15	HLA-DRB1*11:01
	4090	4098	TYASALWEI	11.60	HLA-A*24:02	3190	3204	YLKLRSDVLLPLTQY	95.92	HLA-DPA1*02:01/DPB1*01:01
	4266	4274	VLSFCAFAV	11.60	HLA-A*02:03	4754	4768	HSSRLSFKELLVYAA	249.32	HLA-DPA1*02:01/DPB1*05:01
	163	171	SVAALTNNV	11.60	HLA-A*02:03	3181	3195	CTFLLNKEMYLKLRS	134.91	HLA-DPA1*03:01/DPB1*04:02
	3072	3080	GEYSHVVAF	11.70	HLA-B*40:01	1421	1435	RFYFYTSKTTVASLI	98.60	HLA-DRB1*08:02
	1830	1838	NVAFNVVNK	11.70	HLA-A*68:01	2145	2159	FLNKVVSTTTNIVTR	23.23	HLA-DRB1*13:02
	1772	1780	GTLSYEQFK	11.80	HLA-A*11:01	277	291	LNSIIKTIQPRVEKK	52.00	HLA-DRB4*01:01
	2189	2197	RIKASMPTT	11.80	HLA-A*30:01	1463	1477	ARYMRSLKVPATVSV	64.68	HLA-DRB1*04:01
	2947	2955	SLRPDTRYV	11.80	HLA-A*02:03	1551	1565	ITFDNLKTLLSLREV	68.75	HLA-DRB1*04:05
	3950	3958	SLPSYAAFA	11.80	HLA-A*02:03	3023	3037	AVNLLTNMFTPLIQP	55.76	HLA-DPA1*01:03/DPB1*02:01
	100	108	FVDGVPFVV	11.80	HLA-A*02:01	4970	4984	SIAATRGATVVIGTS	34.03	HLA-DQA1*05:01/DQB1*03:01
	2152	2160	EISFMLWCK	11.80	HLA-A*68:01	2943	2957	VAYESLRPDTRYVLM	68.72	HLA-DRB1*03:01
	744	752	GETLPTEVL	11.90	HLA-B*40:01	1615	1629	GKTFYVLPNDDTLRV	65.06	HLA-DRB1*04:01
	829	837	TVIEVQGYK	11.90	HLA-A*11:01	5821	5835	REFLTRNPAWRKAVF	45.70	HLA-DRB3*02:02
	4090	4098	TYASALWEI	11.90	HLA-A*23:01	1421	1435	RFYFYTSKTTVASLI	46.06	HLA-DRB3*02:02
	2409	2417	IQLSSYSLF	11.90	HLA-B*15:01	3055	3069	IVVTCLAYYFMRFRR	251.41	HLA-DPA1*02:01/DPB1*05:01
	4187	4195	DLQDLKWAR	12.00	HLA-A*33:01	2213	2227	ASFNYLKSPNFSKLI	66.50	HLA-DRB1*04:01
	625	633	FVSLAIDAY	12.00	HLA-B*35:01	5166	5180	GLVASIKNFKSVLYY	69.26	HLA-DRB1*04:05
	3128	3136	WMVMFTPLV	12.10	HLA-A*02:06	3060	3074	LAYYFMRFRRAFGEY	99.31	HLA-DRB1*08:02
	4009	4017	MTQMYKQAR	12.10	HLA-A*31:01	4631	4645	SLLMPILTLTRALTA	99.41	HLA-DRB1*08:02
	4030	4038	QTMLFTMLR	12.10	HLA-A*33:01	5166	5180	GLVASIKNFKSVLYY	99.91	HLA-DRB1*08:02
	986	994	KSHFAIGLA	12.10	HLA-A*30:01	2347	2361	MQLFFSYFAVHFISN	232.81	HLA-DQA1*01:01/DQB1*05:01
	2120	2128	KTLATHGLA	12.20	HLA-A*30:01	1463	1477	ARYMRSLKVPATVSV	11.57	HLA-DRB1*01:01
	1363	1371	YQVNGYPNM	12.20	HLA-A*02:06	3126	3140	IQWMVMFTPLVPFWI	137.81	HLA-DPA1*03:01/DPB1*04:02
	247	255	KSYELQTPF	12.30	HLA-B*58:01	1282	1296	DAPYIVGDVVQEGVL	157.18	HLA-DQA1*05:01/DQB1*02:01
	3592	3600	LVLVQSTQW	12.30	HLA-B*58:01	5137	5151	FYAYLRKHFSMMILS	27.75	HLA-DRB1*07:01
	1483	1491	VLWAHGFEL	12.30	HLA-A*02:06	3095	3109	TPVYSFLPGVYSVIY	11.81	HLA-DRB1*01:01
	1528	1536	HSIGFDYVY	12.30	HLA-B*35:01	2113	2127	LSRVLGLKTLATHGL	101.59	HLA-DRB1*08:02
	106	114	VLVPHVGEI	12.40	HLA-A*02:03	5452	5466	ERLKLFAAETLKATE	101.73	HLA-DRB1*08:02
	1109	1117	NLAKHCLHV	12.40	HLA-A*02:03	3190	3204	YLKLRSDVLLPLTQY	58.90	HLA-DRB3*01:01
	2424	2432	TTIVNGVRR	12.40	HLA-A*68:01	5800	5814	YKGVITHDVSSAINR	59.77	HLA-DRB3*01:01
	480	488	FSASTSAFV	12.50	HLA-A*02:03	5465	5479	TEETFKLSYGIATVR	47.59	HLA-DRB3*02:02
	1374	1382	NLREMLAHA	12.50	HLA-A*02:03	2737	2751	NLPFKLTCATTRQVV	23.85	HLA-DRB5*01:01
	3286	3294	GTTTLNGLW	12.50	HLA-B*58:01	5452	5466	ERLKLFAAETLKATE	11.87	HLA-DRB1*01:01
	579	587	RLIDAMMFT	12.60	HLA-A*02:06	796	810	TEKYCALAPNMMVTN	71.14	HLA-DRB1*04:05
	1582	1590	QVVDMSMTY	12.70	HLA-B*35:01	646	660	WEIVKFISTCACEIV	39.27	HLA-DRB1*09:01
	2151	2159	STTTNIVTR	12.70	HLA-A*68:01	3734	3748	WALIISVTSNYSGVV	45.44	HLA-DRB1*15:01
	3911	3919	MVSLLSVLL	12.70	HLA-A*68:02	3616	3630	MGIIAMSAFAMMFVK	45.49	HLA-DRB1*15:01
	3655	3663	MPASWVMRI	12.80	HLA-B*53:01	4563	4577	ILRVYANLGERVRQA	48.24	HLA-DRB3*02:02
	3910	3918	KMVSLLSVL	12.80	HLA-A*02:03	5247	5261	MIERFVSLAIDAYPL	556.56	HLA-DQA1*03:01/DQB1*03:02
	4242	4250	VLGSLAATV	12.80	HLA-A*02:03	1711	1725	CALILAYCNKTVGEL	45.73	HLA-DRB1*15:01
	90	98	TSFGPLVRK	12.80	HLA-A*68:01	1927	1941	NFKFVCDNIKFADDL	59.90	HLA-DRB3*01:01
	4139	4147	LQNNELSPV	12.90	HLA-A*02:03	1532	1546	DKSVYYTSNPTTFHL	48.99	HLA-DRB3*02:02
	2169	2177	MPYFFTLLL	13.00	HLA-B*53:01	4625	4639	VVDSYYSLLMPILTL	58.02	HLA-DPA1*01:03/DPB1*02:01
	2600	2608	STFNVPMEK	13.00	HLA-A*03:01	4026	4040	TSAMQTMLFTMLRKL	98.60	HLA-DPA1*02:01/DPB1*01:01
	484	492	TSAFVETVK	13.10	HLA-A*68:01	2347	2361	MQLFFSYFAVHFISN	98.89	HLA-DPA1*02:01/DPB1*01:01
	2242	2250	SLIYSTAAL	13.10	HLA-A*02:03	5677	5691	EQYVFCTVNALPETT	72.34	HLA-DRB1*04:05
	2594	2602	YVNTFSSTF	13.10	HLA-B*35:01	3602	3616	LFFFLYENAFLPFAM	72.40	HLA-DRB1*04:05
	2	10	SYYSLLMPI	13.10	HLA-A*23:01	2213	2227	ASFNYLKSPNFSKLI	72.45	HLA-DRB1*04:05
	2123	2131	LLLDDFVEI	13.10	HLA-A*02:03	3109	3123	YLYLTFYLTNDVSFL	60.09	HLA-DRB3*01:01
	3016	3024	GVFCGVDAV	13.20	HLA-A*02:03	1672	1686	NNCYLATALLTLQQI	58.70	HLA-DPA1*01:03/DPB1*02:01
	3443	3451	NFYGPFVDR	13.20	HLA-A*33:01	5452	5466	ERLKLFAAETLKATE	100.67	HLA-DPA1*02:01/DPB1*01:01
	47	55	KLFDRYFKY	13.20	HLA-A*30:02	3181	3195	CTFLLNKEMYLKLRS	101.13	HLA-DPA1*02:01/DPB1*01:01
	1298	1306	LQAENVTGL	13.20	HLA-A*02:06	4625	4639	VVDSYYSLLMPILTL	102.14	HLA-DPA1*02:01/DPB1*01:01
	845	853	LSYGIATVR	13.30	HLA-A*68:01	2905	2919	YTDFATSACVLAAEC	461.97	HLA-DQA1*04:01/DQB1*04:02
	619	627	TVYEKLKPV	13.40	HLA-A*02:06	5292	5306	LDMYSVMLTNDNTSR	72.79	HLA-DRB1*04:05
	1804	1812	FVMMSAPPA	13.40	HLA-A*02:03	5362	5376	SHKLVLSVNPYVCNA	72.97	HLA-DRB1*04:05
	3899	3907	LLAKDTTEA	13.40	HLA-A*02:03	3121	3135	SFLAHIQWMVMFTPL	140.59	HLA-DPA1*03:01/DPB1*04:02
	107	115	VVSTGYHFR	13.40	HLA-A*31:01	6068	6082	GDQFKHLIPLMYKGL	157.90	HLA-DRB1*12:01
	445	453	GLNDNLLEI	13.50	HLA-A*02:01	3151	3165	KHFYWFFSNYLKRRV	24.37	HLA-DRB5*01:01
	2594	2602	YVNTFSSTF	13.50	HLA-B*15:01	3073	3087	EYSHVVAFNTLLFLM	59.20	HLA-DPA1*01:03/DPB1*02:01
	3693	3701	ILMTARTVY	13.50	HLA-B*15:01	3121	3135	SFLAHIQWMVMFTPL	103.92	HLA-DPA1*02:01/DPB1*01:01
	3946	3954	SEFSSLPSY	13.50	HLA-B*44:03	3023	3037	AVNLLTNMFTPLIQP	142.16	HLA-DPA1*03:01/DPB1*04:02
	4283	4291	YLASGGQPI	13.50	HLA-A*02:01	2213	2227	ASFNYLKSPNFSKLI	12.14	HLA-DRB1*01:01
	1799	1807	MMISAGFSL	13.50	HLA-A*02:03	4829	4843	LKHFFFAQDGNAAIS	12.19	HLA-DRB1*01:01
	3886	3894	KLWAQCVQL	13.60	HLA-A*02:01	534	548	YAFASEAARVVRSIF	40.30	HLA-DRB1*09:01
	215	223	AISDYDYYR	13.60	HLA-A*68:01	2266	2280	YREGYLNSTNVTIAT	50.12	HLA-DRB3*02:02
	476	484	ILASFSAST	13.70	HLA-A*02:03	2900	2914	SKLIEYTDFATSACV	104.20	HLA-DPA1*02:01/DPB1*01:01
	2348	2356	QLFFSYFAV	13.70	HLA-A*02:03	540	554	AARVVRSIFSRTLET	263.05	HLA-DPA1*02:01/DPB1*05:01
	3177	3185	EAALCTFLL	13.70	HLA-A*68:02	5131	5145	TDFVNEFYAYLRKHF	144.35	HLA-DPA1*03:01/DPB1*04:02
	3179	3187	ALCTFLLNK	13.70	HLA-A*11:01	392	406	GLKTILRKGGRTIAF	27.85	HLA-DRB1*11:01
	529	537	ILSPLYAFA	13.80	HLA-A*02:01	2959	2973	GSIIQFPNTYLEGSV	47.89	HLA-DRB1*15:01
	2000	2008	KATYKPNTW	13.80	HLA-B*58:01	2484	2498	TDQSSYIVDSVTVKN	62.34	HLA-DRB3*01:01
	2384	2392	YIFFASFYY	13.80	HLA-A*68:01	2250	2264	LGVLMSNLGMPSYCT	51.08	HLA-DRB3*02:02
	2486	2494	QSSYIVDSV	13.80	HLA-A*68:02	3181	3195	CTFLLNKEMYLKLRS	51.47	HLA-DRB3*02:02
	4402	4410	RVCGVSAAR	13.80	HLA-A*31:01	4179	4193	RFVLALLSDLQDLKW	74.89	HLA-DRB1*04:05
	379	387	HLMGWDYPK	13.80	HLA-A*11:01	583	597	AMMFTSDLATNNLVV	63.12	HLA-DRB3*01:01
	2188	2196	KMQRMLLEK	13.80	HLA-A*03:01	4426	4440	AFDIYNDKVAGFAKF	63.89	HLA-DRB3*01:01
	917	925	ASHMYCSFY	13.90	HLA-A*30:02	3758	3772	IVFMCVEYCPIFFIT	144.94	HLA-DPA1*03:01/DPB1*04:02
	1613	1621	HEGKTFYVL	13.90	HLA-B*40:01	3951	3965	LPSYAAFATAQEAYE	163.14	HLA-DQA1*05:01/DQB1*02:01
	1768	1776	VMYMGTLSY	13.90	HLA-A*30:02	5505	5519	VFTGYRVTKNSKVQI	53.11	HLA-DRB3*02:02
	2382	2390	RMYIFFASF	13.90	HLA-B*15:01	1800	1814	QESPFVMMSAPPAQY	53.27	HLA-DRB3*02:02
	908	916	VYRGTTTYK	13.90	HLA-A*30:01	3126	3140	IQWMVMFTPLVPFWI	61.01	HLA-DPA1*01:03/DPB1*02:01
	710	718	VTHSKGLYR	14.00	HLA-A*31:01	4263	4277	NSTVLSFCAFAVDAA	571.66	HLA-DQA1*03:01/DQB1*03:02
	1542	1550	TTFHLDGEV	14.00	HLA-A*68:02	5312	5326	FYEAMYTPHTVLQAV	70.05	HLA-DRB1*04:01
	702	710	ALNLGETFV	14.10	HLA-A*02:03	1421	1435	RFYFYTSKTTVASLI	75.74	HLA-DRB1*04:05
	1116	1124	HVVGPNVNK	14.10	HLA-A*68:01	3073	3087	EYSHVVAFNTLLFLM	147.27	HLA-DPA1*03:01/DPB1*04:02
	2864	2872	FVVPGLPGT	14.10	HLA-A*02:06	3616	3630	MGIIAMSAFAMMFVK	164.05	HLA-DRB1*12:01
	432	440	MVMCGGSLY	14.10	HLA-B*15:01	3190	3204	YLKLRSDVLLPLTQY	271.02	HLA-DPA1*02:01/DPB1*05:01
	1803	1811	AGFSLWVYK	14.10	HLA-A*11:01	5019	5033	PNMLRIMASLVLARK	107.59	HLA-DQA1*01:02/DQB1*06:02
	2782	2790	FVAAIFYLI	14.20	HLA-A*02:03	1557	1571	KTLLSLREVRTIKVF	57.39	HLA-DRB4*01:01
	3112	3120	LTFYLTNDV	14.20	HLA-A*68:02	5551	5565	LTSHTVMPLSAPTLV	107.78	HLA-DQA1*01:02/DQB1*06:02
	3566	3574	VTFQSAVKR	14.20	HLA-A*68:01	3065	3079	MRFRRAFGEYSHVVA	77.46	HLA-DRB1*04:05
	2260	2268	WLPTGTLLV	14.20	HLA-A*02:03	464	478	VGDFKLNEEIAIILA	25.33	HLA-DRB1*13:02
	412	420	CSLSHRFYR	14.30	HLA-A*68:01	3363	3377	KYKFVRIQPGQTFSV	58.26	HLA-DRB4*01:01
	1024	1032	EVNSFSGYL	14.40	HLA-A*68:02	597	611	VMAYITGGVVQLTSQ	108.46	HLA-DQA1*01:02/DQB1*06:02
	1806	1814	MMSAPPAQY	14.40	HLA-B*15:01	5144	5158	HFSMMILSDDAVVCF	167.99	HLA-DQA1*05:01/DQB1*02:01
	2392	2400	YVWKSYVHV	14.40	HLA-A*02:01	2900	2914	SKLIEYTDFATSACV	63.11	HLA-DPA1*01:03/DPB1*02:01
	2351	2359	FSYFAVHFI	14.50	HLA-A*02:06	1950	1964	PASRELKVTFFPDLN	149.45	HLA-DPA1*03:01/DPB1*04:02
	3130	3138	VMFTPLVPF	14.50	HLA-A*32:01	4721	4735	LVRKIFVDGVPFVVS	25.69	HLA-DRB1*13:02
	279	287	RLYYDSMSY	14.50	HLA-A*30:02	1878	1892	KPVTYKLDGVVCTEI	67.01	HLA-DRB3*01:01
	1856	1864	TVYTKVDGV	14.50	HLA-A*68:02	2567	2581	QPILLLDQALVSDVG	67.10	HLA-DRB3*01:01
	2563	2571	QLMCQPILL	14.60	HLA-A*02:01	669	683	KEIKESVQTFFKLVN	107.18	HLA-DPA1*02:01/DPB1*01:01
	3583	3591	LLLTILTSL	14.60	HLA-A*02:03	2093	2107	TDLMAAYVDNSSLTI	248.26	HLA-DQA1*01:01/DQB1*05:01
	2373	2381	QMAPISAMV	14.70	HLA-A*02:01	2165	2179	CTNYMPYFFTLLLQL	108.22	HLA-DPA1*02:01/DPB1*01:01
	3587	3595	ILTSLLVLV	14.70	HLA-A*02:06	4236	4250	NLNRGMVLGSLAATV	110.69	HLA-DQA1*01:02/DQB1*06:02
	676	684	QTFFKLVNK	14.80	HLA-A*68:01	4729	4743	GVPFVVSTGYHFREL	41.88	HLA-DRB1*09:01
	2021	2029	TSNSFDVLK	14.80	HLA-A*68:01	277	291	LNSIIKTIQPRVEKK	170.26	HLA-DRB1*12:01
	3645	3653	ATVAYFNMV	14.80	HLA-A*68:02	4668	4682	TEERLKLFDRYFKYW	277.42	HLA-DPA1*02:01/DPB1*05:01
	4224	4232	KVKYLYFIK	14.80	HLA-A*31:01	2466	2480	SDEVARDLSLQFKRP	79.77	HLA-DRB1*03:01
	2319	2327	TAFGLVAEW	14.90	HLA-B*53:01	5144	5158	HFSMMILSDDAVVCF	79.90	HLA-DRB1*03:01
	2363	2371	WLMWLIINL	14.90	HLA-A*02:01	3065	3079	MRFRRAFGEYSHVVA	42.29	HLA-DRB1*09:01
	2966	2974	NTYLEGSVR	14.90	HLA-A*68:01	5546	5560	GDYFVLTSHTVMPLS	42.97	HLA-DRB1*09:01
	3115	3123	YLTNDVSFL	14.90	HLA-A*02:06	2878	2892	NGDFLHFLPRVFSAV	30.17	HLA-DRB1*11:01
	2596	2604	NTFSSTFNV	15.00	HLA-A*02:06	3055	3069	IVVTCLAYYFMRFRR	63.96	HLA-DPA1*01:03/DPB1*02:01
	375	383	VENPHLMGW	15.00	HLA-B*44:02	5174	5188	FKSVLYYQNNVFMSE	253.34	HLA-DQA1*01:01/DQB1*05:01
	937	945	TLVPQEHYV	15.00	HLA-A*02:03	81	95	HGHVMVELVAELEGI	175.85	HLA-DQA1*05:01/DQB1*02:01
	1053	1061	YVFCTVNAL	15.00	HLA-A*02:06	2784	2798	AAIFYLITPVHVMSK	49.42	HLA-DRB1*15:01
	2156	2164	MLWCKDGHV	15.00	HLA-A*02:03	3783	3797	YCFLGYFCTCYFGLF	64.22	HLA-DPA1*01:03/DPB1*02:01
	249	257	YELQTPFEI	15.10	HLA-B*40:01	669	683	KEIKESVQTFFKLVN	64.34	HLA-DPA1*01:03/DPB1*02:01
	3128	3136	WMVMFTPLV	15.10	HLA-A*02:03	1672	1686	NNCYLATALLTLQQI	111.30	HLA-DPA1*02:01/DPB1*01:01
	2089	2097	FELEDFIPM	15.10	HLA-B*40:01	3190	3204	YLKLRSDVLLPLTQY	152.23	HLA-DPA1*03:01/DPB1*04:02
	837	845	KSVNITFEL	15.20	HLA-B*58:01	4858	4872	IRQLLFVVEVVDKYF	254.92	HLA-DQA1*01:01/DQB1*05:01
	3598	3606	TQWSLFFFL	15.30	HLA-A*02:01	4263	4277	NSTVLSFCAFAVDAA	255.87	HLA-DQA1*01:01/DQB1*05:01
	3732	3740	SMWALIISV	15.30	HLA-A*02:03	796	810	TEKYCALAPNMMVTN	30.65	HLA-DRB1*07:01
	2282	2290	TLIGDCATV	15.30	HLA-A*02:01	5019	5033	PNMLRIMASLVLARK	30.99	HLA-DRB1*07:01
	2386	2394	FFASFYYVW	15.40	HLA-A*23:01	3363	3377	KYKFVRIQPGQTFSV	30.59	HLA-DRB1*11:01
	3813	3821	YLVSTQEFR	15.40	HLA-A*68:01	1089	1103	DYIATNGPLKVGGSC	27.28	HLA-DRB1*13:02
	1573	1581	AIMTRCLAV	15.40	HLA-A*02:03	574	588	SQYSLRLIDAMMFTS	59.69	HLA-DRB4*01:01
	4565	4573	RVYANLGER	15.50	HLA-A*31:01	2628	2642	NVLSTFISAARQGFV	113.04	HLA-DQA1*01:02/DQB1*06:02
	2354	2362	KLMGHFAWW	15.50	HLA-A*32:01	469	483	LNEEIAIILASFSAS	114.79	HLA-DQA1*01:02/DQB1*06:02
	685	693	FLALCADSI	15.60	HLA-A*02:01	2314	2328	FKWDLTAFGLVAEWF	178.25	HLA-DQA1*05:01/DQB1*02:01
	900	908	WSMATYYLF	15.60	HLA-A*24:02	3817	3831	TQEFRYMNSQGLLPP	12.68	HLA-DRB1*01:01
	2192	2200	ASMPTTIAK	15.60	HLA-A*30:01	3326	3340	NHNFLVQAGNVQLRV	12.75	HLA-DRB1*01:01
	3467	3475	VLAWLYAAV	15.60	HLA-A*02:06	2621	2635	AKNVSLDNVLSTFIS	83.14	HLA-DRB1*03:01
	4283	4291	YLASGGQPI	15.60	HLA-A*02:06	3349	3363	VLKLKVDTANPKTPK	84.99	HLA-DRB1*03:01
	1250	1258	TAHSCNVNR	15.70	HLA-A*68:01	5692	5706	ADIVVFDEISMATNY	85.05	HLA-DRB1*03:01
	460	468	NINIVGDFK	15.80	HLA-A*68:01	2179	2193	LCTFTRSTNSRIKAS	73.08	HLA-DRB1*04:01
	4503	4511	VPHISRQRL	15.80	HLA-B*07:02	3065	3079	MRFRRAFGEYSHVVA	73.10	HLA-DRB1*04:01
	1875	1883	LPVNVAFEL	15.80	HLA-B*53:01	3649	3663	YFNMVYMPASWVMRI	80.22	HLA-DRB1*04:05
	579	587	RLIDAMMFT	15.90	HLA-A*02:01	6068	6082	GDQFKHLIPLMYKGL	80.61	HLA-DRB1*04:05
	1801	1809	ESPFVMMSA	15.90	HLA-A*68:02	4762	4776	ELLVYAADPAMHAAS	83.01	HLA-DRB1*04:05
	433	441	VMCGGSLYV	15.90	HLA-A*02:01	5247	5261	MIERFVSLAIDAYPL	83.02	HLA-DRB1*04:05
	1522	1530	TYACWHHSI	15.90	HLA-A*23:01	3905	3919	TEAFEKMVSLLSVLL	83.81	HLA-DRB1*04:05
	1504	1512	TISLAGSYK	16.00	HLA-A*68:01	3622	3636	SAFAMMFVKHKHAFL	110.36	HLA-DRB1*08:02
	1566	1574	RTIKVFTTV	16.00	HLA-A*32:01	3817	3831	TQEFRYMNSQGLLPP	44.35	HLA-DRB1*09:01
	2346	2354	HSWNADLYK	16.00	HLA-A*11:01	5975	5989	TYRRLISMMGFKMNY	44.86	HLA-DRB1*09:01
	1133	1141	DMFLGTCRR	16.10	HLA-A*33:01	4933	4947	QMNLKYAISAKNRAR	45.18	HLA-DRB1*09:01
	937	945	TLVPQEHYV	16.20	HLA-A*02:01	5970	5984	IPKDMTYRRLISMMG	31.10	HLA-DRB1*11:01
	1799	1807	MMISAGFSL	16.20	HLA-B*15:01	5024	5038	IMASLVLARKHTTCC	31.11	HLA-DRB1*11:01
	2282	2290	TLIGDCATV	16.20	HLA-A*02:06	5882	5896	VNRFNVAITRAKVGI	31.67	HLA-DRB1*11:01
	1170	1178	RTNVYLAVF	16.30	HLA-A*32:01	5452	5466	ERLKLFAAETLKATE	49.81	HLA-DRB1*15:01
	1527	1535	FLKRGDKSV	16.30	HLA-A*02:03	3203	3217	QYNRYLALYNKYKYF	50.00	HLA-DRB1*15:01
	6	14	LLMPILTLT	16.30	HLA-A*02:01	2878	2892	NGDFLHFLPRVFSAV	50.03	HLA-DRB1*15:01
	766	774	MSYYCKSHK	16.30	HLA-A*68:01	3687	3701	SAVVLLILMTARTVY	50.64	HLA-DRB1*15:01
	2407	2415	STCMMCYKR	16.50	HLA-A*31:01	3622	3636	SAFAMMFVKHKHAFL	50.89	HLA-DRB1*15:01
	279	287	RLYYDSMSY	16.50	HLA-A*32:01	3363	3377	KYKFVRIQPGQTFSV	51.54	HLA-DRB1*15:01
	433	441	VMCGGSLYV	16.50	HLA-A*02:03	3162	3176	KRRVVFNGVSFSTFE	64.82	HLA-DRB3*02:02
	1161	1169	SLRVCVDTV	16.60	HLA-A*02:03	1685	1699	QIELKFNPPALQDAY	66.28	HLA-DRB3*02:02
	3259	3267	SAVLQSGFR	16.60	HLA-A*68:01	4762	4776	ELLVYAADPAMHAAS	66.59	HLA-DRB3*02:02
	1999	2007	KTQFNYYKK	16.60	HLA-A*11:01	4829	4843	LKHFFFAQDGNAAIS	67.03	HLA-DRB3*02:02
	1804	1812	FVMMSAPPA	16.70	HLA-A*02:01	1089	1103	DYIATNGPLKVGGSC	67.73	HLA-DRB3*02:02
	2614	2622	ATAEAELAK	16.70	HLA-A*11:01	4631	4645	SLLMPILTLTRALTA	59.90	HLA-DRB4*01:01
	3061	3069	AYYFMRFRR	16.70	HLA-A*33:01	2367	2381	LIINLVQMAPISAMV	59.92	HLA-DRB4*01:01
	3228	3236	EAACCHLAK	16.70	HLA-A*68:01	3203	3217	QYNRYLALYNKYKYF	27.08	HLA-DRB5*01:01
	3472	3480	YAAVINGDR	16.70	HLA-A*68:01	5821	5835	REFLTRNPAWRKAVF	27.55	HLA-DRB5*01:01
	3583	3591	LLLTILTSL	16.70	HLA-A*02:01	3109	3123	YLYLTFYLTNDVSFL	67.47	HLA-DPA1*01:03/DPB1*02:01
	397	405	RIMASLVLA	16.70	HLA-A*02:06	2386	2400	FFASFYYVWKSYVHV	68.32	HLA-DPA1*01:03/DPB1*02:01
	766	774	MSYYCKSHK	16.70	HLA-A*03:01	3616	3630	MGIIAMSAFAMMFVK	68.39	HLA-DPA1*01:03/DPB1*02:01
	296	304	FMGRIRSVY	16.80	HLA-B*15:01	4087	4101	TTFTYASALWEIQQV	69.37	HLA-DPA1*01:03/DPB1*02:01
	1031	1039	YLKLTDNVY	16.80	HLA-B*15:01	3758	3772	IVFMCVEYCPIFFIT	116.22	HLA-DPA1*02:01/DPB1*01:01
	1442	1450	NETLVTMPL	16.80	HLA-B*40:01	2326	2340	EWFLAYILFTRFFYV	287.69	HLA-DPA1*02:01/DPB1*05:01
	1504	1512	TISLAGSYK	16.80	HLA-A*11:01	5272	5286	VFHLYLQYIRKLHDE	294.71	HLA-DPA1*02:01/DPB1*05:01
	3179	3187	ALCTFLLNK	16.80	HLA-A*03:01	3705	3719	ARRVWTLMNVLTLVY	161.99	HLA-DPA1*03:01/DPB1*04:02
	4130	4138	ALRANSAVK	16.80	HLA-A*30:01	5452	5466	ERLKLFAAETLKATE	164.68	HLA-DPA1*03:01/DPB1*04:02
	648	656	HLYLQYIRK	16.80	HLA-A*03:01	3794	3808	FGLFCLLNRYFRLTL	168.12	HLA-DPA1*03:01/DPB1*04:02
	1620	1628	LLADKFPVL	16.80	HLA-A*02:06	574	588	SQYSLRLIDAMMFTS	279.08	HLA-DQA1*01:01/DQB1*05:01
	3611	3619	FLPFAMGII	16.90	HLA-A*02:03	4063	4077	PLTTAAKLMVVIPDY	118.96	HLA-DQA1*01:02/DQB1*06:02
	282	290	KTIQPRVEK	17.00	HLA-A*30:01	3951	3965	LPSYAAFATAQEAYE	119.44	HLA-DQA1*01:02/DQB1*06:02
	1083	1091	MQVESDDYI	17.00	HLA-A*02:06	2367	2381	LIINLVQMAPISAMV	121.12	HLA-DQA1*01:02/DQB1*06:02
	1278	1286	FLKKDAPYI	17.00	HLA-A*02:01	3043	3057	ISASIVAGGIVAIVV	121.16	HLA-DQA1*01:02/DQB1*06:02
	4502	4510	MVPHISRQR	17.00	HLA-A*68:01	2551	2565	ESSAKSASVYYSQLM	121.56	HLA-DQA1*01:02/DQB1*06:02
	332	340	MTNRQFHQK	17.00	HLA-A*11:01	529	543	ILSPLYAFASEAARV	497.78	HLA-DQA1*04:01/DQB1*04:02
	335	343	RQFHQKLLK	17.00	HLA-A*03:01	5677	5691	EQYVFCTVNALPETT	501.48	HLA-DQA1*04:01/DQB1*04:02
	2150	2158	YTEISFMLW	17.00	HLA-B*58:01	3602	3616	LFFFLYENAFLPFAM	188.69	HLA-DQA1*05:01/DQB1*02:01
	394	402	KTILRKGGR	17.10	HLA-A*31:01	2461	2475	GSTFISDEVARDLSL	85.60	HLA-DRB1*03:01
	867	875	EVNEFACVV	17.20	HLA-A*68:02	1965	1979	GDVVAIDYKHYTPSF	85.84	HLA-DRB1*03:01
	2551	2559	ESSAKSASV	17.20	HLA-A*68:02	5895	5909	GILCIMSDRDLYDKL	86.26	HLA-DRB1*03:01
	104	112	VPFVVSTGY	17.20	HLA-B*35:01	5546	5560	GDYFVLTSHTVMPLS	77.36	HLA-DRB1*04:01
	2604	2612	VPMEKLKTL	17.30	HLA-B*07:02	5546	5560	GDYFVLTSHTVMPLS	83.94	HLA-DRB1*04:05
	3060	3068	LAYYFMRFR	17.30	HLA-A*33:01	2595	2609	VNTFSSTFNVPMEKL	84.45	HLA-DRB1*04:05
	3089	3097	FTVLCLTPV	17.30	HLA-A*02:01	2952	2966	TRYVLMDGSIIQFPN	85.63	HLA-DRB1*04:05
	3369	3377	IQPGQTFSV	17.30	HLA-A*02:06	5568	5582	EHYVRITGLYPTLNI	85.77	HLA-DRB1*04:05
	2618	2626	AELAKNVSL	17.40	HLA-B*40:01	2892	2906	VGNICYTPSKLIEYT	32.49	HLA-DRB1*07:01
	332	340	MTNRQFHQK	17.40	HLA-A*68:01	4278	4292	KAYKDYLASGGQPIT	33.08	HLA-DRB1*07:01
	395	403	MLRIMASLV	17.40	HLA-A*02:03	4127	4141	IVTALRANSAVKLQN	115.96	HLA-DRB1*08:02
	2235	2243	LLSVCLGSL	17.50	HLA-A*02:03	2784	2798	AAIFYLITPVHVMSK	116.21	HLA-DRB1*08:02
	2608	2616	KLKTLVATA	17.50	HLA-A*02:03	2410	2424	MMCYKRNRATRVECT	30.03	HLA-DRB1*13:02
	4094	4102	ALWEIQQVV	17.50	HLA-A*02:03	3734	3748	WALIISVTSNYSGVV	30.44	HLA-DRB1*13:02
	4180	4188	FVLALLSDL	17.50	HLA-A*02:06	674	688	SVQTFFKLVNKFLAL	52.40	HLA-DRB1*15:01
	409	417	TTCCSLSHR	17.60	HLA-A*68:01	1276	1290	ITFLKKDAPYIVGDV	76.59	HLA-DRB3*01:01
	47	55	KLFDRYFKY	17.70	HLA-A*03:01	5088	5102	ICQAVTANVNALLST	68.59	HLA-DRB3*02:02
	992	1000	GLALYYPSA	17.70	HLA-A*02:03	5985	5999	FKMNYQVNGYPNMFI	69.11	HLA-DRB3*02:02
	3900	3908	LAKDTTEAF	17.80	HLA-B*35:01	5538	5552	TTTYKLNVGDYFVLT	69.31	HLA-DRB3*02:02
	4004	4012	MADQAMTQM	17.80	HLA-B*35:01	4227	4241	YLYFIKGLNNLNRGM	70.31	HLA-DRB3*02:02
	534	542	STYASQGLV	17.80	HLA-A*68:02	1463	1477	ARYMRSLKVPATVSV	63.98	HLA-DRB4*01:01
	541	549	LVASIKNFK	17.90	HLA-A*11:01	5705	5719	NYDLSVVNARLRAKH	27.80	HLA-DRB5*01:01
	1757	1765	QVVSDIDYV	18.00	HLA-A*68:02	3181	3195	CTFLLNKEMYLKLRS	70.27	HLA-DPA1*01:03/DPB1*02:01
	1270	1278	LVSDIDITF	18.20	HLA-B*35:01	3630	3644	KHKHAFLCLFLLPSL	170.25	HLA-DPA1*03:01/DPB1*04:02
	1548	1556	GEVITFDNL	18.20	HLA-B*40:01	2381	2395	VRMYIFFASFYYVWK	172.19	HLA-DPA1*03:01/DPB1*04:02
	2822	2830	STDTCFANK	18.20	HLA-A*11:01	669	683	KEIKESVQTFFKLVN	176.90	HLA-DPA1*03:01/DPB1*04:02
	1352	1360	RLISMMGFK	18.20	HLA-A*11:01	2905	2919	YTDFATSACVLAAEC	615.09	HLA-DQA1*03:01/DQB1*03:02
	2406	2414	SSTCMMCYK	18.30	HLA-A*68:01	682	696	VNKFLALCADSIIIG	194.21	HLA-DQA1*05:01/DQB1*02:01
	2915	2923	LAAECTIFK	18.30	HLA-A*68:01	25	39	DVLVRGFGDSVEEVL	196.02	HLA-DQA1*05:01/DQB1*02:01
	3653	3661	VYMPASWVM	18.30	HLA-A*23:01	6075	6089	IPLMYKGLPWNVVRI	13.42	HLA-DRB1*01:01
	4417	4425	GTSTDVVYR	18.40	HLA-A*68:01	5019	5033	PNMLRIMASLVLARK	89.27	HLA-DRB1*03:01
	2511	2519	KTYERHSLS	18.50	HLA-A*30:01	871	885	FACVVADAVIKTLQP	89.74	HLA-DRB1*03:01
	3646	3654	TVAYFNMVY	18.50	HLA-B*35:01	583	597	AMMFTSDLATNNLVV	77.46	HLA-DRB1*04:01
	4481	4489	LLKDCPAVA	18.50	HLA-A*02:03	2595	2609	VNTFSSTFNVPMEKL	77.64	HLA-DRB1*04:01
	3360	3368	KTPKYKFVR	18.60	HLA-A*31:01	2784	2798	AAIFYLITPVHVMSK	77.96	HLA-DRB1*04:01
	2586	2594	VAVKMFDAY	18.80	HLA-B*35:01	5292	5306	LDMYSVMLTNDNTSR	79.23	HLA-DRB1*04:01
	2833	2841	DFDTWFSQR	18.80	HLA-A*33:01	5465	5479	TEETFKLSYGIATVR	79.59	HLA-DRB1*04:01
	110	118	HVGEIPVAY	18.90	HLA-B*35:01	3109	3123	YLYLTFYLTNDVSFL	86.69	HLA-DRB1*04:05
	282	290	KTIQPRVEK	18.90	HLA-A*11:01	1463	1477	ARYMRSLKVPATVSV	87.26	HLA-DRB1*04:05
	878	886	AVIKTLQPV	18.90	HLA-A*02:01	682	696	VNKFLALCADSIIIG	34.70	HLA-DRB1*07:01
	3403	3411	FLNGSCGSV	18.90	HLA-A*02:01	2213	2227	ASFNYLKSPNFSKLI	47.70	HLA-DRB1*09:01
	3482	3490	FLNRFTTTL	18.90	HLA-A*02:06	3649	3663	YFNMVYMPASWVMRI	184.50	HLA-DRB1*12:01
	4094	4102	ALWEIQQVV	18.90	HLA-A*02:06	2113	2127	LSRVLGLKTLATHGL	184.97	HLA-DRB1*12:01
	4273	4281	AVDAAKAYK	18.90	HLA-A*11:01	2213	2227	ASFNYLKSPNFSKLI	28.81	HLA-DRB5*01:01
	103	111	TLGVLVPHV	19.00	HLA-A*02:03	4026	4040	TSAMQTMLFTMLRKL	71.77	HLA-DPA1*01:03/DPB1*02:01
	1731	1739	TMSYLFQHA	19.00	HLA-A*02:03	2206	2220	VGKFCLEASFNYLKS	72.13	HLA-DPA1*01:03/DPB1*02:01
	2127	2135	LAAVNSVPW	19.00	HLA-B*53:01	2878	2892	NGDFLHFLPRVFSAV	72.86	HLA-DPA1*01:03/DPB1*02:01
	379	387	HLMGWDYPK	19.00	HLA-A*31:01	3794	3808	FGLFCLLNRYFRLTL	73.02	HLA-DPA1*01:03/DPB1*02:01
	3620	3628	AMSAFAMMF	19.10	HLA-B*15:01	4087	4101	TTFTYASALWEIQQV	122.02	HLA-DPA1*02:01/DPB1*01:01
	213	221	NAAISDYDY	19.10	HLA-B*35:01	3023	3037	AVNLLTNMFTPLIQP	122.15	HLA-DPA1*02:01/DPB1*01:01
	859	867	RELHLSWEV	19.10	HLA-B*40:01	3126	3140	IQWMVMFTPLVPFWI	125.95	HLA-DPA1*02:01/DPB1*01:01
	1367	1375	ILGTVSWNL	19.20	HLA-A*02:01	2320	2334	AFGLVAEWFLAYILF	126.39	HLA-DPA1*02:01/DPB1*01:01
	375	383	VENPHLMGW	19.20	HLA-B*44:03	4087	4101	TTFTYASALWEIQQV	178.34	HLA-DPA1*03:01/DPB1*04:02
	2346	2354	HSWNADLYK	19.20	HLA-A*68:01	3109	3123	YLYLTFYLTNDVSFL	178.78	HLA-DPA1*03:01/DPB1*04:02
	1186	1194	LVSSFLEMK	19.30	HLA-A*68:01	3055	3069	IVVTCLAYYFMRFRR	180.50	HLA-DPA1*03:01/DPB1*04:02
	3047	3055	IVAGGIVAI	19.30	HLA-A*02:03	4762	4776	ELLVYAADPAMHAAS	293.66	HLA-DQA1*01:01/DQB1*05:01
	3076	3084	HVVAFNTLL	19.30	HLA-A*68:02	3934	3948	MLDNRATLQAIASEF	130.13	HLA-DQA1*01:02/DQB1*06:02
	4474	4482	HEETIYNLL	19.30	HLA-B*40:01	2240	2254	LGSLIYSTAALGVLM	14.00	HLA-DRB1*01:01
	4573	4581	RVRQALLKT	19.30	HLA-A*30:01	4098	4112	IQQVVDADSKIVQLS	92.96	HLA-DRB1*03:01
	1355	1363	SMMGFKMNY	19.30	HLA-A*30:02	2067	2081	KTTEVVGDIILKPAN	94.12	HLA-DRB1*03:01
	1406	1414	LQLGFSTGV	19.30	HLA-A*02:01	839	853	VNITFELDERIDKVL	96.89	HLA-DRB1*03:01
	1799	1807	MMISAGFSL	19.30	HLA-A*32:01	3482	3496	FLNRFTTTLNDFNLV	89.30	HLA-DRB1*04:05
	1148	1156	LLSAGIFGA	19.40	HLA-A*02:01	1566	1580	RTIKVFTTVDNINLH	91.03	HLA-DRB1*04:05
	2270	2278	YLNSTNVTI	19.40	HLA-A*02:01	2737	2751	NLPFKLTCATTRQVV	35.99	HLA-DRB1*07:01
	3809	3817	GVYDYLVST	19.40	HLA-A*02:06	3817	3831	TQEFRYMNSQGLLPP	35.99	HLA-DRB1*07:01
	641	649	QEYADVFHL	19.40	HLA-B*40:01	2353	2367	YFAVHFISNSWLMWL	36.23	HLA-DRB1*07:01
	1053	1061	YVFCTVNAL	19.40	HLA-A*02:03	2784	2798	AAIFYLITPVHVMSK	49.23	HLA-DRB1*09:01
	73	81	ILHCANFNV	19.50	HLA-A*02:06	2250	2264	LGVLMSNLGMPSYCT	33.30	HLA-DRB1*13:02
	233	241	RQLLFVVEV	19.50	HLA-A*02:01	829	843	TVIEVQGYKSVNITF	55.51	HLA-DRB1*15:01
	623	631	KLKPVLDWL	19.60	HLA-A*02:03	5174	5188	FKSVLYYQNNVFMSE	77.95	HLA-DRB3*02:02
	2772	2780	QLIKVTLVF	19.60	HLA-B*15:01	5166	5180	GLVASIKNFKSVLYY	29.59	HLA-DRB5*01:01
	1172	1180	NVYLAVFDK	19.90	HLA-A*68:01	3630	3644	KHKHAFLCLFLLPSL	75.30	HLA-DPA1*01:03/DPB1*02:01
	521	529	MMILSDDAV	19.90	HLA-A*02:03	3794	3808	FGLFCLLNRYFRLTL	128.22	HLA-DPA1*02:01/DPB1*01:01
	521	529	MMILSDDAV	19.90	HLA-A*02:06	246	260	EKSYELQTPFEIKLA	129.58	HLA-DPA1*02:01/DPB1*01:01
	844	852	KLSYGIATV	19.90	HLA-A*02:06	611	625	QWLTNIFGTVYEKLK	320.44	HLA-DPA1*02:01/DPB1*05:01
	1727	1735	TPAFDKSAF	19.90	HLA-B*35:01	2558	2572	SVYYSQLMCQPILLL	183.70	HLA-DPA1*03:01/DPB1*04:02
	3466	3474	NVLAWLYAA	20.00	HLA-A*02:01	4087	4101	TTFTYASALWEIQQV	297.17	HLA-DQA1*01:01/DQB1*05:01
	4087	4095	TTFTYASAL	20.00	HLA-A*68:02	682	696	VNKFLALCADSIIIG	299.69	HLA-DQA1*01:01/DQB1*05:01
	1145	1153	EIVDTVSAL	20.00	HLA-A*26:01	2456	2470	DTFCAGSTFISDEVA	636.54	HLA-DQA1*03:01/DQB1*03:02
	1852	1860	IINNTVYTK	20.00	HLA-A*11:01	5687	5701	LPETTADIVVFDEIS	211.33	HLA-DQA1*05:01/DQB1*02:01
	1757	1765	QVVSDIDYV	20.10	HLA-A*02:06	3109	3123	YLYLTFYLTNDVSFL	212.93	HLA-DQA1*05:01/DQB1*02:01
	84	92	VMVELVAEL	20.20	HLA-A*02:06	889	903	LLTPLGIDLDEWSMA	213.46	HLA-DQA1*05:01/DQB1*02:01
	6	14	LLMPILTLT	20.20	HLA-A*02:06	5041	5055	SHRFYRLANECAQVL	14.34	HLA-DRB1*01:01
	2451	2459	RLIIRENNR	20.20	HLA-A*31:01	2367	2381	LIINLVQMAPISAMV	14.41	HLA-DRB1*01:01
	766	774	MSYYCKSHK	20.30	HLA-A*11:01	2113	2127	LSRVLGLKTLATHGL	14.52	HLA-DRB1*01:01
	1355	1363	SMMGFKMNY	20.30	HLA-A*03:01	3687	3701	SAVVLLILMTARTVY	14.65	HLA-DRB1*01:01
	2288	2296	ATVHTANKW	20.30	HLA-B*58:01	5477	5491	TVREVLSDRELHLSW	97.13	HLA-DRB1*03:01
	1796	1804	YLVQQESPF	20.40	HLA-B*15:01	459	473	VNINIVGDFKLNEEI	98.72	HLA-DRB1*03:01
	2358	2366	FISNSWLMW	20.40	HLA-B*58:01	4762	4776	ELLVYAADPAMHAAS	99.29	HLA-DRB1*03:01
	138	146	LVYAADPAM	20.50	HLA-B*35:01	4058	4072	PLNIIPLTTAAKLMV	83.25	HLA-DRB1*04:01
	2133	2141	VPWDTIANY	20.60	HLA-B*35:01	4493	4507	FFKFRIDGDMVPHIS	84.03	HLA-DRB1*04:01
	3488	3496	TTLNDFNLV	20.60	HLA-A*68:02	5795	5809	CFKMFYKGVITHDVS	91.78	HLA-DRB1*04:05
	2373	2381	QMAPISAMV	20.70	HLA-A*02:06	5908	5922	KLQFTSLEIPRRNVA	92.76	HLA-DRB1*04:05
	1321	1329	PTDNYITTY	20.80	HLA-A*01:01	5312	5326	FYEAMYTPHTVLQAV	93.06	HLA-DRB1*04:05
	2021	2029	TSNSFDVLK	20.80	HLA-A*11:01	2213	2227	ASFNYLKSPNFSKLI	36.40	HLA-DRB1*07:01
	2388	2396	REQIDGYVM	20.80	HLA-B*40:01	5531	5545	DAVVYRGTTTYKLNV	49.49	HLA-DRB1*09:01
	117	125	AYRKVLLRK	20.90	HLA-A*30:01	5137	5151	FYAYLRKHFSMMILS	49.69	HLA-DRB1*09:01
	1430	1438	TVASLINTL	20.90	HLA-A*68:02	6075	6089	IPLMYKGLPWNVVRI	49.98	HLA-DRB1*09:01
	2373	2381	QMAPISAMV	20.90	HLA-A*68:02	3095	3109	TPVYSFLPGVYSVIY	50.10	HLA-DRB1*09:01
	98	106	KIFVDGVPF	20.90	HLA-A*32:01	115	129	PVAYRKVLLRKNGNK	36.04	HLA-DRB1*11:01
	629	637	AIDAYPLTK	20.90	HLA-A*11:01	4631	4645	SLLMPILTLTRALTA	37.25	HLA-DRB1*11:01
	739	747	LVLSVNPYV	20.90	HLA-A*02:01	3142	3156	IAYIICISTKHFYWF	195.84	HLA-DRB1*12:01
	2180	2188	GVAMPNLYK	20.90	HLA-A*03:01	540	554	AARVVRSIFSRTLET	57.47	HLA-DRB1*15:01
	2409	2417	IQLSSYSLF	20.90	HLA-A*23:01	1249	1263	LTENLLLYIDINGNL	90.45	HLA-DRB3*01:01
	1378	1386	MLAHAEETR	21.00	HLA-A*68:01	477	491	LASFSASTSAFVETV	84.84	HLA-DRB3*02:02
	2802	2810	FSSEIIGYK	21.00	HLA-A*11:01	4933	4947	QMNLKYAISAKNRAR	84.85	HLA-DRB3*02:02
	3047	3055	IVAGGIVAI	21.00	HLA-A*02:06	3114	3128	FYLTNDVSFLAHIQW	85.93	HLA-DRB3*02:02
	3807	3815	TLGVYDYLV	21.00	HLA-A*02:01	10	24	EKTHVQLSLPVLQVR	69.55	HLA-DRB4*01:01
	4009	4017	MTQMYKQAR	21.00	HLA-A*33:01	4058	4072	PLNIIPLTTAAKLMV	30.53	HLA-DRB5*01:01
	1580	1588	AVHECFVKR	21.00	HLA-A*31:01	2206	2220	VGKFCLEASFNYLKS	131.45	HLA-DPA1*02:01/DPB1*01:01
	376	384	SEVGPEHSL	21.10	HLA-B*40:01	2900	2914	SKLIEYTDFATSACV	189.08	HLA-DPA1*03:01/DPB1*04:02
	3355	3363	DTANPKTPK	21.10	HLA-A*68:01	3126	3140	IQWMVMFTPLVPFWI	309.71	HLA-DQA1*01:01/DQB1*05:01
	551	559	VLYYQNNVF	21.10	HLA-B*15:01	5677	5691	EQYVFCTVNALPETT	658.81	HLA-DQA1*03:01/DQB1*03:02
	1856	1864	TVYTKVDGV	21.10	HLA-A*02:03	2935	2949	DTNVLEGSVAYESLR	541.59	HLA-DQA1*04:01/DQB1*04:02
	1433	1441	SLINTLNDL	21.20	HLA-A*02:03	4087	4101	TTFTYASALWEIQQV	218.80	HLA-DQA1*05:01/DQB1*02:01
	458	466	SVFNICQAV	21.20	HLA-A*68:02	3611	3625	FLPFAMGIIAMSAFA	46.71	HLA-DQA1*05:01/DQB1*03:01
	514	522	YLRKHFSMM	21.20	HLA-A*02:03	4933	4947	QMNLKYAISAKNRAR	14.91	HLA-DRB1*01:01
	2330	2338	AYILFTRFF	21.30	HLA-A*23:01	4762	4776	ELLVYAADPAMHAAS	14.93	HLA-DRB1*01:01
	2347	2355	MQLFFSYFA	21.30	HLA-A*02:01	2461	2475	GSTFISDEVARDLSL	85.51	HLA-DRB1*04:01
	390	398	RAMPNMLRI	21.30	HLA-B*58:01	1551	1565	ITFDNLKTLLSLREV	86.31	HLA-DRB1*04:01
	680	688	KLVNKFLAL	21.50	HLA-A*02:03	5667	5681	FDKFKVNSTLEQYVF	87.59	HLA-DRB1*04:01
	1768	1776	VMYMGTLSY	21.50	HLA-A*32:01	5019	5033	PNMLRIMASLVLARK	95.27	HLA-DRB1*04:05
	2299	2307	DTYPSLETI	21.50	HLA-A*68:02	3203	3217	QYNRYLALYNKYKYF	95.86	HLA-DRB1*04:05
	3116	3124	LTNDVSFLA	21.50	HLA-A*68:02	2186	2200	TNSRIKASMPTTIAK	38.14	HLA-DRB1*07:01
	3584	3592	LLTILTSLL	21.50	HLA-A*02:03	3649	3663	YFNMVYMPASWVMRI	38.23	HLA-DRB1*07:01
	1360	1368	KMNYQVNGY	21.50	HLA-A*30:02	3974	3988	EVVLKKLKKSLNVAK	135.29	HLA-DRB1*08:02
	1555	1563	NLKTLLSLR	21.60	HLA-A*33:01	5505	5519	VFTGYRVTKNSKVQI	50.72	HLA-DRB1*09:01
	266	274	KSAGFPFNK	21.60	HLA-A*03:01	2186	2200	TNSRIKASMPTTIAK	51.70	HLA-DRB1*09:01
	4032	4040	MLFTMLRKL	21.70	HLA-A*02:03	5744	5758	EYFNSVCRLMKTIGP	38.82	HLA-DRB1*11:01
	2006	2014	NTWCIRCLW	21.80	HLA-B*58:01	1140	1154	QHEVLLAPLLSAGIF	196.95	HLA-DRB1*12:01
	651	659	FISTCACEI	21.90	HLA-A*02:03	2878	2892	NGDFLHFLPRVFSAV	198.04	HLA-DRB1*12:01
	1167	1175	AQCFKMFYK	21.90	HLA-A*31:01	5362	5376	SHKLVLSVNPYVCNA	200.37	HLA-DRB1*12:01
	1536	1544	YYTSNPTTF	22.00	HLA-A*24:02	5019	5033	PNMLRIMASLVLARK	36.99	HLA-DRB1*13:02
	3985	3993	NVAKSEFDR	22.00	HLA-A*68:01	1029	1043	SGYLKLTDNVYIKNA	37.23	HLA-DRB1*13:02
	4391	4399	LQSADAQSF	22.00	HLA-B*15:01	5800	5814	YKGVITHDVSSAINR	37.51	HLA-DRB1*13:02
	2719	2727	MSLSEQLRK	22.10	HLA-A*11:01	3697	3711	ARTVYDDGARRVWTL	94.15	HLA-DRB3*01:01
	347	355	ATRGATVVI	22.10	HLA-A*30:01	2309	2323	ITISSFKWDLTAFGL	94.34	HLA-DRB3*01:01
	2384	2392	YIFFASFYY	22.20	HLA-B*35:01	2466	2480	SDEVARDLSLQFKRP	97.24	HLA-DRB3*01:01
	3620	3628	AMSAFAMMF	22.20	HLA-A*32:01	4965	4979	QKLLKSIAATRGATV	73.10	HLA-DRB4*01:01
	3943	3951	AIASEFSSL	22.20	HLA-A*02:03	6068	6082	GDQFKHLIPLMYKGL	31.38	HLA-DRB5*01:01
	1999	2007	KTQFNYYKK	22.20	HLA-A*30:01	5505	5519	VFTGYRVTKNSKVQI	31.42	HLA-DRB5*01:01
	1578	1586	CLAVHECFV	22.30	HLA-A*02:03	5137	5151	FYAYLRKHFSMMILS	31.84	HLA-DRB5*01:01
	2069	2077	SQLGGLHLL	22.30	HLA-A*02:01	5019	5033	PNMLRIMASLVLARK	31.98	HLA-DRB5*01:01
	2343	2351	LAAIMQLFF	22.40	HLA-B*58:01	4031	4045	TMLFTMLRKLDNDAL	333.32	HLA-DPA1*02:01/DPB1*05:01
	3370	3378	QPGQTFSVL	22.40	HLA-B*07:02	3616	3630	MGIIAMSAFAMMFVK	194.32	HLA-DPA1*03:01/DPB1*04:02
	2319	2327	TAFGLVAEW	22.50	HLA-B*57:01	5137	5151	FYAYLRKHFSMMILS	195.33	HLA-DPA1*03:01/DPB1*04:02
	2788	2796	YLITPVHVM	22.50	HLA-A*02:03	2538	2552	INVIVFDGKSKCEES	104.07	HLA-DRB1*03:01
	215	223	AISDYDYYR	22.50	HLA-A*31:01	1282	1296	DAPYIVGDVVQEGVL	107.19	HLA-DRB1*03:01
	1462	1470	RIKIVQMLS	22.50	HLA-A*30:01	2309	2323	ITISSFKWDLTAFGL	90.79	HLA-DRB1*04:01
	2372	2380	VQMAPISAM	22.60	HLA-A*02:06	2145	2159	FLNKVVSTTTNIVTR	38.32	HLA-DRB1*07:01
	3867	3875	CTSVVLLSV	22.60	HLA-A*68:02	2595	2609	VNTFSSTFNVPMEKL	38.70	HLA-DRB1*07:01
	4480	4488	NLLKDCPAV	22.60	HLA-A*02:01	3363	3377	KYKFVRIQPGQTFSV	38.83	HLA-DRB1*07:01
	701	709	KALNLGETF	22.70	HLA-B*58:01	5362	5376	SHKLVLSVNPYVCNA	138.48	HLA-DRB1*08:02
	2569	2577	ILLLDQALV	22.70	HLA-A*02:01	802	816	LAPNMMVTNNTFTLK	37.56	HLA-DRB1*13:02
	458	466	SVFNICQAV	22.70	HLA-A*02:06	1276	1290	ITFLKKDAPYIVGDV	37.91	HLA-DRB1*13:02
	1518	1526	TASDTYACW	22.70	HLA-B*58:01	4729	4743	GVPFVVSTGYHFREL	60.88	HLA-DRB1*15:01
	3684	3692	MYASAVVLL	22.80	HLA-A*23:01	5692	5706	ADIVVFDEISMATNY	99.56	HLA-DRB3*01:01
	1879	1887	VAFELWAKR	22.80	HLA-A*68:01	3987	4001	AKSEFDRDAAMQRKL	100.27	HLA-DRB3*01:01
	2042	2050	LAMDEFIER	22.80	HLA-A*68:01	3410	3424	SVGFNIDYDCVSFCY	100.63	HLA-DRB3*01:01
	807	815	MVTNNTFTL	22.90	HLA-A*68:02	3319	3333	DLLIRKSNHNFLVQA	92.15	HLA-DRB3*02:02
	420	428	RLANECAQV	22.90	HLA-A*02:01	2430	2444	VRRSFYVYANGGKGF	32.70	HLA-DRB5*01:01
	3736	3744	LIISVTSNY	23.00	HLA-B*15:01	5452	5466	ERLKLFAAETLKATE	79.91	HLA-DPA1*01:03/DPB1*02:01
	4617	4625	TTPGSGVPV	23.00	HLA-A*68:02	5174	5188	FKSVLYYQNNVFMSE	80.77	HLA-DPA1*01:03/DPB1*02:01
	602	610	RILGAGCFV	23.00	HLA-A*02:06	3055	3069	IVVTCLAYYFMRFRR	136.62	HLA-DPA1*02:01/DPB1*01:01
	2779	2787	VFLFVAAIF	23.10	HLA-A*23:01	5137	5151	FYAYLRKHFSMMILS	138.09	HLA-DPA1*02:01/DPB1*01:01
	466	474	VTANVNALL	23.10	HLA-A*68:02	2206	2220	VGKFCLEASFNYLKS	201.10	HLA-DPA1*03:01/DPB1*04:02
	1355	1363	SMMGFKMNY	23.10	HLA-A*11:01	4625	4639	VVDSYYSLLMPILTL	322.82	HLA-DQA1*01:01/DQB1*05:01
	3574	3582	RTIKGTHHW	23.20	HLA-A*32:01	1145	1159	LAPLLSAGIFGADPI	144.05	HLA-DQA1*01:02/DQB1*06:02
	116	124	VAYRKVLLR	23.30	HLA-A*31:01	5470	5484	KLSYGIATVREVLSD	560.31	HLA-DQA1*04:01/DQB1*04:02
	828	836	DTVIEVQGY	23.30	HLA-A*26:01	858	872	SAYTVELGTEVNEFA	227.28	HLA-DQA1*05:01/DQB1*02:01
	907	915	VVYRGTTTY	23.30	HLA-B*15:01	4298	4312	LCTHTGTGQAITVTP	50.65	HLA-DQA1*05:01/DQB1*03:01
	1416	1424	LVAVPTGYV	23.30	HLA-A*02:03	4236	4250	NLNRGMVLGSLAATV	51.61	HLA-DQA1*05:01/DQB1*03:01
	3621	3629	MSAFAMMFV	23.40	HLA-A*02:03	5996	6010	NMFITREEAIRHVRA	111.16	HLA-DRB1*03:01
	454	462	AYANSVFNI	23.40	HLA-A*24:02	3114	3128	FYLTNDVSFLAHIQW	112.49	HLA-DRB1*03:01
	1355	1363	SMMGFKMNY	23.40	HLA-B*15:01	4110	4124	QLSEISMDNSPNLAW	112.54	HLA-DRB1*03:01
	906	914	YLFDESGEF	23.50	HLA-B*15:01	4933	4947	QMNLKYAISAKNRAR	99.50	HLA-DRB1*04:05
	3488	3496	TTLNDFNLV	23.50	HLA-A*02:06	646	660	WEIVKFISTCACEIV	99.85	HLA-DRB1*04:05
	1201	1209	NPAWRKAVF	23.50	HLA-B*07:02	574	588	SQYSLRLIDAMMFTS	100.28	HLA-DRB1*04:05
	2022	2030	QSRNLQEFK	23.50	HLA-A*30:01	4924	4938	KRNVIPTITQMNLKY	141.06	HLA-DRB1*08:02
	247	255	KSYELQTPF	23.60	HLA-B*57:01	5611	5625	GKSHFAIGLALYYPS	54.19	HLA-DRB1*09:01
	1088	1096	RLRAKHYVY	23.60	HLA-A*30:01	3007	3021	NNDYYRSLPGVFCGV	54.27	HLA-DRB1*09:01
	4264	4272	STVLSFCAF	23.70	HLA-B*15:01	5019	5033	PNMLRIMASLVLARK	40.72	HLA-DRB1*11:01
	961	969	SSNVANYQK	23.70	HLA-A*11:01	4965	4979	QKLLKSIAATRGATV	41.09	HLA-DRB1*11:01
	1406	1414	LQLGFSTGV	23.70	HLA-A*02:03	5272	5286	VFHLYLQYIRKLHDE	41.40	HLA-DRB1*11:01
	3093	3101	CLTPVYSFL	23.90	HLA-A*02:03	1308	1322	GTTEMLAKALRKVPT	41.48	HLA-DRB1*11:01
	615	623	NIFGTVYEK	24.00	HLA-A*11:01	2767	2781	NNWLKQLIKVTLVFL	207.47	HLA-DRB1*12:01
	3605	3613	FLYENAFLP	24.00	HLA-A*02:01	4789	4803	SVAALTNNVAFQTVK	39.35	HLA-DRB1*13:02
	916	924	KLNVGDYFV	24.00	HLA-A*02:03	2699	2713	INAQVAKSHNIALIW	40.70	HLA-DRB1*13:02
	279	287	SIIKTIQPR	24.10	HLA-A*68:01	3162	3176	KRRVVFNGVSFSTFE	40.78	HLA-DRB1*13:02
	2708	2716	NIALIWNVK	24.10	HLA-A*68:01	2179	2193	LCTFTRSTNSRIKAS	41.03	HLA-DRB1*13:02
	2749	2757	QVVNVVTTK	24.10	HLA-A*68:01	646	660	WEIVKFISTCACEIV	61.89	HLA-DRB1*15:01
	454	462	AYANSVFNI	24.10	HLA-A*23:01	4563	4577	ILRVYANLGERVRQA	62.32	HLA-DRB1*15:01
	754	762	DVTDVTQLY	24.10	HLA-A*26:01	3974	3988	EVVLKKLKKSLNVAK	78.24	HLA-DRB4*01:01
	3083	3091	LLFLMSFTV	24.20	HLA-A*02:03	4227	4241	YLYFIKGLNNLNRGM	33.39	HLA-DRB5*01:01
	3155	3163	WFFSNYLKR	24.20	HLA-A*33:01	2342	2356	GLAAIMQLFFSYFAV	81.93	HLA-DPA1*01:03/DPB1*02:01
	3712	3720	MNVLTLVYK	24.20	HLA-A*68:01	3162	3176	KRRVVFNGVSFSTFE	139.35	HLA-DPA1*02:01/DPB1*01:01
	397	405	RIMASLVLA	24.20	HLA-A*02:03	3705	3719	ARRVWTLMNVLTLVY	141.69	HLA-DPA1*02:01/DPB1*01:01
	1211	1219	SPYNSQNAV	24.20	HLA-B*07:02	3705	3719	ARRVWTLMNVLTLVY	352.99	HLA-DPA1*02:01/DPB1*05:01
	1298	1306	LQAENVTGL	24.20	HLA-A*02:03	3622	3636	SAFAMMFVKHKHAFL	355.37	HLA-DPA1*02:01/DPB1*05:01
	1104	1112	VLSGHNLAK	24.30	HLA-A*03:01	1769	1783	MYMGTLSYEQFKKGV	356.00	HLA-DPA1*02:01/DPB1*05:01
	1130	1138	LLKSAYENF	24.30	HLA-B*15:01	897	911	LDEWSMATYYLFDES	338.14	HLA-DQA1*01:01/DQB1*05:01
	4439	4447	KFLKTNCCR	24.30	HLA-A*31:01	477	491	LASFSASTSAFVETV	147.06	HLA-DQA1*01:02/DQB1*06:02
	1170	1178	RTNVYLAVF	24.40	HLA-B*58:01	2935	2949	DTNVLEGSVAYESLR	687.50	HLA-DQA1*03:01/DQB1*03:02
	916	924	LASHMYCSF	24.50	HLA-B*35:01	534	548	YAFASEAARVVRSIF	576.03	HLA-DQA1*04:01/DQB1*04:02
	1181	1189	NLYDKLVSS	24.50	HLA-A*02:03	4179	4193	RFVLALLSDLQDLKW	233.15	HLA-DQA1*05:01/DQB1*02:01
	2112	2120	ELSRVLGLK	24.50	HLA-A*68:01	3697	3711	ARTVYDDGARRVWTL	116.09	HLA-DRB1*03:01
	2881	2889	FLHFLPRVF	24.50	HLA-B*15:01	1428	1442	KTTVASLINTLNDLN	100.68	HLA-DRB1*04:05
	829	837	KLFAAETLK	24.50	HLA-A*11:01	4169	4183	LAYYNTTKGGRFVLA	40.69	HLA-DRB1*07:01
	1355	1363	SMMGFKMNY	24.50	HLA-A*32:01	2367	2381	LIINLVQMAPISAMV	141.56	HLA-DRB1*08:02
	1806	1814	MMSAPPAQY	24.60	HLA-A*30:02	5137	5151	FYAYLRKHFSMMILS	143.05	HLA-DRB1*08:02
	2307	2315	IQITISSFK	24.60	HLA-A*11:01	277	291	LNSIIKTIQPRVEKK	143.16	HLA-DRB1*08:02
	2889	2897	FSAVGNICY	24.60	HLA-A*01:01	5452	5466	ERLKLFAAETLKATE	55.46	HLA-DRB1*09:01
	3750	3758	TVMFLARGI	24.60	HLA-A*68:02	2372	2386	VQMAPISAMVRMYIF	209.98	HLA-DRB1*12:01
	343	351	KSIAATRGA	24.60	HLA-A*30:01	5137	5151	FYAYLRKHFSMMILS	210.75	HLA-DRB1*12:01
	458	466	SVFNICQAV	24.60	HLA-A*02:03	4933	4947	QMNLKYAISAKNRAR	64.25	HLA-DRB1*15:01
	3652	3660	MVYMPASWV	24.70	HLA-A*02:03	5538	5552	TTTYKLNVGDYFVLT	109.78	HLA-DRB3*01:01
	2	10	SYYSLLMPI	24.70	HLA-A*24:02	3897	3911	DILLAKDTTEAFEKM	113.62	HLA-DRB3*01:01
	306	314	TQMNLKYAI	24.70	HLA-A*02:06	796	810	TEKYCALAPNMMVTN	104.15	HLA-DRB3*02:02
	738	746	KLVLSVNPY	24.80	HLA-B*15:01	3622	3636	SAFAMMFVKHKHAFL	79.19	HLA-DRB4*01:01
	1394	1402	ETKAIVSTI	24.90	HLA-A*68:02	3687	3701	SAVVLLILMTARTVY	80.34	HLA-DRB4*01:01
	1819	1827	GTFTCASEY	24.90	HLA-A*30:02	2331	2345	YILFTRFFYVLGLAA	85.19	HLA-DPA1*01:03/DPB1*02:01
	2009	2017	CIRCLWSTK	24.90	HLA-A*30:01	3109	3123	YLYLTFYLTNDVSFL	143.26	HLA-DPA1*02:01/DPB1*01:01
	673	681	LTNDNTSRY	24.90	HLA-A*01:01	2558	2572	SVYYSQLMCQPILLL	144.42	HLA-DPA1*02:01/DPB1*01:01
	1053	1061	YVFCTVNAL	24.90	HLA-A*68:02	5247	5261	MIERFVSLAIDAYPL	144.62	HLA-DPA1*02:01/DPB1*01:01
	214	222	TLSEQLDFI	25.00	HLA-A*02:01	3630	3644	KHKHAFLCLFLLPSL	144.89	HLA-DPA1*02:01/DPB1*01:01
	3114	3122	FYLTNDVSF	25.00	HLA-A*23:01	5908	5922	KLQFTSLEIPRRNVA	363.64	HLA-DPA1*02:01/DPB1*05:01
	341	349	LLKSIAATR	25.00	HLA-A*31:01	3162	3176	KRRVVFNGVSFSTFE	209.46	HLA-DPA1*03:01/DPB1*04:02
	729	737	LLMPLKAPK	25.10	HLA-A*03:01	4092	4106	ASALWEIQQVVDADS	342.65	HLA-DQA1*01:01/DQB1*05:01
	1491	1499	LTSMKYFVK	25.10	HLA-A*11:01	2372	2386	VQMAPISAMVRMYIF	149.07	HLA-DQA1*01:02/DQB1*06:02
	52	60	GLVEVEKGV	25.20	HLA-A*02:03	4762	4776	ELLVYAADPAMHAAS	240.70	HLA-DQA1*05:01/DQB1*02:01
	411	419	FSYVGCHNK	25.20	HLA-A*68:01	5800	5814	YKGVITHDVSSAINR	120.04	HLA-DRB1*03:01
	2017	2025	KPVETSNSF	25.20	HLA-B*35:01	3890	3904	QCVQLHNDILLAKDT	121.97	HLA-DRB1*03:01
	3606	3614	LYENAFLPF	25.20	HLA-A*23:01	3114	3128	FYLTNDVSFLAHIQW	94.07	HLA-DRB1*04:01
	3871	3879	VLLSVLQQL	25.20	HLA-A*02:01	4965	4979	QKLLKSIAATRGATV	94.50	HLA-DRB1*04:01
	4185	4193	LSDLQDLKW	25.20	HLA-B*58:01	1498	1512	EEHFIETISLAGSYK	95.14	HLA-DRB1*04:01
	760	768	QLYLGGMSY	25.20	HLA-B*15:01	4510	4524	RLTKYTMADLVYALR	102.87	HLA-DRB1*04:05
	106	114	FVVSTGYHF	25.30	HLA-B*15:01	2113	2127	LSRVLGLKTLATHGL	103.84	HLA-DRB1*04:05
	103	111	TLGVLVPHV	25.40	HLA-A*02:01	1125	1139	GEDIQLLKSAYENFN	104.27	HLA-DRB1*04:05
	237	245	FVVEVVDKY	25.50	HLA-A*26:01	534	548	YAFASEAARVVRSIF	41.27	HLA-DRB1*07:01
	412	420	CSLSHRFYR	25.50	HLA-A*11:01	5355	5369	YDHVISTSHKLVLSV	41.60	HLA-DRB1*07:01
	1278	1286	FLKKDAPYI	25.60	HLA-A*02:06	4227	4241	YLYFIKGLNNLNRGM	144.25	HLA-DRB1*08:02
	3286	3294	GTTTLNGLW	25.60	HLA-B*57:01	2747	2761	TRQVVNVVTTKIALK	145.31	HLA-DRB1*08:02
	529	537	ILSPLYAFA	25.70	HLA-A*02:06	674	688	SVQTFFKLVNKFLAL	146.73	HLA-DRB1*08:02
	2127	2135	LAAVNSVPW	25.70	HLA-B*57:01	5019	5033	PNMLRIMASLVLARK	56.86	HLA-DRB1*09:01
	3083	3091	LLFLMSFTV	25.70	HLA-A*02:06	529	543	ILSPLYAFASEAARV	57.68	HLA-DRB1*09:01
	619	627	TVYEKLKPV	26.00	HLA-A*68:02	4458	4472	IDSYFVVKRHTFSNY	43.04	HLA-DRB1*11:01
	4266	4274	VLSFCAFAV	26.00	HLA-A*02:06	2784	2798	AAIFYLITPVHVMSK	214.36	HLA-DRB1*12:01
	1223	1231	ILGLPTQTV	26.00	HLA-A*02:03	5538	5552	TTTYKLNVGDYFVLT	42.70	HLA-DRB1*13:02
	3004	3012	WVLNNDYYR	26.10	HLA-A*31:01	588	602	SDLATNNLVVMAYIT	42.74	HLA-DRB1*13:02
	916	924	KLNVGDYFV	26.10	HLA-A*02:06	1164	1178	VCVDTVRTNVYLAVF	43.45	HLA-DRB1*13:02
	1186	1194	LVSSFLEMK	26.20	HLA-A*11:01	6075	6089	IPLMYKGLPWNVVRI	64.88	HLA-DRB1*15:01
	3619	3627	IAMSAFAMM	26.20	HLA-B*35:01	1350	1364	KSAFYILPSIISNEK	65.07	HLA-DRB1*15:01
	1528	1536	HSIGFDYVY	26.20	HLA-B*58:01	3716	3730	TLVYKVYYGNALDQA	65.25	HLA-DRB1*15:01
	3684	3692	MYASAVVLL	26.30	HLA-A*24:02	2186	2200	TNSRIKASMPTTIAK	109.05	HLA-DRB3*02:02
	3725	3733	NALDQAISM	26.30	HLA-B*35:01	2353	2367	YFAVHFISNSWLMWL	109.20	HLA-DRB3*02:02
	3343	3351	HSMQNCVLK	26.40	HLA-A*11:01	3109	3123	YLYLTFYLTNDVSFL	111.61	HLA-DRB3*02:02
	3666	3674	WLDMVDTSL	26.40	HLA-A*02:01	3151	3165	KHFYWFFSNYLKRRV	113.41	HLA-DRB3*02:02
	3678	3686	KLKDCVMYA	26.40	HLA-A*30:01	2113	2127	LSRVLGLKTLATHGL	81.03	HLA-DRB4*01:01
	1536	1544	YYTSNPTTF	26.50	HLA-A*23:01	3190	3204	YLKLRSDVLLPLTQY	89.41	HLA-DPA1*01:03/DPB1*02:01
	1642	1650	FLGRYMSAL	26.50	HLA-A*02:06	3788	3802	YFCTCYFGLFCLLNR	89.57	HLA-DPA1*01:03/DPB1*02:01
	2788	2796	YLITPVHVM	26.50	HLA-A*02:01	2878	2892	NGDFLHFLPRVFSAV	148.41	HLA-DPA1*02:01/DPB1*01:01
	890	898	KVQIGEYTF	26.50	HLA-A*32:01	5247	5261	MIERFVSLAIDAYPL	217.83	HLA-DPA1*03:01/DPB1*04:02
	937	945	TLVPQEHYV	26.50	HLA-A*02:06	5019	5033	PNMLRIMASLVLARK	217.98	HLA-DPA1*03:01/DPB1*04:02
	1619	1627	ALLADKFPV	26.50	HLA-A*02:03	4179	4193	RFVLALLSDLQDLKW	218.58	HLA-DPA1*03:01/DPB1*04:02
	4009	4017	MTQMYKQAR	26.60	HLA-A*68:01	3616	3630	MGIIAMSAFAMMFVK	153.47	HLA-DQA1*01:02/DQB1*06:02
	351	359	ATVVIGTSK	26.60	HLA-A*11:01	2240	2254	LGSLIYSTAALGVLM	156.47	HLA-DQA1*01:02/DQB1*06:02
	1573	1581	AIMTRCLAV	26.60	HLA-A*02:06	5014	5028	CDRAMPNMLRIMASL	156.82	HLA-DQA1*01:02/DQB1*06:02
	2254	2262	MSNLGMPSY	26.70	HLA-B*35:01	3167	3181	FNGVSFSTFEEAALC	713.03	HLA-DQA1*03:01/DQB1*03:02
	2308	2316	QITISSFKW	26.70	HLA-B*58:01	529	543	ILSPLYAFASEAARV	718.59	HLA-DQA1*03:01/DQB1*03:02
	3713	3721	NVLTLVYKV	26.70	HLA-A*02:06	81	95	HGHVMVELVAELEGI	608.73	HLA-DQA1*04:01/DQB1*04:02
	902	910	DYGDAVVYR	26.70	HLA-A*33:01	4263	4277	NSTVLSFCAFAVDAA	245.57	HLA-DQA1*05:01/DQB1*02:01
	2156	2164	MLWCKDGHV	26.70	HLA-A*02:01	2119	2133	LKTLATHGLAAVNSV	54.94	HLA-DQA1*05:01/DQB1*03:01
	2348	2356	QLFFSYFAV	26.80	HLA-A*68:02	811	825	NTFTLKGGAPTKVTF	55.65	HLA-DQA1*05:01/DQB1*03:01
	3707	3715	RVWTLMNVL	26.80	HLA-A*32:01	5312	5326	FYEAMYTPHTVLQAV	16.23	HLA-DRB1*01:01
	3653	3661	VYMPASWVM	26.90	HLA-A*24:02	3065	3079	MRFRRAFGEYSHVVA	16.34	HLA-DRB1*01:01
	483	491	STSAFVETV	27.00	HLA-A*02:06	5970	5984	IPKDMTYRRLISMMG	16.34	HLA-DRB1*01:01
	1296	1304	LTAVVIPTK	27.00	HLA-A*68:01	5836	5850	ISPYNSQNAVASKIL	95.88	HLA-DRB1*04:01
	1561	1569	SLREVRTIK	27.00	HLA-A*30:01	5717	5731	AKHYVYIGDPAQLPA	95.94	HLA-DRB1*04:01
	766	774	MSYYCKSHK	27.10	HLA-A*30:01	5795	5809	CFKMFYKGVITHDVS	96.06	HLA-DRB1*04:01
	1573	1581	AIMTRCLAV	27.10	HLA-B*08:01	477	491	LASFSASTSAFVETV	96.42	HLA-DRB1*04:01
	2630	2638	LSTFISAAR	27.20	HLA-A*31:01	5505	5519	VFTGYRVTKNSKVQI	97.26	HLA-DRB1*04:01
	3026	3034	LLTNMFTPL	27.20	HLA-A*02:01	4924	4938	KRNVIPTITQMNLKY	97.30	HLA-DRB1*04:01
	3219	3227	GAMDTTSYR	27.30	HLA-A*31:01	1532	1546	DKSVYYTSNPTTFHL	98.11	HLA-DRB1*04:01
	2000	2008	KATYKPNTW	27.40	HLA-B*57:01	2266	2280	YREGYLNSTNVTIAT	98.46	HLA-DRB1*04:01
	3672	3680	TSLSGFKLK	27.40	HLA-A*11:01	3151	3165	KHFYWFFSNYLKRRV	105.09	HLA-DRB1*04:05
	993	1001	LALYYPSAR	27.40	HLA-A*68:01	4344	4358	DLKGKYVQIPTTCAN	105.83	HLA-DRB1*04:05
	2447	2455	LSKGRLIIR	27.40	HLA-A*31:01	2737	2751	NLPFKLTCATTRQVV	58.58	HLA-DRB1*09:01
	2092	2100	HTDLMAAYV	27.70	HLA-A*68:02	2724	2738	QLRKQIRSAAKKNNL	43.95	HLA-DRB1*11:01
	3343	3351	HSMQNCVLK	27.70	HLA-A*68:01	254	268	PFEIKLAKKFDTFNG	44.20	HLA-DRB1*11:01
	397	405	RIMASLVLA	27.70	HLA-A*30:01	5166	5180	GLVASIKNFKSVLYY	44.29	HLA-DRB1*11:01
	413	421	SLSHRFYRL	27.70	HLA-B*08:01	4227	4241	YLYFIKGLNNLNRGM	44.35	HLA-DRB1*11:01
	432	440	MVMCGGSLY	27.70	HLA-A*30:02	3031	3045	FTPLIQPIGALDISA	217.37	HLA-DRB1*12:01
	967	975	YQKVGMQKY	27.70	HLA-B*15:01	3734	3748	WALIISVTSNYSGVV	217.49	HLA-DRB1*12:01
	597	605	VMAYITGGV	27.80	HLA-A*02:01	3636	3650	LCLFLLPSLATVAYF	218.99	HLA-DRB1*12:01
	2069	2077	TEVVGDIIL	27.80	HLA-B*40:01	4136	4150	AVKLQNNELSPVALR	44.04	HLA-DRB1*13:02
	3917	3925	VLLSMQGAV	27.80	HLA-A*02:03	4965	4979	QKLLKSIAATRGATV	44.18	HLA-DRB1*13:02
	1000	1008	TTIQTIVEV	27.90	HLA-A*02:06	2240	2254	LGSLIYSTAALGVLM	44.85	HLA-DRB1*13:02
	3739	3747	SVTSNYSGV	27.90	HLA-A*68:02	5137	5151	FYAYLRKHFSMMILS	44.87	HLA-DRB1*13:02
	1803	1811	AGFSLWVYK	27.90	HLA-A*30:01	3181	3195	CTFLLNKEMYLKLRS	45.32	HLA-DRB1*13:02
	808	816	VTNNTFTLK	28.00	HLA-A*03:01	574	588	SQYSLRLIDAMMFTS	65.62	HLA-DRB1*15:01
	3685	3693	YASAVVLLI	28.00	HLA-A*68:02	2353	2367	YFAVHFISNSWLMWL	66.30	HLA-DRB1*15:01
	1586	1594	MSMTYGQQF	28.10	HLA-B*15:01	2621	2635	AKNVSLDNVLSTFIS	119.60	HLA-DRB3*01:01
	766	774	MSYYCKSHK	28.10	HLA-A*31:01	1254	1268	LLYIDINGNLHPDSA	122.49	HLA-DRB3*01:01
	1198	1206	LTRNPAWRK	28.10	HLA-A*30:01	5546	5560	GDYFVLTSHTVMPLS	116.24	HLA-DRB3*02:02
	1348	1356	MTYRRLISM	28.10	HLA-A*32:01	2784	2798	AAIFYLITPVHVMSK	122.82	HLA-DRB3*02:02
	4168	4176	ALAYYNTTK	28.20	HLA-A*03:01	3065	3079	MRFRRAFGEYSHVVA	35.48	HLA-DRB5*01:01
	3072	3080	GEYSHVVAF	28.30	HLA-B*44:03	2784	2798	AAIFYLITPVHVMSK	36.08	HLA-DRB5*01:01
	1035	1043	RARVECFDK	28.40	HLA-A*30:01	3258	3272	TSAVLQSGFRKMAFP	36.51	HLA-DRB5*01:01
	2419	2427	MSKFPLKLR	28.40	HLA-A*68:01	3073	3087	EYSHVVAFNTLLFLM	149.06	HLA-DPA1*02:01/DPB1*01:01
	247	255	KSYELQTPF	28.50	HLA-B*15:01	5903	5917	RDLYDKLQFTSLEIP	149.48	HLA-DPA1*02:01/DPB1*01:01
	1869	1877	KENSYTTTI	28.50	HLA-B*40:01	5174	5188	FKSVLYYQNNVFMSE	149.62	HLA-DPA1*02:01/DPB1*01:01
	2196	2204	TTIAKNTVK	28.60	HLA-A*68:01	2381	2395	VRMYIFFASFYYVWK	149.85	HLA-DPA1*02:01/DPB1*01:01
	4487	4495	AVAKHDFFK	28.60	HLA-A*68:01	1769	1783	MYMGTLSYEQFKKGV	149.97	HLA-DPA1*02:01/DPB1*01:01
	175	183	TVKPGNFNK	28.60	HLA-A*11:01	1345	1359	VLKKCKSAFYILPSI	380.10	HLA-DPA1*02:01/DPB1*05:01
	1255	1263	NVNRFNVAI	28.60	HLA-A*68:02	5975	5989	TYRRLISMMGFKMNY	220.43	HLA-DPA1*03:01/DPB1*04:02
	1676	1684	FTDGVCLFW	28.60	HLA-B*58:01	4754	4768	HSSRLSFKELLVYAA	223.66	HLA-DPA1*03:01/DPB1*04:02
	837	845	KSVNITFEL	28.70	HLA-A*32:01	638	652	GVEFLRDGWEIVKFI	361.47	HLA-DQA1*01:01/DQB1*05:01
	2423	2431	CTTIVNGVR	28.80	HLA-A*68:01	2585	2599	EVAVKMFDAYVNTFS	365.77	HLA-DQA1*01:01/DQB1*05:01
	3913	3921	SLLSVLLSM	28.80	HLA-A*02:01	858	872	SAYTVELGTEVNEFA	734.51	HLA-DQA1*03:01/DQB1*03:02
	1739	1747	KQLPFFYYS	28.80	HLA-A*02:06	81	95	HGHVMVELVAELEGI	745.52	HLA-DQA1*03:01/DQB1*03:02
	2394	2402	YVMHANYIF	28.80	HLA-B*15:01	3167	3181	FNGVSFSTFEEAALC	613.78	HLA-DQA1*04:01/DQB1*04:02
	1768	1776	VMYMGTLSY	28.90	HLA-B*35:01	3934	3948	MLDNRATLQAIASEF	619.37	HLA-DQA1*04:01/DQB1*04:02
	3583	3591	LLLTILTSL	28.90	HLA-A*02:06	4908	4922	YDSMSYEDQDALFAY	250.66	HLA-DQA1*05:01/DQB1*02:01
	1996	2004	EAVKTQFNY	28.90	HLA-B*35:01	2551	2565	ESSAKSASVYYSQLM	56.93	HLA-DQA1*05:01/DQB1*03:01
	2259	2267	MPSYCTGYR	29.00	HLA-A*68:01	4614	4628	FIQTTPGSGVPVVDS	57.50	HLA-DQA1*05:01/DQB1*03:01
	2409	2417	CMMCYKRNR	29.00	HLA-A*33:01	4058	4072	PLNIIPLTTAAKLMV	16.64	HLA-DRB1*01:01
	994	1002	ALYYPSARI	29.00	HLA-A*02:03	3905	3919	TEAFEKMVSLLSVLL	16.67	HLA-DRB1*01:01
	1285	1293	FTSLEIPRR	29.00	HLA-A*68:01	6068	6082	GDQFKHLIPLMYKGL	16.70	HLA-DRB1*01:01
	900	908	WSMATYYLF	29.10	HLA-A*32:01	4278	4292	KAYKDYLASGGQPIT	16.78	HLA-DRB1*01:01
	2374	2382	MAPISAMVR	29.10	HLA-A*68:01	5505	5519	VFTGYRVTKNSKVQI	16.96	HLA-DRB1*01:01
	931	939	MPLSAPTLV	29.10	HLA-B*53:01	5949	5963	PTHLSVDTKFKTEGL	130.83	HLA-DRB1*03:01
	1348	1356	MTYRRLISM	29.10	HLA-B*08:01	5677	5691	EQYVFCTVNALPETT	99.13	HLA-DRB1*04:01
	2288	2296	ATVHTANKW	29.10	HLA-B*57:01	3767	3781	PIFFITGNTLQCIML	108.51	HLA-DRB1*04:05
	2301	2309	YPSLETIQI	29.20	HLA-B*53:01	4087	4101	TTFTYASALWEIQQV	108.54	HLA-DRB1*04:05
	2345	2353	AIMQLFFSY	29.20	HLA-A*11:01	1364	1378	KQEILGTVSWNLREM	44.11	HLA-DRB1*07:01
	1647	1655	MSALNHTKK	29.40	HLA-A*68:01	6031	6045	PLQLGFSTGVNLVAV	44.42	HLA-DRB1*07:01
	411	419	FSYVGCHNK	29.50	HLA-A*11:01	4970	4984	SIAATRGATVVIGTS	44.79	HLA-DRB1*07:01
	805	813	NMMVTNNTF	29.60	HLA-B*15:01	271	285	PNFVFPLNSIIKTIQ	124.59	HLA-DRB3*02:02
	3774	3782	NTLQCIMLV	29.60	HLA-A*68:02	4789	4803	SVAALTNNVAFQTVK	128.46	HLA-DRB3*02:02
	433	441	VMCGGSLYV	29.70	HLA-A*02:06	3767	3781	PIFFITGNTLQCIML	128.85	HLA-DRB3*02:02
	925	933	LTSHTVMPL	29.70	HLA-A*68:02	556	570	QNSVRVLQKAAITIL	85.61	HLA-DRB4*01:01
	1928	1936	CSMTDIAKK	29.70	HLA-A*11:01	295	309	GFMGRIRSVYPVASP	86.29	HLA-DRB4*01:01
	3	11	SLVPGFNEK	29.80	HLA-A*11:01	5531	5545	DAVVYRGTTTYKLNV	37.04	HLA-DRB5*01:01
	1174	1182	YLAVFDKNL	29.80	HLA-A*02:03	5452	5466	ERLKLFAAETLKATE	37.35	HLA-DRB5*01:01
	1445	1453	LVTMPLGYV	29.80	HLA-A*68:02	3974	3988	EVVLKKLKKSLNVAK	37.70	HLA-DRB5*01:01
	3016	3024	GVFCGVDAV	29.80	HLA-A*02:01	1345	1359	VLKKCKSAFYILPSI	92.89	HLA-DPA1*01:03/DPB1*02:01
	3641	3649	LPSLATVAY	29.80	HLA-B*53:01	2558	2572	SVYYSQLMCQPILLL	93.04	HLA-DPA1*01:03/DPB1*02:01
	335	343	RQFHQKLLK	29.80	HLA-A*11:01	5137	5151	FYAYLRKHFSMMILS	93.05	HLA-DPA1*01:03/DPB1*02:01
	2419	2427	MSKFPLKLR	29.80	HLA-A*33:01	4754	4768	HSSRLSFKELLVYAA	155.78	HLA-DPA1*02:01/DPB1*01:01
	2328	2336	FLAYILFTR	29.90	HLA-A*33:01	3167	3181	FNGVSFSTFEEAALC	155.96	HLA-DPA1*02:01/DPB1*01:01
	4029	4037	MQTMLFTML	29.90	HLA-A*02:06	5266	5280	NQEYADVFHLYLQYI	156.79	HLA-DPA1*02:01/DPB1*01:01
	188	196	FAVSKGFFK	29.90	HLA-A*11:01	2878	2892	NGDFLHFLPRVFSAV	387.87	HLA-DPA1*02:01/DPB1*05:01
	1012	1020	LEMELTPVV	30.00	HLA-B*40:01	2206	2220	VGKFCLEASFNYLKS	390.78	HLA-DPA1*02:01/DPB1*05:01
	664	672	HMLDMYSVM	30.00	HLA-B*15:01	4858	4872	IRQLLFVVEVVDKYF	224.72	HLA-DPA1*03:01/DPB1*04:02
	2394	2402	YVMHANYIF	30.00	HLA-A*23:01	4174	4188	TTKGGRFVLALLSDL	224.83	HLA-DPA1*03:01/DPB1*04:02
	2165	2173	CTNYMPYFF	30.10	HLA-B*58:01	246	260	EKSYELQTPFEIKLA	228.34	HLA-DPA1*03:01/DPB1*04:02
	335	343	RQFHQKLLK	30.10	HLA-A*30:01	3151	3165	KHFYWFFSNYLKRRV	372.91	HLA-DQA1*01:01/DQB1*05:01
	1214	1222	FITESKPSV	30.30	HLA-A*02:06	4127	4141	IVTALRANSAVKLQN	163.23	HLA-DQA1*01:02/DQB1*06:02
	2889	2897	FSAVGNICY	30.30	HLA-B*35:01	2456	2470	DTFCAGSTFISDEVA	630.70	HLA-DQA1*04:01/DQB1*04:02
	3946	3954	SEFSSLPSY	30.30	HLA-B*44:02	1002	1016	IQTIVEVQPQLEMEL	257.16	HLA-DQA1*05:01/DQB1*02:01
	680	688	KLVNKFLAL	30.40	HLA-A*02:01	3038	3052	IGALDISASIVAGGI	58.27	HLA-DQA1*05:01/DQB1*03:01
	2380	2388	MVRMYIFFA	30.40	HLA-A*30:01	5137	5151	FYAYLRKHFSMMILS	17.13	HLA-DRB1*01:01
	1260	1268	NVAITRAKV	30.40	HLA-A*68:02	477	491	LASFSASTSAFVETV	17.15	HLA-DRB1*01:01
	2175	2183	QAWQPGVAM	30.40	HLA-B*35:01	534	548	YAFASEAARVVRSIF	17.23	HLA-DRB1*01:01
	241	249	VVDKYFDCY	30.50	HLA-A*01:01	3616	3630	MGIIAMSAFAMMFVK	17.25	HLA-DRB1*01:01
	853	861	REVLSDREL	30.50	HLA-B*40:01	3482	3496	FLNRFTTTLNDFNLV	101.08	HLA-DRB1*04:01
	1646	1654	YMSALNHTK	30.60	HLA-A*68:01	4510	4524	RLTKYTMADLVYALR	102.31	HLA-DRB1*04:01
	1843	1851	ETLYCIDGA	30.60	HLA-A*68:02	3602	3616	LFFFLYENAFLPFAM	102.36	HLA-DRB1*04:01
	175	183	TVKPGNFNK	30.60	HLA-A*68:01	1731	1745	TMSYLFQHANLDSCK	109.78	HLA-DRB1*04:05
	1806	1814	MMSAPPAQY	30.70	HLA-B*35:01	5174	5188	FKSVLYYQNNVFMSE	109.96	HLA-DRB1*04:05
	2002	2010	TYKPNTWCI	30.70	HLA-A*24:02	5975	5989	TYRRLISMMGFKMNY	45.12	HLA-DRB1*07:01
	1760	1768	TTLKGVEAV	30.80	HLA-A*68:02	5452	5466	ERLKLFAAETLKATE	45.44	HLA-DRB1*07:01
	1133	1141	DMFLGTCRR	30.90	HLA-A*68:01	4127	4141	IVTALRANSAVKLQN	45.74	HLA-DRB1*07:01
	2355	2363	AVHFISNSW	31.00	HLA-A*32:01	1557	1571	KTLLSLREVRTIKVF	45.83	HLA-DRB1*07:01
	1658	1666	KAYKIEELF	31.00	HLA-B*57:01	3073	3087	EYSHVVAFNTLLFLM	45.95	HLA-DRB1*07:01
	677	685	TFFKLVNKF	31.10	HLA-A*23:01	3687	3701	SAVVLLILMTARTVY	151.58	HLA-DRB1*08:02
	691	699	DSIIIGGAK	31.10	HLA-A*68:01	4762	4776	ELLVYAADPAMHAAS	61.20	HLA-DRB1*09:01
	1908	1916	NTVIWDYKR	31.10	HLA-A*33:01	1685	1699	QIELKFNPPALQDAY	47.37	HLA-DRB1*13:02
	2260	2268	WLPTGTLLV	31.10	HLA-A*02:01	2952	2966	TRYVLMDGSIIQFPN	47.44	HLA-DRB1*13:02
	2394	2402	YVMHANYIF	31.10	HLA-A*32:01	5096	5110	VNALLSTDGNKIADK	48.20	HLA-DRB1*13:02
	2407	2415	STCMMCYKR	31.20	HLA-A*68:01	3326	3340	NHNFLVQAGNVQLRV	48.69	HLA-DRB1*13:02
	2600	2608	STFNVPMEK	31.20	HLA-A*30:01	2367	2381	LIINLVQMAPISAMV	48.74	HLA-DRB1*13:02
	3100	3108	FLPGVYSVI	31.20	HLA-A*02:06	1254	1268	LLYIDINGNLHPDSA	49.06	HLA-DRB1*13:02
	3606	3614	LYENAFLPF	31.20	HLA-A*24:02	3636	3650	LCLFLLPSLATVAYF	70.32	HLA-DRB1*15:01
	665	673	MLDMYSVML	31.20	HLA-A*02:06	3794	3808	FGLFCLLNRYFRLTL	70.85	HLA-DRB1*15:01
	2124	2132	LLDDFVEII	31.20	HLA-A*02:01	3602	3616	LFFFLYENAFLPFAM	132.62	HLA-DRB3*01:01
	1214	1222	FITESKPSV	31.30	HLA-A*02:03	3834	3848	SIDAFKLNIKLLGVG	132.31	HLA-DRB3*02:02
	3108	3116	IYLYLTFYL	31.30	HLA-A*24:02	802	816	LAPNMMVTNNTFTLK	133.72	HLA-DRB3*02:02
	3132	3140	FTPLVPFWI	31.30	HLA-A*68:02	3023	3037	AVNLLTNMFTPLIQP	135.88	HLA-DRB3*02:02
	3595	3603	VQSTQWSLF	31.30	HLA-B*15:01	3363	3377	KYKFVRIQPGQTFSV	137.97	HLA-DRB3*02:02
	3682	3690	CVMYASAVV	31.30	HLA-A*02:03	5107	5121	IADKYVRNLQHRLYE	138.41	HLA-DRB3*02:02
	3760	3768	FMCVEYCPI	31.40	HLA-A*02:03	5137	5151	FYAYLRKHFSMMILS	87.62	HLA-DRB4*01:01
	2230	2238	TLAVPYNMR	31.50	HLA-A*68:01	674	688	SVQTFFKLVNKFLAL	37.89	HLA-DRB5*01:01
	3685	3693	YASAVVLLI	31.60	HLA-B*58:01	4721	4735	LVRKIFVDGVPFVVS	94.27	HLA-DPA1*01:03/DPB1*02:01
	163	171	SVAALTNNV	31.70	HLA-A*02:06	3167	3181	FNGVSFSTFEEAALC	94.73	HLA-DPA1*01:03/DPB1*02:01
	2771	2779	KQLIKVTLV	31.80	HLA-A*02:06	3643	3657	SLATVAYFNMVYMPA	95.34	HLA-DPA1*01:03/DPB1*02:01
	4265	4273	TVLSFCAFA	31.80	HLA-A*02:06	4661	4675	DLLKYDFTEERLKLF	159.85	HLA-DPA1*02:01/DPB1*01:01
	1791	1799	RLYLDAYNM	31.80	HLA-A*32:01	1345	1359	VLKKCKSAFYILPSI	161.73	HLA-DPA1*02:01/DPB1*01:01
	3392	3400	AMRPNFTIK	32.00	HLA-A*03:01	574	588	SQYSLRLIDAMMFTS	397.67	HLA-DPA1*02:01/DPB1*05:01
	445	453	GLNDNLLEI	32.10	HLA-A*02:06	2878	2892	NGDFLHFLPRVFSAV	233.79	HLA-DPA1*03:01/DPB1*04:02
	2323	2331	LVAEWFLAY	32.10	HLA-B*15:01	4804	4818	PGNFNKDFYDFAVSK	379.80	HLA-DQA1*01:01/DQB1*05:01
	4480	4488	NLLKDCPAV	32.10	HLA-A*02:06	3616	3630	MGIIAMSAFAMMFVK	380.27	HLA-DQA1*01:01/DQB1*05:01
	379	387	HLMGWDYPK	32.10	HLA-A*03:01	3462	3476	TITVNVLAWLYAAVI	381.01	HLA-DQA1*01:01/DQB1*05:01
	2358	2366	HFAWWTAFV	32.10	HLA-A*68:02	4398	4412	SFLNRVCGVSAARLT	164.95	HLA-DQA1*01:02/DQB1*06:02
	3466	3474	NVLAWLYAA	32.20	HLA-A*68:02	4585	4599	CDAMRNAGIVGVLTL	167.08	HLA-DQA1*01:02/DQB1*06:02
	1566	1574	RTIKVFTTV	32.30	HLA-A*30:01	2461	2475	GSTFISDEVARDLSL	259.41	HLA-DQA1*05:01/DQB1*02:01
	47	55	KLFDRYFKY	32.30	HLA-A*11:01	202	216	KDLLARAGKASCTLS	59.17	HLA-DQA1*05:01/DQB1*03:01
	1875	1883	TTIKPVTYK	32.40	HLA-A*03:01	5158	5172	FNSTYASQGLVASIK	59.90	HLA-DQA1*05:01/DQB1*03:01
	3809	3817	GVYDYLVST	32.40	HLA-A*02:03	2113	2127	LSRVLGLKTLATHGL	104.26	HLA-DRB1*04:01
	4168	4176	ALAYYNTTK	32.40	HLA-A*11:01	1643	1657	LGRYMSALNHTKKWK	104.71	HLA-DRB1*04:01
	4417	4425	GTSTDVVYR	32.40	HLA-A*11:01	2353	2367	YFAVHFISNSWLMWL	111.72	HLA-DRB1*04:05
	1231	1239	KIKACVEEV	32.50	HLA-A*02:03	4631	4645	SLLMPILTLTRALTA	46.88	HLA-DRB1*07:01
	2788	2796	YLITPVHVM	32.50	HLA-A*02:06	3849	3863	GKPCIKVATVQSKMS	155.23	HLA-DRB1*08:02
	3645	3653	ATVAYFNMV	32.70	HLA-A*02:03	2179	2193	LCTFTRSTNSRIKAS	62.56	HLA-DRB1*09:01
	106	114	FVVSTGYHF	32.70	HLA-B*35:01	5795	5809	CFKMFYKGVITHDVS	62.75	HLA-DRB1*09:01
	1923	1931	ASFDNFKFV	32.80	HLA-A*02:06	1643	1657	LGRYMSALNHTKKWK	47.62	HLA-DRB1*11:01
	3592	3600	LVLVQSTQW	32.90	HLA-B*57:01	6068	6082	GDQFKHLIPLMYKGL	47.65	HLA-DRB1*11:01
	528	536	SILSPLYAF	33.00	HLA-A*32:01	66	80	QPYVFIKRSDARTAP	47.86	HLA-DRB1*11:01
	398	406	IMASLVLAR	33.00	HLA-A*31:01	3151	3165	KHFYWFFSNYLKRRV	48.54	HLA-DRB1*11:01
	1172	1180	NVYLAVFDK	33.10	HLA-A*11:01	3914	3928	LLSVLLSMQGAVDIN	228.02	HLA-DRB1*12:01
	528	536	AVVCFNSTY	33.20	HLA-B*15:01	3705	3719	ARRVWTLMNVLTLVY	228.43	HLA-DRB1*12:01
	2188	2196	KMQRMLLEK	33.20	HLA-A*30:01	3023	3037	AVNLLTNMFTPLIQP	49.39	HLA-DRB1*13:02
	294	302	FAYTKRNVI	33.30	HLA-B*08:01	682	696	VNKFLALCADSIIIG	71.89	HLA-DRB1*15:01
	1490	1498	ELTSMKYFV	33.30	HLA-A*68:02	3292	3306	GLWLDDVVYCPRHVI	134.33	HLA-DRB3*01:01
	3109	3117	YLYLTFYLT	33.40	HLA-A*02:01	1934	1948	NIKFADDLNQLTGYK	135.12	HLA-DRB3*01:01
	3732	3740	SMWALIISV	33.40	HLA-A*32:01	1260	1274	NGNLHPDSATLVSDI	136.77	HLA-DRB3*01:01
	860	868	YTVELGTEV	33.50	HLA-A*02:03	1282	1296	DAPYIVGDVVQEGVL	139.97	HLA-DRB3*01:01
	2598	2606	FSSTFNVPM	33.50	HLA-B*35:01	3817	3831	TQEFRYMNSQGLLPP	140.84	HLA-DRB3*02:02
	3164	3172	RVVFNGVSF	33.50	HLA-A*32:01	1463	1477	ARYMRSLKVPATVSV	39.05	HLA-DRB5*01:01
	1167	1175	DTVRTNVYL	33.60	HLA-A*68:02	3142	3156	IAYIICISTKHFYWF	39.17	HLA-DRB5*01:01
	3979	3987	KLKKSLNVA	33.70	HLA-A*30:01	1169	1183	VRTNVYLAVFDKNLY	402.51	HLA-DPA1*02:01/DPB1*05:01
	1808	1816	WVYKQFDTY	33.70	HLA-B*35:01	6068	6082	GDQFKHLIPLMYKGL	402.66	HLA-DPA1*02:01/DPB1*05:01
	1217	1225	ESKPSVEQR	33.80	HLA-A*68:01	4661	4675	DLLKYDFTEERLKLF	407.67	HLA-DPA1*02:01/DPB1*05:01
	1521	1529	TQLGIEFLK	33.80	HLA-A*11:01	3087	3101	MSFTVLCLTPVYSFL	239.31	HLA-DPA1*03:01/DPB1*04:02
	3066	3074	RFRRAFGEY	33.90	HLA-A*30:02	5903	5917	RDLYDKLQFTSLEIP	240.19	HLA-DPA1*03:01/DPB1*04:02
	1811	1819	KQFDTYNLW	34.00	HLA-A*32:01	5174	5188	FKSVLYYQNNVFMSE	240.42	HLA-DPA1*03:01/DPB1*04:02
	612	620	WLTNIFGTV	34.10	HLA-A*02:01	5286	5300	ELTGHMLDMYSVMLT	383.82	HLA-DQA1*01:01/DQB1*05:01
	2254	2262	MSNLGMPSY	34.10	HLA-A*30:02	4900	4914	KWGKARLYYDSMSYE	387.08	HLA-DQA1*01:01/DQB1*05:01
	2386	2394	FFASFYYVW	34.10	HLA-A*24:02	3934	3948	MLDNRATLQAIASEF	775.33	HLA-DQA1*03:01/DQB1*03:02
	2192	2200	ASMPTTIAK	34.20	HLA-A*03:01	858	872	SAYTVELGTEVNEFA	651.56	HLA-DQA1*04:01/DQB1*04:02
	237	245	FVVEVVDKY	34.20	HLA-B*35:01	1035	1049	TDNVYIKNADIVEEA	261.08	HLA-DQA1*05:01/DQB1*02:01
	1145	1153	EIVDTVSAL	34.20	HLA-A*68:02	3545	3559	LGSALLEDEFTPFDV	265.32	HLA-DQA1*05:01/DQB1*02:01
	468	476	KLNEEIAII	34.30	HLA-A*02:01	2905	2919	YTDFATSACVLAAEC	60.81	HLA-DQA1*05:01/DQB1*03:01
	1055	1063	TVVVNAANV	34.30	HLA-A*68:02	3897	3911	DILLAKDTTEAFEKM	144.76	HLA-DRB1*03:01
	2196	2204	TTIAKNTVK	34.30	HLA-A*11:01	5908	5922	KLQFTSLEIPRRNVA	106.00	HLA-DRB1*04:01
	3624	3632	FAMMFVKHK	34.30	HLA-A*68:01	2737	2751	NLPFKLTCATTRQVV	106.25	HLA-DRB1*04:01
	546	554	KNFKSVLYY	34.30	HLA-A*30:02	1794	1808	TKYLVQQESPFVMMS	106.28	HLA-DRB1*04:01
	341	349	CEFCGTENL	34.40	HLA-B*40:01	3326	3340	NHNFLVQAGNVQLRV	106.30	HLA-DRB1*04:01
	808	816	VTNNTFTLK	34.40	HLA-A*30:01	3905	3919	TEAFEKMVSLLSVLL	106.30	HLA-DRB1*04:01
	1148	1156	LLSAGIFGA	34.40	HLA-A*02:06	6068	6082	GDQFKHLIPLMYKGL	106.38	HLA-DRB1*04:01
	2006	2014	NTWCIRCLW	34.40	HLA-B*57:01	3649	3663	YFNMVYMPASWVMRI	106.53	HLA-DRB1*04:01
	432	440	MVMCGGSLY	34.40	HLA-A*26:01	4704	4718	NFNVLFSTVFPPTSF	114.07	HLA-DRB1*04:05
	1387	1395	KLMPVCVET	34.50	HLA-A*02:01	5144	5158	HFSMMILSDDAVVCF	115.36	HLA-DRB1*04:05
	3373	3381	QTFSVLACY	34.50	HLA-A*68:01	3808	3822	LGVYDYLVSTQEFRY	115.39	HLA-DRB1*04:05
	521	529	MMILSDDAV	34.50	HLA-A*02:01	6003	6017	EAIRHVRAWIGFDVE	158.29	HLA-DRB1*08:02
	1437	1445	TLNDLNETL	34.60	HLA-A*02:01	4636	4650	ILTLTRALTAESHVD	159.29	HLA-DRB1*08:02
	2188	2196	KMQRMLLEK	34.60	HLA-A*11:01	556	570	QNSVRVLQKAAITIL	160.59	HLA-DRB1*08:02
	562	570	LQKAAITIL	34.70	HLA-B*15:01	3564	3578	SGVTFQSAVKRTIKG	48.74	HLA-DRB1*11:01
	612	620	WLTNIFGTV	34.70	HLA-A*02:06	3622	3636	SAFAMMFVKHKHAFL	231.90	HLA-DRB1*12:01
	1352	1360	RLISMMGFK	34.90	HLA-A*30:01	5247	5261	MIERFVSLAIDAYPL	232.13	HLA-DRB1*12:01
	4190	4198	DLKWARFPK	35.00	HLA-A*33:01	4058	4072	PLNIIPLTTAAKLMV	233.22	HLA-DRB1*12:01
	1945	1953	LTVFFDGRV	35.00	HLA-A*68:02	1989	2003	PIVWHVNNATNKATY	51.04	HLA-DRB1*13:02
	175	183	TVKPGNFNK	35.10	HLA-A*30:01	5465	5479	TEETFKLSYGIATVR	72.52	HLA-DRB1*15:01
	1296	1304	LTAVVIPTK	35.20	HLA-A*11:01	4965	4979	QKLLKSIAATRGATV	73.16	HLA-DRB1*15:01
	1800	1808	MISAGFSLW	35.20	HLA-B*53:01	1463	1477	ARYMRSLKVPATVSV	73.21	HLA-DRB1*15:01
	685	693	FLALCADSI	35.30	HLA-A*02:06	464	478	VGDFKLNEEIAIILA	141.29	HLA-DRB3*01:01
	892	900	QIGEYTFEK	35.30	HLA-A*11:01	4918	4932	ALFAYTKRNVIPTIT	146.80	HLA-DRB3*02:02
	1582	1590	QVVDMSMTY	35.50	HLA-A*26:01	5980	5994	ISMMGFKMNYQVNGY	147.32	HLA-DRB3*02:02
	1760	1768	TTLKGVEAV	35.60	HLA-A*02:06	4278	4292	KAYKDYLASGGQPIT	147.70	HLA-DRB3*02:02
	2230	2238	IIWFLLLSV	35.60	HLA-A*02:01	3869	3883	SVVLLSVLQQLRVES	90.55	HLA-DRB4*01:01
	3585	3593	LTILTSLLV	35.70	HLA-A*68:02	5024	5038	IMASLVLARKHTTCC	39.59	HLA-DRB5*01:01
	132	140	LSFKELLVY	35.70	HLA-B*58:01	690	704	ADSIIIGGAKLKALN	39.68	HLA-DRB5*01:01
	232	240	REHEHEIAW	35.80	HLA-B*44:02	5266	5280	NQEYADVFHLYLQYI	98.02	HLA-DPA1*01:03/DPB1*02:01
	1053	1061	YVFCTVNAL	35.80	HLA-A*02:01	3060	3074	LAYYFMRFRRAFGEY	165.83	HLA-DPA1*02:01/DPB1*01:01
	696	704	VLQAVGACV	35.90	HLA-A*02:03	4858	4872	IRQLLFVVEVVDKYF	166.51	HLA-DPA1*02:01/DPB1*01:01
	808	816	VTNNTFTLK	36.00	HLA-A*68:01	5975	5989	TYRRLISMMGFKMNY	167.41	HLA-DPA1*02:01/DPB1*01:01
	1345	1353	VLKKCKSAF	36.00	HLA-B*15:01	25	39	DVLVRGFGDSVEEVL	393.37	HLA-DQA1*01:01/DQB1*05:01
	2384	2392	YIFFASFYY	36.00	HLA-A*11:01	5629	5643	VYTACSHAAVDALCE	797.52	HLA-DQA1*03:01/DQB1*03:02
	2887	2895	RVFSAVGNI	36.00	HLA-A*32:01	25	39	DVLVRGFGDSVEEVL	799.76	HLA-DQA1*03:01/DQB1*03:02
	3655	3663	MPASWVMRI	36.00	HLA-B*51:01	5629	5643	VYTACSHAAVDALCE	662.48	HLA-DQA1*04:01/DQB1*04:02
	1566	1574	RTIKVFTTV	36.10	HLA-A*02:03	3611	3625	FLPFAMGIIAMSAFA	665.26	HLA-DQA1*04:01/DQB1*04:02
	2949	2957	RPDTRYVLM	36.10	HLA-B*07:02	1698	1712	AYYRARAGEAANFCA	61.25	HLA-DQA1*05:01/DQB1*03:01
	385	393	AEYHNESGL	36.20	HLA-B*40:01	4269	4283	FCAFAVDAAKAYKDY	147.49	HLA-DRB1*03:01
	1555	1563	NLKTLLSLR	36.20	HLA-A*31:01	3109	3123	YLYLTFYLTNDVSFL	107.82	HLA-DRB1*04:01
	1804	1812	FVMMSAPPA	36.20	HLA-A*68:02	2878	2892	NGDFLHFLPRVFSAV	162.16	HLA-DRB1*08:02
	2351	2359	FSYFAVHFI	36.20	HLA-A*02:03	4031	4045	TMLFTMLRKLDNDAL	162.54	HLA-DRB1*08:02
	2229	2237	LTLAVPYNM	36.20	HLA-B*58:01	1977	1991	PSFKKGAKLLHKPIV	50.51	HLA-DRB1*11:01
	1617	1625	KAALLADKF	36.30	HLA-B*58:01	3156	3170	FFSNYLKRRVVFNGV	51.54	HLA-DRB1*11:01
	900	908	WSMATYYLF	36.40	HLA-B*35:01	674	688	SVQTFFKLVNKFLAL	235.46	HLA-DRB1*12:01
	1170	1178	RTNVYLAVF	36.40	HLA-B*15:01	10	24	EKTHVQLSLPVLQVR	235.50	HLA-DRB1*12:01
	1984	1992	KLLHKPIVW	36.40	HLA-A*32:01	574	588	SQYSLRLIDAMMFTS	52.27	HLA-DRB1*13:02
	845	853	LSYGIATVR	36.40	HLA-A*31:01	3319	3333	DLLIRKSNHNFLVQA	73.99	HLA-DRB1*15:01
	2363	2371	WLMWLIINL	36.50	HLA-A*02:06	2213	2227	ASFNYLKSPNFSKLI	74.75	HLA-DRB1*15:01
	3100	3108	FLPGVYSVI	36.50	HLA-A*02:01	3142	3156	IAYIICISTKHFYWF	74.86	HLA-DRB1*15:01
	3678	3686	KLKDCVMYA	36.50	HLA-A*02:01	5297	5311	VMLTNDNTSRYWEPE	144.90	HLA-DRB3*01:01
	390	398	RAMPNMLRI	36.50	HLA-A*32:01	4858	4872	IRQLLFVVEVVDKYF	145.15	HLA-DRB3*01:01
	3090	3098	TVLCLTPVY	36.60	HLA-B*35:01	3001	3015	SGRWVLNNDYYRSLP	148.88	HLA-DRB3*02:02
	680	688	KLVNKFLAL	36.80	HLA-A*02:06	2145	2159	FLNKVVSTTTNIVTR	151.87	HLA-DRB3*02:02
	2407	2415	STCMMCYKR	36.80	HLA-A*33:01	3477	3491	NGDRWFLNRFTTTLN	151.98	HLA-DRB3*02:02
	159	167	TTCFSVAAL	36.90	HLA-A*68:02	4031	4045	TMLFTMLRKLDNDAL	92.59	HLA-DRB4*01:01
	907	915	VVYRGTTTY	37.00	HLA-A*30:02	4729	4743	GVPFVVSTGYHFREL	41.08	HLA-DRB5*01:01
	1800	1808	MISAGFSLW	37.00	HLA-B*57:01	3705	3719	ARRVWTLMNVLTLVY	99.64	HLA-DPA1*01:03/DPB1*02:01
	1348	1356	MTYRRLISM	37.10	HLA-A*30:01	246	260	EKSYELQTPFEIKLA	99.67	HLA-DPA1*01:03/DPB1*02:01
	2363	2371	WLMWLIINL	37.20	HLA-A*02:03	3087	3101	MSFTVLCLTPVYSFL	100.07	HLA-DPA1*01:03/DPB1*02:01
	2790	2798	ITPVHVMSK	37.20	HLA-A*11:01	3104	3118	VYSVIYLYLTFYLTN	100.28	HLA-DPA1*01:03/DPB1*02:01
	2396	2404	MHANYIFWR	37.20	HLA-A*33:01	3905	3919	TEAFEKMVSLLSVLL	250.00	HLA-DPA1*03:01/DPB1*04:02
	3086	3094	LMSFTVLCL	37.50	HLA-A*02:03	5266	5280	NQEYADVFHLYLQYI	250.58	HLA-DPA1*03:01/DPB1*04:02
	2260	2268	WLPTGTLLV	37.50	HLA-A*02:06	3121	3135	SFLAHIQWMVMFTPL	397.16	HLA-DQA1*01:01/DQB1*05:01
	214	222	TLSEQLDFI	37.60	HLA-A*02:06	4721	4735	LVRKIFVDGVPFVVS	399.90	HLA-DQA1*01:01/DQB1*05:01
	725	733	EETGLLMPL	37.60	HLA-B*40:01	4263	4277	NSTVLSFCAFAVDAA	175.28	HLA-DQA1*01:02/DQB1*06:02
	2121	2129	TLATHGLAA	37.60	HLA-A*02:03	5046	5060	RLANECAQVLSEMVM	671.34	HLA-DQA1*04:01/DQB1*04:02
	3026	3034	LLTNMFTPL	37.70	HLA-A*02:06	529	543	ILSPLYAFASEAARV	271.36	HLA-DQA1*05:01/DQB1*02:01
	3553	3561	EFTPFDVVR	37.70	HLA-A*33:01	477	491	LASFSASTSAFVETV	62.84	HLA-DQA1*05:01/DQB1*03:01
	4241	4249	MVLGSLAAT	37.70	HLA-A*02:06	3951	3965	LPSYAAFATAQEAYE	63.33	HLA-DQA1*05:01/DQB1*03:01
	587	595	KQGDDYVYL	37.70	HLA-A*02:06	3951	3965	LPSYAAFATAQEAYE	118.22	HLA-DRB1*04:05
	1695	1703	SIVCRFDTR	37.70	HLA-A*68:01	3326	3340	NHNFLVQAGNVQLRV	119.81	HLA-DRB1*04:05
	45	53	HLKDGTCGL	37.80	HLA-A*02:03	1029	1043	SGYLKLTDNVYIKNA	120.02	HLA-DRB1*04:05
	1445	1453	LVTMPLGYV	37.80	HLA-A*02:03	5137	5151	FYAYLRKHFSMMILS	120.22	HLA-DRB1*04:05
	2610	2618	KTLVATAEA	37.80	HLA-A*30:01	5795	5809	CFKMFYKGVITHDVS	49.27	HLA-DRB1*07:01
	2914	2922	VLAAECTIF	37.80	HLA-B*15:01	5882	5896	VNRFNVAITRAKVGI	49.49	HLA-DRB1*07:01
	3106	3114	SVIYLYLTF	37.80	HLA-A*32:01	5653	5667	KCSRIIPARARVECF	163.59	HLA-DRB1*08:02
	3910	3918	KMVSLLSVL	37.80	HLA-B*15:01	3649	3663	YFNMVYMPASWVMRI	163.75	HLA-DRB1*08:02
	514	522	YLRKHFSMM	37.80	HLA-B*15:01	1396	1410	KAIVSTIQRKYKGIK	52.22	HLA-DRB1*11:01
	1465	1473	YMRSLKVPA	37.90	HLA-A*02:03	1350	1364	KSAFYILPSIISNEK	52.99	HLA-DRB1*11:01
	3473	3481	AAVINGDRW	37.90	HLA-B*58:01	5821	5835	REFLTRNPAWRKAVF	52.99	HLA-DRB1*13:02
	3906	3914	EAFEKMVSL	37.90	HLA-A*68:02	2240	2254	LGSLIYSTAALGVLM	155.71	HLA-DRB3*02:02
	413	421	SLSHRFYRL	37.90	HLA-A*02:03	5137	5151	FYAYLRKHFSMMILS	156.10	HLA-DRB3*02:02
	1827	1835	SLENVAFNV	37.90	HLA-A*02:01	2952	2966	TRYVLMDGSIIQFPN	157.06	HLA-DRB3*02:02
	472	480	EIAIILASF	38.00	HLA-A*26:01	3326	3340	NHNFLVQAGNVQLRV	157.78	HLA-DRB3*02:02
	527	535	KSILSPLYA	38.00	HLA-A*30:01	5272	5286	VFHLYLQYIRKLHDE	92.97	HLA-DRB4*01:01
	627	635	SLAIDAYPL	38.40	HLA-A*02:01	4933	4947	QMNLKYAISAKNRAR	93.31	HLA-DRB4*01:01
	3373	3381	QTFSVLACY	38.50	HLA-A*30:02	638	652	GVEFLRDGWEIVKFI	175.35	HLA-DPA1*02:01/DPB1*01:01
	98	106	KIFVDGVPF	38.50	HLA-B*15:01	4631	4645	SLLMPILTLTRALTA	429.81	HLA-DPA1*02:01/DPB1*05:01
	2325	2333	AEWFLAYIL	38.60	HLA-B*44:03	5166	5180	GLVASIKNFKSVLYY	432.40	HLA-DPA1*02:01/DPB1*05:01
	590	598	LATNNLVVM	38.70	HLA-B*35:01	2607	2621	EKLKTLVATAEAELA	180.79	HLA-DQA1*01:02/DQB1*06:02
	801	809	ALAPNMMVT	38.70	HLA-A*02:03	5046	5060	RLANECAQVLSEMVM	805.88	HLA-DQA1*03:01/DQB1*03:02
	4456	4464	NLIDSYFVV	38.80	HLA-A*68:02	5470	5484	KLSYGIATVREVLSD	817.30	HLA-DQA1*03:01/DQB1*03:02
	399	407	MASLVLARK	38.80	HLA-A*11:01	3602	3616	LFFFLYENAFLPFAM	686.42	HLA-DQA1*04:01/DQB1*04:02
	1167	1175	AQCFKMFYK	38.80	HLA-A*03:01	4858	4872	IRQLLFVVEVVDKYF	274.09	HLA-DQA1*05:01/DQB1*02:01
	1481	1489	VFVLWAHGF	38.80	HLA-A*23:01	5582	5596	ISDEFSSNVANYQKV	113.44	HLA-DRB1*04:01
	1518	1526	TASDTYACW	38.80	HLA-B*53:01	674	688	SVQTFFKLVNKFLAL	120.91	HLA-DRB1*04:05
	2273	2281	STNVTIATY	38.90	HLA-A*30:02	3126	3140	IQWMVMFTPLVPFWI	121.74	HLA-DRB1*04:05
	1045	1053	KVNSTLEQY	38.90	HLA-A*30:02	3126	3140	IQWMVMFTPLVPFWI	51.37	HLA-DRB1*07:01
	1454	1462	KGLPWNVVR	38.90	HLA-A*31:01	4058	4072	PLNIIPLTTAAKLMV	52.57	HLA-DRB1*07:01
	2184	2192	RSTNSRIKA	39.20	HLA-A*30:01	4087	4101	TTFTYASALWEIQQV	66.86	HLA-DRB1*09:01
	3910	3918	KMVSLLSVL	39.20	HLA-A*32:01	3710	3724	TLMNVLTLVYKVYYG	246.92	HLA-DRB1*12:01
	409	417	TTCCSLSHR	39.20	HLA-A*31:01	871	885	FACVVADAVIKTLQP	154.41	HLA-DRB3*01:01
	641	649	FLRDGWEIV	39.30	HLA-A*02:06	2098	2112	AYVDNSSLTIKKPNE	160.95	HLA-DRB3*02:02
	3219	3227	GAMDTTSYR	39.30	HLA-A*11:01	1164	1178	VCVDTVRTNVYLAVF	162.51	HLA-DRB3*02:02
	929	937	TVMPLSAPT	39.30	HLA-A*68:02	4924	4938	KRNVIPTITQMNLKY	95.18	HLA-DRB4*01:01
	1667	1675	YSYATHSDK	39.30	HLA-A*68:01	1421	1435	RFYFYTSKTTVASLI	43.12	HLA-DRB5*01:01
	38	46	VLSEARQHL	39.40	HLA-A*02:03	2724	2738	QLRKQIRSAAKKNNL	43.27	HLA-DRB5*01:01
	3913	3921	SLLSVLLSM	39.40	HLA-A*02:06	5653	5667	KCSRIIPARARVECF	43.30	HLA-DRB5*01:01
	4265	4273	TVLSFCAFA	39.40	HLA-A*68:02	707	721	ETFVTHSKGLYRKCV	43.33	HLA-DRB5*01:01
	266	274	KSAGFPFNK	39.40	HLA-A*30:01	1950	1964	PASRELKVTFFPDLN	433.55	HLA-DPA1*02:01/DPB1*05:01
	3140	3148	ITIAYIICI	39.50	HLA-A*02:06	3258	3272	TSAVLQSGFRKMAFP	438.16	HLA-DPA1*02:01/DPB1*05:01
	3202	3210	TQYNRYLAL	39.50	HLA-B*08:01	3783	3797	YCFLGYFCTCYFGLF	260.74	HLA-DPA1*03:01/DPB1*04:02
	432	440	MVMCGGSLY	39.50	HLA-A*68:01	574	588	SQYSLRLIDAMMFTS	261.02	HLA-DPA1*03:01/DPB1*04:02
	3614	3622	FAMGIIAMS	39.60	HLA-A*68:02	2314	2328	FKWDLTAFGLVAEWF	413.31	HLA-DQA1*01:01/DQB1*05:01
	542	550	RVVRSIFSR	39.70	HLA-A*11:01	3023	3037	AVNLLTNMFTPLIQP	414.67	HLA-DQA1*01:01/DQB1*05:01
	2127	2135	LAAVNSVPW	39.80	HLA-B*35:01	5266	5280	NQEYADVFHLYLQYI	420.59	HLA-DQA1*01:01/DQB1*05:01
	2322	2330	GLVAEWFLA	39.80	HLA-A*02:01	1800	1814	QESPFVMMSAPPAQY	705.16	HLA-DQA1*04:01/DQB1*04:02
	3683	3691	VMYASAVVL	39.80	HLA-A*32:01	3007	3021	NNDYYRSLPGVFCGV	18.70	HLA-DRB1*01:01
	4515	4523	TMADLVYAL	39.80	HLA-A*68:02	4426	4440	AFDIYNDKVAGFAKF	154.88	HLA-DRB1*03:01
	1060	1068	ALPETTADI	39.80	HLA-A*02:03	1276	1290	ITFLKKDAPYIVGDV	155.37	HLA-DRB1*03:01
	1245	1253	ETKFLTENL	39.90	HLA-A*68:02	4069	4083	KLMVVIPDYNTYKNT	156.37	HLA-DRB1*03:01
	1312	1320	MLAKALRKV	39.90	HLA-A*02:06	5568	5582	EHYVRITGLYPTLNI	113.96	HLA-DRB1*04:01
	1437	1445	TLNDLNETL	40.00	HLA-A*02:03	295	309	GFMGRIRSVYPVASP	114.10	HLA-DRB1*04:01
	2201	2209	NTVKSVGKF	40.10	HLA-A*26:01	5174	5188	FKSVLYYQNNVFMSE	115.93	HLA-DRB1*04:01
	3403	3411	FLNGSCGSV	40.20	HLA-A*02:06	3073	3087	EYSHVVAFNTLLFLM	122.63	HLA-DRB1*04:05
	3951	3959	LPSYAAFAT	40.20	HLA-B*35:01	5465	5479	TEETFKLSYGIATVR	123.83	HLA-DRB1*04:05
	1475	1483	NLSDRVVFV	40.30	HLA-A*02:06	3151	3165	KHFYWFFSNYLKRRV	53.21	HLA-DRB1*07:01
	2422	2430	FPLKLRGTA	40.30	HLA-B*07:02	4933	4947	QMNLKYAISAKNRAR	53.40	HLA-DRB1*07:01
	2920	2928	TIFKDASGK	40.40	HLA-A*68:01	3636	3650	LCLFLLPSLATVAYF	67.16	HLA-DRB1*09:01
	1116	1124	HVVGPNVNK	40.50	HLA-A*11:01	3834	3848	SIDAFKLNIKLLGVG	55.74	HLA-DRB1*11:01
	291	299	DALFAYTKR	40.50	HLA-A*33:01	3023	3037	AVNLLTNMFTPLIQP	250.18	HLA-DRB1*12:01
	2002	2010	TYKPNTWCI	40.60	HLA-A*23:01	3087	3101	MSFTVLCLTPVYSFL	250.24	HLA-DRB1*12:01
	313	321	NQMCLSTLM	40.70	HLA-A*02:06	1551	1565	ITFDNLKTLLSLREV	250.89	HLA-DRB1*12:01
	267	275	SAGFPFNKW	40.70	HLA-B*58:01	3767	3781	PIFFITGNTLQCIML	56.46	HLA-DRB1*13:02
	1682	1690	LFWNCNVDR	40.70	HLA-A*31:01	4110	4124	QLSEISMDNSPNLAW	56.59	HLA-DRB1*13:02
	3086	3094	LMSFTVLCL	40.80	HLA-A*02:01	2195	2209	PTTIAKNTVKSVGKF	56.65	HLA-DRB1*13:02
	1816	1824	YNLWNTFTR	40.80	HLA-A*68:01	2491	2505	VDSVTVKNGSIHLYF	56.72	HLA-DRB1*13:02
	1586	1594	MSMTYGQQF	40.90	HLA-B*35:01	1557	1571	KTLLSLREVRTIKVF	78.23	HLA-DRB1*15:01
	1630	1638	EAFEYYHTT	40.90	HLA-A*68:02	2386	2400	FFASFYYVWKSYVHV	78.62	HLA-DRB1*15:01
	2392	2400	YVWKSYVHV	40.90	HLA-A*02:03	3817	3831	TQEFRYMNSQGLLPP	78.63	HLA-DRB1*15:01
	131	139	RLSFKELLV	40.90	HLA-A*02:03	1896	1910	LDNYYKKDNSYFTEQ	155.94	HLA-DRB3*01:01
	176	184	ELNGGAYTR	41.10	HLA-A*68:01	5643	5657	EKALKYLPIDKCSRI	95.89	HLA-DRB4*01:01
	1503	1511	ETISLAGSY	41.10	HLA-A*68:01	1970	1984	IDYKHYTPSFKKGAK	44.27	HLA-DRB5*01:01
	3064	3072	FMRFRRAFG	41.10	HLA-B*08:01	5305	5319	SRYWEPEFYEAMYTP	179.66	HLA-DPA1*02:01/DPB1*01:01
	3806	3814	LTLGVYDYL	41.10	HLA-A*02:06	1551	1565	ITFDNLKTLLSLREV	443.35	HLA-DPA1*02:01/DPB1*05:01
	1825	1833	LQSLENVAF	41.10	HLA-B*15:01	3758	3772	IVFMCVEYCPIFFIT	423.98	HLA-DQA1*01:01/DQB1*05:01
	232	240	REHEHEIAW	41.20	HLA-B*44:03	2353	2367	YFAVHFISNSWLMWL	424.93	HLA-DQA1*01:01/DQB1*05:01
	641	649	FLRDGWEIV	41.30	HLA-A*02:01	588	602	SDLATNNLVVMAYIT	187.52	HLA-DQA1*01:02/DQB1*06:02
	1312	1320	MLAKALRKV	41.30	HLA-A*02:01	5158	5172	FNSTYASQGLVASIK	189.22	HLA-DQA1*01:02/DQB1*06:02
	2971	2979	GSVRVVTTF	41.30	HLA-B*58:01	1035	1049	TDNVYIKNADIVEEA	831.73	HLA-DQA1*03:01/DQB1*03:02
	2378	2386	SAMVRMYIF	41.40	HLA-B*08:01	897	911	LDEWSMATYYLFDES	711.83	HLA-DQA1*04:01/DQB1*04:02
	2915	2923	LAAECTIFK	41.40	HLA-A*11:01	1267	1281	SATLVSDIDITFLKK	290.81	HLA-DQA1*05:01/DQB1*02:01
	2924	2932	DASGKPVPY	41.50	HLA-B*35:01	1902	1916	KDNSYFTEQPIDLVP	290.85	HLA-DQA1*05:01/DQB1*02:01
	3685	3693	YASAVVLLI	41.50	HLA-A*02:06	738	752	EIIFLEGETLPTEVL	291.41	HLA-DQA1*05:01/DQB1*02:01
	1879	1887	VAFELWAKR	41.50	HLA-A*31:01	4945	4959	RARTVAGVSICSTMT	67.15	HLA-DQA1*05:01/DQB1*03:01
	939	947	EEFEPSTQY	41.60	HLA-B*44:03	5362	5376	SHKLVLSVNPYVCNA	19.01	HLA-DRB1*01:01
	4065	4073	TTAAKLMVV	41.60	HLA-A*02:03	5297	5311	VMLTNDNTSRYWEPE	160.85	HLA-DRB1*03:01
	604	612	GVVQLTSQW	41.70	HLA-B*58:01	646	660	WEIVKFISTCACEIV	116.84	HLA-DRB1*04:01
	2442	2450	KGFCKLHNW	41.70	HLA-B*58:01	5247	5261	MIERFVSLAIDAYPL	117.56	HLA-DRB1*04:01
	2138	2146	SVVSKVVKV	41.70	HLA-A*02:03	3705	3719	ARRVWTLMNVLTLVY	124.52	HLA-DRB1*04:05
	2569	2577	ILLLDQALV	42.00	HLA-A*02:03	6003	6017	EAIRHVRAWIGFDVE	54.16	HLA-DRB1*07:01
	2866	2874	VPGLPGTIL	42.10	HLA-B*07:02	6075	6089	IPLMYKGLPWNVVRI	54.72	HLA-DRB1*07:01
	729	737	LLMPLKAPK	42.20	HLA-A*11:01	540	554	AARVVRSIFSRTLET	177.43	HLA-DRB1*08:02
	2020	2028	ETSNSFDVL	42.20	HLA-A*68:02	6031	6045	PLQLGFSTGVNLVAV	69.27	HLA-DRB1*09:01
	3659	3667	WVMRIMTWL	42.20	HLA-A*02:06	682	696	VNKFLALCADSIIIG	255.24	HLA-DRB1*12:01
	4516	4524	MADLVYALR	42.20	HLA-A*33:01	2072	2086	VGDIILKPANNSLKI	57.48	HLA-DRB1*13:02
	1146	1154	IVDTVSALV	42.20	HLA-A*02:06	5144	5158	HFSMMILSDDAVVCF	57.66	HLA-DRB1*13:02
	3391	3399	CAMRPNFTI	42.30	HLA-B*58:01	5272	5286	VFHLYLQYIRKLHDE	78.82	HLA-DRB1*15:01
	3596	3604	QSTQWSLFF	42.30	HLA-B*58:01	4058	4072	PLNIIPLTTAAKLMV	80.19	HLA-DRB1*15:01
	907	915	VVYRGTTTY	42.40	HLA-B*35:01	682	696	VNKFLALCADSIIIG	160.26	HLA-DRB3*01:01
	583	591	AMMFTSDLA	42.50	HLA-A*02:03	2841	2855	RGGSYTNDKACPLIA	162.93	HLA-DRB3*01:01
	2563	2571	QLMCQPILL	42.50	HLA-A*02:03	2213	2227	ASFNYLKSPNFSKLI	171.10	HLA-DRB3*02:02
	1634	1642	YYHTTDPSF	42.60	HLA-A*23:01	5882	5896	VNRFNVAITRAKVGI	173.21	HLA-DRB3*02:02
	2884	2892	FLPRVFSAV	42.60	HLA-A*68:02	1308	1322	GTTEMLAKALRKVPT	97.67	HLA-DRB4*01:01
	132	140	LSFKELLVY	42.60	HLA-B*15:01	5019	5033	PNMLRIMASLVLARK	184.98	HLA-DPA1*02:01/DPB1*01:01
	900	908	WSMATYYLF	42.70	HLA-B*15:01	2715	2729	VKDFMSLSEQLRKQI	452.18	HLA-DPA1*02:01/DPB1*05:01
	1396	1404	KAIVSTIQR	42.80	HLA-A*31:01	2386	2400	FFASFYYVWKSYVHV	268.73	HLA-DPA1*03:01/DPB1*04:02
	3138	3146	FWITIAYII	42.80	HLA-A*23:01	2331	2345	YILFTRFFYVLGLAA	269.95	HLA-DPA1*03:01/DPB1*04:02
	4252	4260	LQAGNATEV	42.80	HLA-A*02:06	1345	1359	VLKKCKSAFYILPSI	271.89	HLA-DPA1*03:01/DPB1*04:02
	1773	1781	TLSYEQFKK	42.90	HLA-A*11:01	3516	3530	LSAQTGIAVLDMCAS	191.22	HLA-DQA1*01:02/DQB1*06:02
	726	734	ETGLLMPLK	43.10	HLA-A*68:01	4092	4106	ASALWEIQQVVDADS	293.88	HLA-DQA1*05:01/DQB1*02:01
	277	285	KARLYYDSM	43.10	HLA-A*30:01	5611	5625	GKSHFAIGLALYYPS	19.22	HLA-DRB1*01:01
	620	628	LMIERFVSL	43.20	HLA-B*15:01	1140	1154	QHEVLLAPLLSAGIF	19.30	HLA-DRB1*01:01
	3637	3645	CLFLLPSLA	43.30	HLA-A*02:03	2336	2350	RFFYVLGLAAIMQLF	19.42	HLA-DRB1*01:01
	1573	1581	AIMTRCLAV	43.30	HLA-A*02:01	3767	3781	PIFFITGNTLQCIML	118.91	HLA-DRB1*04:01
	1712	1720	ALILAYCNK	43.40	HLA-A*11:01	1566	1580	RTIKVFTTVDNINLH	121.13	HLA-DRB1*04:01
	2598	2606	FSSTFNVPM	43.40	HLA-A*68:02	3636	3650	LCLFLLPSLATVAYF	126.80	HLA-DRB1*04:05
	2753	2761	VVTTKIALK	43.40	HLA-A*11:01	3023	3037	AVNLLTNMFTPLIQP	127.01	HLA-DRB1*04:05
	3910	3918	KMVSLLSVL	43.40	HLA-A*02:06	1794	1808	TKYLVQQESPFVMMS	127.45	HLA-DRB1*04:05
	2017	2025	KPVETSNSF	43.50	HLA-B*07:02	3734	3748	WALIISVTSNYSGVV	54.96	HLA-DRB1*07:01
	2357	2365	HFISNSWLM	43.50	HLA-A*23:01	1350	1364	KSAFYILPSIISNEK	55.11	HLA-DRB1*07:01
	2385	2393	IFFASFYYV	43.50	HLA-A*23:01	2724	2738	QLRKQIRSAAKKNNL	180.22	HLA-DRB1*08:02
	600	608	YITGGVVQL	43.60	HLA-A*02:06	66	80	QPYVFIKRSDARTAP	180.97	HLA-DRB1*08:02
	1170	1178	RTNVYLAVF	43.60	HLA-B*57:01	5882	5896	VNRFNVAITRAKVGI	70.17	HLA-DRB1*09:01
	2392	2400	YVWKSYVHV	43.60	HLA-A*68:02	4970	4984	SIAATRGATVVIGTS	70.43	HLA-DRB1*09:01
	4557	4565	FVENPDILR	43.60	HLA-A*68:01	4127	4141	IVTALRANSAVKLQN	70.50	HLA-DRB1*09:01
	1185	1193	KLVSSFLEM	43.70	HLA-B*15:01	2353	2367	YFAVHFISNSWLMWL	70.54	HLA-DRB1*09:01
	3004	3012	WVLNNDYYR	43.70	HLA-A*33:01	1421	1435	RFYFYTSKTTVASLI	58.65	HLA-DRB1*11:01
	87	95	FPPTSFGPL	43.70	HLA-B*07:02	556	570	QNSVRVLQKAAITIL	58.81	HLA-DRB1*11:01
	1397	1405	AIVSTIQRK	43.80	HLA-A*11:01	4918	4932	ALFAYTKRNVIPTIT	59.02	HLA-DRB1*11:01
	1586	1594	MSMTYGQQF	43.80	HLA-B*57:01	4938	4952	YAISAKNRARTVAGV	59.07	HLA-DRB1*11:01
	4425	4433	RAFDIYNDK	43.80	HLA-A*30:01	3363	3377	KYKFVRIQPGQTFSV	256.76	HLA-DRB1*12:01
	1398	1406	EAVGTNLPL	43.80	HLA-A*68:02	2762	2776	GGKIVNNWLKQLIKV	58.68	HLA-DRB1*13:02
	2322	2330	GLVAEWFLA	43.90	HLA-A*02:06	2113	2127	LSRVLGLKTLATHGL	80.54	HLA-DRB1*15:01
	2705	2713	KSHNIALIW	44.00	HLA-A*32:01	2574	2588	QALVSDVGDSAEVAV	165.98	HLA-DRB3*01:01
	4252	4260	LQAGNATEV	44.00	HLA-A*02:03	2672	2686	NYMLTYNKVENMTPR	176.71	HLA-DRB3*02:02
	1282	1290	KLQFTSLEI	44.00	HLA-A*32:01	4554	4568	WYDFVENPDILRVYA	177.98	HLA-DRB3*02:02
	571	579	DGISQYSLR	44.10	HLA-A*33:01	5166	5180	GLVASIKNFKSVLYY	98.06	HLA-DRB4*01:01
	1074	1082	ALNKATNNA	44.10	HLA-A*02:03	4058	4072	PLNIIPLTTAAKLMV	99.95	HLA-DRB4*01:01
	3148	3156	ISTKHFYWF	44.20	HLA-B*58:01	1769	1783	MYMGTLSYEQFKKGV	110.07	HLA-DPA1*01:03/DPB1*02:01
	1730	1738	ETMSYLFQH	44.30	HLA-A*68:01	5903	5917	RDLYDKLQFTSLEIP	110.77	HLA-DPA1*01:03/DPB1*02:01
	2616	2624	AEAELAKNV	44.30	HLA-B*44:02	4754	4768	HSSRLSFKELLVYAA	111.39	HLA-DPA1*01:03/DPB1*02:01
	492	500	KGLDYKAFK	44.40	HLA-A*30:01	2314	2328	FKWDLTAFGLVAEWF	112.29	HLA-DPA1*01:03/DPB1*02:01
	2684	2692	TPRDLGACI	44.40	HLA-B*07:02	1169	1183	VRTNVYLAVFDKNLY	186.80	HLA-DPA1*02:01/DPB1*01:01
	1088	1096	RLRAKHYVY	44.40	HLA-B*15:01	5697	5711	FDEISMATNYDLSVV	450.70	HLA-DQA1*01:01/DQB1*05:01
	406	414	FGGCVFSYV	44.50	HLA-A*02:06	5611	5625	GKSHFAIGLALYYPS	194.24	HLA-DQA1*01:02/DQB1*06:02
	3622	3630	SAFAMMFVK	44.50	HLA-A*03:01	1282	1296	DAPYIVGDVVQEGVL	858.07	HLA-DQA1*03:01/DQB1*03:02
	1922	1930	NASFDNFKF	44.60	HLA-B*35:01	3956	3970	AFATAQEAYEQAVAN	729.28	HLA-DQA1*04:01/DQB1*04:02
	2176	2184	LLQLCTFTR	44.60	HLA-A*31:01	1002	1016	IQTIVEVQPQLEMEL	730.11	HLA-DQA1*04:01/DQB1*04:02
	3114	3122	FYLTNDVSF	44.60	HLA-A*24:02	646	660	WEIVKFISTCACEIV	19.65	HLA-DRB1*01:01
	3798	3806	CLLNRYFRL	44.80	HLA-B*08:01	5166	5180	GLVASIKNFKSVLYY	19.65	HLA-DRB1*01:01
	4028	4036	AMQTMLFTM	44.80	HLA-A*02:01	4344	4358	DLKGKYVQIPTTCAN	19.71	HLA-DRB1*01:01
	1999	2007	KTQFNYYKK	44.80	HLA-A*31:01	574	588	SQYSLRLIDAMMFTS	167.62	HLA-DRB1*03:01
	3489	3497	TLNDFNLVA	44.90	HLA-A*02:03	1029	1043	SGYLKLTDNVYIKNA	122.25	HLA-DRB1*04:01
	1088	1096	RLRAKHYVY	44.90	HLA-A*30:02	5019	5033	PNMLRIMASLVLARK	122.65	HLA-DRB1*04:01
	3711	3719	LMNVLTLVY	45.10	HLA-B*35:01	4704	4718	NFNVLFSTVFPPTSF	124.53	HLA-DRB1*04:01
	783	791	ANGQVFGLY	45.10	HLA-A*30:02	3203	3217	QYNRYLALYNKYKYF	124.90	HLA-DRB1*04:01
	3614	3622	FAMGIIAMS	45.20	HLA-A*02:06	5667	5681	FDKFKVNSTLEQYVF	128.33	HLA-DRB1*04:05
	291	299	DALFAYTKR	45.20	HLA-A*68:01	3573	3587	KRTIKGTHHWLLLTI	55.82	HLA-DRB1*07:01
	279	287	SIIKTIQPR	45.30	HLA-A*31:01	5024	5038	IMASLVLARKHTTCC	181.80	HLA-DRB1*08:02
	3711	3719	LMNVLTLVY	45.30	HLA-A*30:02	5616	5630	AIGLALYYPSARIVY	71.71	HLA-DRB1*09:01
	775	783	EAPLVGTPV	45.40	HLA-A*68:02	2784	2798	AAIFYLITPVHVMSK	59.68	HLA-DRB1*11:01
	1051	1059	KVKPTVVVN	45.40	HLA-A*30:01	277	291	LNSIIKTIQPRVEKK	60.24	HLA-DRB1*13:02
	3871	3879	VLLSVLQQL	45.40	HLA-A*02:06	5505	5519	VFTGYRVTKNSKVQI	60.55	HLA-DRB1*13:02
	4487	4495	AVAKHDFFK	45.40	HLA-A*03:01	5174	5188	FKSVLYYQNNVFMSE	60.63	HLA-DRB1*13:02
	145	153	AMHAASGNL	45.40	HLA-A*02:03	1800	1814	QESPFVMMSAPPAQY	81.55	HLA-DRB1*15:01
	1398	1406	EAVGTNLPL	45.40	HLA-B*35:01	3016	3030	GVFCGVDAVNLLTNM	175.37	HLA-DRB3*01:01
	483	491	STSAFVETV	45.50	HLA-A*02:03	2737	2751	NLPFKLTCATTRQVV	183.28	HLA-DRB3*02:02
	2804	2812	SEIIGYKAI	45.50	HLA-B*40:01	3333	3347	AGNVQLRVIGHSMQN	100.58	HLA-DRB4*01:01
	394	402	NMLRIMASL	45.50	HLA-A*02:03	3874	3888	SVLQQLRVESSSKLW	100.79	HLA-DRB4*01:01
	4190	4198	DLKWARFPK	45.60	HLA-A*68:01	1677	1691	ATALLTLQQIELKFN	101.18	HLA-DRB4*01:01
	1528	1536	HSIGFDYVY	45.60	HLA-A*30:02	6003	6017	EAIRHVRAWIGFDVE	101.70	HLA-DRB4*01:01
	673	681	ESVQTFFKL	45.70	HLA-A*68:02	3060	3074	LAYYFMRFRRAFGEY	101.84	HLA-DRB4*01:01
	3154	3162	YWFFSNYLK	45.70	HLA-A*68:01	2179	2193	LCTFTRSTNSRIKAS	46.23	HLA-DRB5*01:01
	1312	1320	KVITGLHPT	45.70	HLA-A*02:06	5247	5261	MIERFVSLAIDAYPL	114.12	HLA-DPA1*01:03/DPB1*02:01
	1856	1864	TVYTKVDGV	45.70	HLA-A*02:06	3095	3109	TPVYSFLPGVYSVIY	116.98	HLA-DPA1*01:03/DPB1*02:01
	1997	2005	AVKTQFNYY	45.70	HLA-A*30:02	4721	4735	LVRKIFVDGVPFVVS	189.50	HLA-DPA1*02:01/DPB1*01:01
	565	573	AAITILDGI	45.80	HLA-A*02:06	2386	2400	FFASFYYVWKSYVHV	189.97	HLA-DPA1*02:01/DPB1*01:01
	2076	2084	ILKPANNSL	45.80	HLA-A*02:03	2213	2227	ASFNYLKSPNFSKLI	468.61	HLA-DPA1*02:01/DPB1*05:01
	420	428	RLANECAQV	45.80	HLA-A*02:06	5895	5909	GILCIMSDRDLYDKL	455.39	HLA-DQA1*01:01/DQB1*05:01
	1143	1151	VLLAPLLSA	45.90	HLA-A*02:03	2362	2376	SWLMWLIINLVQMAP	467.02	HLA-DQA1*01:01/DQB1*05:01
	3199	3207	LPLTQYNRY	45.90	HLA-B*35:01	295	309	GFMGRIRSVYPVASP	198.00	HLA-DQA1*01:02/DQB1*06:02
	397	405	RIMASLVLA	45.90	HLA-A*02:01	1077	1091	KATNNAMQVESDDYI	868.67	HLA-DQA1*03:01/DQB1*03:02
	800	808	NVTDFNAIA	45.90	HLA-A*68:02	4661	4675	DLLKYDFTEERLKLF	172.38	HLA-DRB1*03:01
	1504	1512	RTCCLCDRR	45.90	HLA-A*31:01	3472	3486	YAAVINGDRWFLNRF	175.57	HLA-DRB1*03:01
	3616	3624	MGIIAMSAF	46.00	HLA-B*15:01	4924	4938	KRNVIPTITQMNLKY	131.10	HLA-DRB1*04:05
	1727	1735	TPAFDKSAF	46.00	HLA-B*07:02	3095	3109	TPVYSFLPGVYSVIY	131.40	HLA-DRB1*04:05
	4367	4375	NTVCTVCGM	46.10	HLA-A*68:02	1498	1512	EEHFIETISLAGSYK	131.69	HLA-DRB1*04:05
	2442	2450	KGFCKLHNW	46.20	HLA-B*57:01	2878	2892	NGDFLHFLPRVFSAV	56.42	HLA-DRB1*07:01
	1852	1860	IINNTVYTK	46.20	HLA-A*03:01	3636	3650	LCLFLLPSLATVAYF	56.82	HLA-DRB1*07:01
	2299	2307	IISDMYDPK	46.30	HLA-A*11:01	1557	1571	KTLLSLREVRTIKVF	184.73	HLA-DRB1*08:02
	258	266	KLAKKFDTF	46.50	HLA-A*32:01	1463	1477	ARYMRSLKVPATVSV	72.12	HLA-DRB1*09:01
	1803	1811	AGFSLWVYK	46.50	HLA-A*31:01	4818	4832	KGFFKEGSSVELKHF	73.12	HLA-DRB1*09:01
	273	281	FVFPLNSII	46.60	HLA-A*68:02	1350	1364	KSAFYILPSIISNEK	73.29	HLA-DRB1*09:01
	906	914	YLFDESGEF	46.60	HLA-B*35:01	3203	3217	QYNRYLALYNKYKYF	60.59	HLA-DRB1*11:01
	2384	2392	YIFFASFYY	46.60	HLA-A*30:02	5546	5560	GDYFVLTSHTVMPLS	61.37	HLA-DRB1*13:02
	3013	3021	SLPGVFCGV	46.60	HLA-A*68:02	2240	2254	LGSLIYSTAALGVLM	81.85	HLA-DRB1*15:01
	3103	3111	GVYSVIYLY	46.60	HLA-A*11:01	6068	6082	GDQFKHLIPLMYKGL	82.39	HLA-DRB1*15:01
	3713	3721	NVLTLVYKV	46.70	HLA-A*68:02	1411	1425	IQEGVVDYGARFYFY	181.96	HLA-DRB3*01:01
	595	603	LPYPDPSRI	47.00	HLA-B*51:01	4965	4979	QKLLKSIAATRGATV	191.49	HLA-DRB3*02:02
	1646	1654	YMSALNHTK	47.20	HLA-A*11:01	4721	4735	LVRKIFVDGVPFVVS	192.82	HLA-DRB3*02:02
	648	656	HLYLQYIRK	47.20	HLA-A*11:01	3734	3748	WALIISVTSNYSGVV	195.45	HLA-DRB3*02:02
	1823	1831	CASEYTGNY	47.30	HLA-B*35:01	5452	5466	ERLKLFAAETLKATE	102.98	HLA-DRB4*01:01
	3871	3879	VLLSVLQQL	47.30	HLA-A*02:03	5975	5989	TYRRLISMMGFKMNY	119.20	HLA-DPA1*01:03/DPB1*02:01
	1010	1018	AAVDALCEK	47.30	HLA-A*11:01	606	620	VQLTSQWLTNIFGTV	119.43	HLA-DPA1*01:03/DPB1*02:01
	3886	3894	KLWAQCVQL	47.40	HLA-A*02:06	3087	3101	MSFTVLCLTPVYSFL	194.25	HLA-DPA1*02:01/DPB1*01:01
	2520	2528	HFVNLDNLR	47.50	HLA-A*33:01	3172	3186	FSTFEEAALCTFLLN	194.30	HLA-DPA1*02:01/DPB1*01:01
	515	523	KAKKGAWNI	47.60	HLA-A*30:01	3905	3919	TEAFEKMVSLLSVLL	194.40	HLA-DPA1*02:01/DPB1*01:01
	702	710	ALNLGETFV	47.60	HLA-A*02:01	646	660	WEIVKFISTCACEIV	194.45	HLA-DPA1*02:01/DPB1*01:01
	1168	1176	TVRTNVYLA	47.60	HLA-A*30:01	1624	1638	DDTLRVEAFEYYHTT	194.77	HLA-DPA1*02:01/DPB1*01:01
	2163	2171	RVCTNYMPY	47.60	HLA-A*30:02	4933	4947	QMNLKYAISAKNRAR	474.74	HLA-DPA1*02:01/DPB1*05:01
	3131	3139	MFTPLVPFW	47.70	HLA-A*23:01	2784	2798	AAIFYLITPVHVMSK	279.88	HLA-DPA1*03:01/DPB1*04:02
	403	411	TIAFGGCVF	47.80	HLA-B*15:01	3705	3719	ARRVWTLMNVLTLVY	469.23	HLA-DQA1*01:01/DQB1*05:01
	619	627	TVYEKLKPV	47.80	HLA-A*02:01	4122	4136	LAWPLIVTALRANSA	201.60	HLA-DQA1*01:02/DQB1*06:02
	882	890	GYRVTKNSK	47.80	HLA-A*30:01	529	543	ILSPLYAFASEAARV	73.09	HLA-DQA1*05:01/DQB1*03:01
	2608	2616	KLKTLVATA	47.90	HLA-A*30:01	4241	4255	MVLGSLAATVRLQAG	73.81	HLA-DQA1*05:01/DQB1*03:01
	2382	2390	RMYIFFASF	48.00	HLA-A*23:01	2737	2751	NLPFKLTCATTRQVV	20.19	HLA-DRB1*01:01
	916	924	LASHMYCSF	48.10	HLA-B*15:01	4477	4491	TIYNLLKDCPAVAKH	177.93	HLA-DRB1*03:01
	1487	1495	HGFELTSMK	48.10	HLA-A*68:01	3060	3074	LAYYFMRFRRAFGEY	133.14	HLA-DRB1*04:05
	1165	1173	KSAQCFKMF	48.20	HLA-B*58:01	4058	4072	PLNIIPLTTAAKLMV	133.67	HLA-DRB1*04:05
	1175	1183	LAVFDKNLY	48.30	HLA-B*35:01	3679	3693	LKDCVMYASAVVLLI	58.06	HLA-DRB1*07:01
	3748	3756	VTTVMFLAR	48.30	HLA-A*68:01	5624	5638	PSARIVYTACSHAAV	187.01	HLA-DRB1*08:02
	19	27	AESHVDTDL	48.30	HLA-B*40:01	4762	4776	ELLVYAADPAMHAAS	187.68	HLA-DRB1*08:02
	1338	1346	CVDIPGIPK	48.30	HLA-A*11:01	4169	4183	LAYYNTTKGGRFVLA	73.70	HLA-DRB1*09:01
	2227	2235	NTLTLAVPY	48.30	HLA-B*35:01	1125	1139	GEDIQLLKSAYENFN	271.35	HLA-DRB1*12:01
	2552	2560	SSAKSASVY	48.40	HLA-B*15:01	3114	3128	FYLTNDVSFLAHIQW	61.92	HLA-DRB1*13:02
	2589	2597	KMFDAYVNT	48.40	HLA-A*02:01	5500	5514	LNRNYVFTGYRVTKN	83.75	HLA-DRB1*15:01
	2749	2757	QVVNVVTTK	48.40	HLA-A*11:01	583	597	AMMFTSDLATNNLVV	200.24	HLA-DRB3*02:02
	3710	3718	TLMNVLTLV	48.40	HLA-A*68:02	5465	5479	TEETFKLSYGIATVR	49.59	HLA-DRB5*01:01
	710	718	VTHSKGLYR	48.50	HLA-A*68:01	638	652	GVEFLRDGWEIVKFI	121.07	HLA-DPA1*01:03/DPB1*02:01
	4073	4081	VIPDYNTYK	48.50	HLA-A*11:01	1135	1149	YENFNQHEVLLAPLL	196.77	HLA-DPA1*02:01/DPB1*01:01
	643	651	YADVFHLYL	48.50	HLA-A*02:06	638	652	GVEFLRDGWEIVKFI	283.72	HLA-DPA1*03:01/DPB1*04:02
	1178	1186	ITHDVSSAI	48.50	HLA-A*68:02	3060	3074	LAYYFMRFRRAFGEY	284.67	HLA-DPA1*03:01/DPB1*04:02
	2395	2403	VMHANYIFW	48.50	HLA-A*32:01	1769	1783	MYMGTLSYEQFKKGV	286.29	HLA-DPA1*03:01/DPB1*04:02
	4072	4080	VVIPDYNTY	48.60	HLA-B*35:01	6003	6017	EAIRHVRAWIGFDVE	475.44	HLA-DQA1*01:01/DQB1*05:01
	3948	3956	FSSLPSYAA	48.70	HLA-A*68:02	4092	4106	ASALWEIQQVVDADS	749.50	HLA-DQA1*04:01/DQB1*04:02
	1619	1627	YVLPNDDTL	48.80	HLA-A*02:06	25	39	DVLVRGFGDSVEEVL	751.78	HLA-DQA1*04:01/DQB1*04:02
	1660	1668	QVNGLTSIK	48.80	HLA-A*68:01	3740	3754	VTSNYSGVVTTVMFL	75.02	HLA-DQA1*05:01/DQB1*03:01
	852	860	VLNEKCSAY	48.90	HLA-B*15:01	5846	5860	ASKILGLPTQTVDSS	20.45	HLA-DRB1*01:01
	2188	2196	KMQRMLLEK	48.90	HLA-A*31:01	3987	4001	AKSEFDRDAAMQRKL	184.71	HLA-DRB1*03:01
	2330	2338	AYILFTRFF	49.00	HLA-A*24:02	5137	5151	FYAYLRKHFSMMILS	129.10	HLA-DRB1*04:01
	1360	1368	KMNYQVNGY	49.10	HLA-B*15:01	4127	4141	IVTALRANSAVKLQN	130.04	HLA-DRB1*04:01
	912	920	GEFKLASHM	49.20	HLA-B*40:01	3087	3101	MSFTVLCLTPVYSFL	135.95	HLA-DRB1*04:05
	2788	2796	YLITPVHVM	49.20	HLA-B*15:01	477	491	LASFSASTSAFVETV	136.39	HLA-DRB1*04:05
	3949	3957	SSLPSYAAF	49.20	HLA-B*15:01	2461	2475	GSTFISDEVARDLSL	137.13	HLA-DRB1*04:05
	4224	4232	KVKYLYFIK	49.20	HLA-A*11:01	5362	5376	SHKLVLSVNPYVCNA	59.15	HLA-DRB1*07:01
	923	931	FVLTSHTVM	49.20	HLA-B*35:01	540	554	AARVVRSIFSRTLET	59.27	HLA-DRB1*07:01
	90	98	TSFGPLVRK	49.30	HLA-A*03:01	5505	5519	VFTGYRVTKNSKVQI	190.58	HLA-DRB1*08:02
	541	549	LVASIKNFK	49.60	HLA-A*03:01	2850	2864	ACPLIAAVITREVGF	190.77	HLA-DRB1*08:02
	4180	4188	FVLALLSDL	49.70	HLA-A*02:03	5908	5922	KLQFTSLEIPRRNVA	63.02	HLA-DRB1*11:01
	266	274	KSAGFPFNK	49.80	HLA-A*31:01	5247	5261	MIERFVSLAIDAYPL	84.85	HLA-DRB1*15:01
	3839	3847	KLNIKLLGV	49.90	HLA-A*02:01	820	834	PTKVTFGDDTVIEVQ	188.47	HLA-DRB3*01:01
	2354	2362	KLMGHFAWW	49.90	HLA-B*58:01	574	588	SQYSLRLIDAMMFTS	193.04	HLA-DRB3*01:01
	1557	1565	KTLLSLREV	50.00	HLA-A*30:01	2072	2086	VGDIILKPANNSLKI	203.58	HLA-DRB3*02:02
	3463	3471	ITVNVLAWL	50.00	HLA-A*02:06	3602	3616	LFFFLYENAFLPFAM	206.37	HLA-DRB3*02:02
	184	192	DFYDFAVSK	50.00	HLA-A*33:01	2524	2538	LDNLRANNTKGSLPI	207.70	HLA-DRB3*02:02
	998	1006	QTTTIQTIV	50.20	HLA-A*68:02	4136	4150	AVKLQNNELSPVALR	208.04	HLA-DRB3*02:02
	3736	3744	LIISVTSNY	50.20	HLA-A*30:02	2784	2798	AAIFYLITPVHVMSK	106.52	HLA-DRB4*01:01
	149	157	ASGNLLLDK	50.20	HLA-A*11:01	392	406	GLKTILRKGGRTIAF	49.91	HLA-DRB5*01:01
	1291	1299	VQEGVLTAV	50.30	HLA-A*02:06	1396	1410	KAIVSTIQRKYKGIK	49.91	HLA-DRB5*01:01
	3646	3654	TVAYFNMVY	50.30	HLA-A*68:01	4729	4743	GVPFVVSTGYHFREL	123.48	HLA-DPA1*01:03/DPB1*02:01
	2409	2417	IQLSSYSLF	50.30	HLA-A*24:02	1169	1183	VRTNVYLAVFDKNLY	124.79	HLA-DPA1*01:03/DPB1*02:01
	332	340	MTNRQFHQK	50.40	HLA-A*30:01	4174	4188	TTKGGRFVLALLSDL	125.42	HLA-DPA1*01:03/DPB1*02:01
	2377	2385	ISAMVRMYI	50.50	HLA-A*68:02	4174	4188	TTKGGRFVLALLSDL	199.50	HLA-DPA1*02:01/DPB1*01:01
	855	863	VLSDRELHL	50.50	HLA-A*02:03	4221	4235	KGPKVKYLYFIKGLN	200.37	HLA-DPA1*02:01/DPB1*01:01
	2307	2315	IQITISSFK	50.60	HLA-A*03:01	3905	3919	TEAFEKMVSLLSVLL	486.09	HLA-DPA1*02:01/DPB1*05:01
	3802	3810	RYFRLTLGV	50.60	HLA-A*23:01	2900	2914	SKLIEYTDFATSACV	488.26	HLA-DPA1*02:01/DPB1*05:01
	2305	2313	ETIQITISS	50.70	HLA-A*68:02	6008	6022	VRAWIGFDVEGCHAT	478.65	HLA-DQA1*01:01/DQB1*05:01
	2977	2985	TTFDSEYCR	50.70	HLA-A*33:01	3132	3146	FTPLVPFWITIAYII	486.06	HLA-DQA1*01:01/DQB1*05:01
	3774	3782	NTLQCIMLV	50.70	HLA-A*02:06	866	880	TEVNEFACVVADAVI	207.12	HLA-DQA1*01:02/DQB1*06:02
	4242	4250	VLGSLAATV	50.70	HLA-A*02:01	5080	5094	AYANSVFNICQAVTA	207.30	HLA-DQA1*01:02/DQB1*06:02
	722	730	KSREETGLL	50.80	HLA-A*30:01	1002	1016	IQTIVEVQPQLEMEL	897.75	HLA-DQA1*03:01/DQB1*03:02
	2589	2597	KMFDAYVNT	50.80	HLA-A*02:03	5144	5158	HFSMMILSDDAVVCF	900.62	HLA-DQA1*03:01/DQB1*03:02
	3104	3112	VYSVIYLYL	50.90	HLA-A*23:01	3602	3616	LFFFLYENAFLPFAM	902.88	HLA-DQA1*03:01/DQB1*03:02
	3154	3162	YWFFSNYLK	51.00	HLA-A*31:01	5144	5158	HFSMMILSDDAVVCF	753.10	HLA-DQA1*04:01/DQB1*04:02
	3748	3756	VTTVMFLAR	51.00	HLA-A*31:01	1371	1385	VSWNLREMLAHAEET	753.38	HLA-DQA1*04:01/DQB1*04:02
	4224	4232	KVKYLYFIK	51.00	HLA-A*03:01	5568	5582	EHYVRITGLYPTLNI	21.01	HLA-DRB1*01:01
	2291	2299	HTANKWDLI	51.00	HLA-A*68:02	3611	3625	FLPFAMGIIAMSAFA	21.10	HLA-DRB1*01:01
	3103	3111	GVYSVIYLY	51.10	HLA-A*30:02	4721	4735	LVRKIFVDGVPFVVS	130.17	HLA-DRB1*04:01
	3605	3613	FLYENAFLP	51.10	HLA-A*02:03	1878	1892	KPVTYKLDGVVCTEI	130.48	HLA-DRB1*04:01
	1878	1886	NVAFELWAK	51.10	HLA-A*11:01	1150	1164	SAGIFGADPIHSLRV	131.07	HLA-DRB1*04:01
	898	906	DEWSMATYY	51.30	HLA-B*44:03	3095	3109	TPVYSFLPGVYSVIY	131.16	HLA-DRB1*04:01
	2589	2597	KMFDAYVNT	51.30	HLA-A*02:06	295	309	GFMGRIRSVYPVASP	137.83	HLA-DRB1*04:05
	3704	3712	GARRVWTLM	51.40	HLA-A*30:01	3142	3156	IAYIICISTKHFYWF	193.24	HLA-DRB1*08:02
	4440	4448	FLKTNCCRF	51.40	HLA-B*15:01	3073	3087	EYSHVVAFNTLLFLM	76.25	HLA-DRB1*09:01
	332	340	MTNRQFHQK	51.40	HLA-A*31:01	5312	5326	FYEAMYTPHTVLQAV	76.27	HLA-DRB1*09:01
	970	978	VGMQKYSTL	51.40	HLA-B*08:01	3126	3140	IQWMVMFTPLVPFWI	76.84	HLA-DRB1*09:01
	2507	2515	KAGQKTYER	51.50	HLA-A*31:01	4829	4843	LKHFFFAQDGNAAIS	77.08	HLA-DRB1*09:01
	1808	1816	WVYKQFDTY	51.50	HLA-B*15:01	4721	4735	LVRKIFVDGVPFVVS	276.65	HLA-DRB1*12:01
	2552	2560	SSAKSASVY	51.60	HLA-A*30:02	6003	6017	EAIRHVRAWIGFDVE	277.97	HLA-DRB1*12:01
	3072	3080	GEYSHVVAF	51.60	HLA-B*44:02	1463	1477	ARYMRSLKVPATVSV	280.01	HLA-DRB1*12:01
	579	587	CSQHTMLVK	51.60	HLA-A*11:01	2672	2686	NYMLTYNKVENMTPR	63.62	HLA-DRB1*13:02
	676	684	QTFFKLVNK	51.70	HLA-A*03:01	4069	4083	KLMVVIPDYNTYKNT	195.67	HLA-DRB3*01:01
	319	327	RARTVAGVS	51.90	HLA-A*30:01	4477	4491	TIYNLLKDCPAVAKH	197.96	HLA-DRB3*01:01
	1773	1781	ITRCNLGGA	51.90	HLA-A*30:01	5019	5033	PNMLRIMASLVLARK	211.81	HLA-DRB3*02:02
	1768	1776	VMYMGTLSY	52.00	HLA-A*11:01	5024	5038	IMASLVLARKHTTCC	108.05	HLA-DRB4*01:01
	3096	3104	PVYSFLPGV	52.20	HLA-A*02:06	4169	4183	LAYYNTTKGGRFVLA	50.72	HLA-DRB5*01:01
	559	567	FMSEAKCWT	52.20	HLA-A*02:03	4938	4952	YAISAKNRARTVAGV	50.85	HLA-DRB5*01:01
	673	681	LTNDNTSRY	52.20	HLA-A*30:02	897	911	LDEWSMATYYLFDES	127.28	HLA-DPA1*01:03/DPB1*02:01
	1320	1328	TQAPTHLSV	52.20	HLA-A*02:06	2213	2227	ASFNYLKSPNFSKLI	129.13	HLA-DPA1*01:03/DPB1*02:01
	1135	1143	YENFNQHEV	52.30	HLA-B*40:01	2353	2367	YFAVHFISNSWLMWL	493.96	HLA-DPA1*02:01/DPB1*05:01
	1923	1931	STIGVCSMT	52.30	HLA-A*68:02	3630	3644	KHKHAFLCLFLLPSL	494.70	HLA-DPA1*02:01/DPB1*05:01
	2718	2726	FMSLSEQLR	52.50	HLA-A*68:01	5247	5261	MIERFVSLAIDAYPL	495.72	HLA-DPA1*02:01/DPB1*05:01
	2941	2949	GSVAYESLR	52.50	HLA-A*68:01	3410	3424	SVGFNIDYDCVSFCY	493.56	HLA-DQA1*01:01/DQB1*05:01
	711	719	SLRCGACIR	52.50	HLA-A*31:01	5546	5560	GDYFVLTSHTVMPLS	209.80	HLA-DQA1*01:02/DQB1*06:02
	1504	1512	TISLAGSYK	52.60	HLA-A*03:01	3956	3970	AFATAQEAYEQAVAN	911.85	HLA-DQA1*03:01/DQB1*03:02
	3682	3690	CVMYASAVV	52.70	HLA-A*02:06	897	911	LDEWSMATYYLFDES	919.21	HLA-DQA1*03:01/DQB1*03:02
	863	871	LSWEVGKPR	52.70	HLA-A*31:01	1449	1463	PLGYVTHGLNLEEAA	763.00	HLA-DQA1*04:01/DQB1*04:02
	1560	1568	CQVHGNAHV	52.70	HLA-A*02:06	1145	1159	LAPLLSAGIFGADPI	79.17	HLA-DQA1*05:01/DQB1*03:01
	1483	1491	VLWAHGFEL	52.80	HLA-A*02:03	2179	2193	LCTFTRSTNSRIKAS	21.20	HLA-DRB1*01:01
	2707	2715	HNIALIWNV	52.90	HLA-A*02:06	638	652	GVEFLRDGWEIVKFI	192.36	HLA-DRB1*03:01
	313	321	NQMCLSTLM	53.00	HLA-B*15:01	4179	4193	RFVLALLSDLQDLKW	192.49	HLA-DRB1*03:01
	2331	2339	YILFTRFFY	53.00	HLA-A*30:02	5531	5545	DAVVYRGTTTYKLNV	134.63	HLA-DRB1*04:01
	2563	2571	QLMCQPILL	53.10	HLA-A*02:06	1428	1442	KTTVASLINTLNDLN	135.00	HLA-DRB1*04:01
	3184	3192	LLNKEMYLK	53.10	HLA-A*11:01	2179	2193	LCTFTRSTNSRIKAS	141.02	HLA-DRB1*04:05
	3886	3894	KLWAQCVQL	53.10	HLA-A*32:01	5611	5625	GKSHFAIGLALYYPS	60.73	HLA-DRB1*07:01
	158	166	RTTCFSVAA	53.10	HLA-A*30:01	4058	4072	PLNIIPLTTAAKLMV	78.03	HLA-DRB1*09:01
	314	322	QMCLSTLMK	53.20	HLA-A*11:01	3142	3156	IAYIICISTKHFYWF	66.06	HLA-DRB1*11:01
	2246	2254	STAALGVLM	53.20	HLA-A*68:02	5505	5519	VFTGYRVTKNSKVQI	66.29	HLA-DRB1*11:01
	2122	2130	LATHGLAAV	53.30	HLA-A*02:06	4960	4974	NRQFHQKLLKSIAAT	66.85	HLA-DRB1*11:01
	2385	2393	IFFASFYYV	53.40	HLA-A*02:06	3319	3333	DLLIRKSNHNFLVQA	283.66	HLA-DRB1*12:01
	3736	3744	LIISVTSNY	53.40	HLA-B*35:01	3181	3195	CTFLLNKEMYLKLRS	283.84	HLA-DRB1*12:01
	1582	1590	QVVDMSMTY	53.70	HLA-B*15:01	4762	4776	ELLVYAADPAMHAAS	65.01	HLA-DRB1*13:02
	2169	2177	MPYFFTLLL	53.80	HLA-A*68:02	4882	4896	ANQVIVNNLDKSAGF	65.19	HLA-DRB1*13:02
	107	115	VVSTGYHFR	53.80	HLA-A*33:01	3073	3087	EYSHVVAFNTLLFLM	86.47	HLA-DRB1*15:01
	3617	3625	GIIAMSAFA	53.90	HLA-A*02:03	839	853	VNITFELDERIDKVL	198.10	HLA-DRB3*01:01
	2977	2985	TTFDSEYCR	54.00	HLA-A*31:01	3349	3363	VLKLKVDTANPKTPK	200.35	HLA-DRB3*01:01
	3147	3155	CISTKHFYW	54.00	HLA-B*58:01	5442	5456	GDYILANTCTERLKL	215.99	HLA-DRB3*02:02
	184	192	DFYDFAVSK	54.00	HLA-A*68:01	2093	2107	TDLMAAYVDNSSLTI	217.37	HLA-DRB3*02:02
	3164	3172	RVVFNGVSF	54.10	HLA-B*15:01	3390	3404	QCAMRPNFTIKGSFL	217.55	HLA-DRB3*02:02
	1468	1476	MLSDTLKNL	54.10	HLA-A*02:01	5877	5891	AHSCNVNRFNVAITR	218.13	HLA-DRB3*02:02
	121	129	VLLRKNGNK	54.30	HLA-A*03:01	115	129	PVAYRKVLLRKNGNK	52.93	HLA-DRB5*01:01
	887	895	SELLTPLGI	54.40	HLA-B*40:01	3803	3817	YFRLTLGVYDYLVST	130.32	HLA-DPA1*01:03/DPB1*02:01
	1143	1151	VLLAPLLSA	54.40	HLA-A*02:01	4221	4235	KGPKVKYLYFIKGLN	130.48	HLA-DPA1*01:03/DPB1*02:01
	3208	3216	LALYNKYKY	54.40	HLA-B*35:01	2784	2798	AAIFYLITPVHVMSK	131.24	HLA-DPA1*01:03/DPB1*02:01
	3729	3737	QAISMWALI	54.40	HLA-A*68:02	912	926	GEFKLASHMYCSFYP	131.93	HLA-DPA1*01:03/DPB1*02:01
	993	1001	LALYYPSAR	54.40	HLA-A*31:01	5908	5922	KLQFTSLEIPRRNVA	206.98	HLA-DPA1*02:01/DPB1*01:01
	1248	1256	FLTENLLLY	54.60	HLA-B*35:01	1557	1571	KTLLSLREVRTIKVF	503.87	HLA-DPA1*02:01/DPB1*05:01
	3523	3531	AVLDMCASL	54.60	HLA-A*02:06	3834	3848	SIDAFKLNIKLLGVG	505.56	HLA-DPA1*02:01/DPB1*05:01
	327	335	SICSTMTNR	54.60	HLA-A*31:01	3803	3817	YFRLTLGVYDYLVST	303.56	HLA-DPA1*03:01/DPB1*04:02
	946	954	RITGLYPTL	54.60	HLA-A*32:01	3167	3181	FNGVSFSTFEEAALC	304.13	HLA-DPA1*03:01/DPB1*04:02
	2323	2331	LVAEWFLAY	54.70	HLA-A*26:01	2342	2356	GLAAIMQLFFSYFAV	503.47	HLA-DQA1*01:01/DQB1*05:01
	851	859	TVREVLSDR	54.70	HLA-A*68:01	2235	2249	LLSVCLGSLIYSTAA	213.17	HLA-DQA1*01:02/DQB1*06:02
	1483	1491	VLWAHGFEL	54.80	HLA-A*32:01	4198	4212	KSDGTGTIYTELEPP	919.84	HLA-DQA1*03:01/DQB1*03:02
	3622	3630	SAFAMMFVK	54.90	HLA-A*30:01	3660	3674	VMRIMTWLDMVDTSL	324.65	HLA-DQA1*05:01/DQB1*02:01
	3910	3918	KMVSLLSVL	54.90	HLA-A*02:01	5071	5085	GTSSGDATTAYANSV	79.95	HLA-DQA1*05:01/DQB1*03:01
	1218	1226	AVASKILGL	55.00	HLA-A*02:03	5836	5850	ISPYNSQNAVASKIL	21.51	HLA-DRB1*01:01
	1642	1650	FLGRYMSAL	55.10	HLA-B*08:01	3031	3045	FTPLIQPIGALDISA	21.84	HLA-DRB1*01:01
	1996	2004	NATNKATYK	55.10	HLA-A*68:01	4636	4650	ILTLTRALTAESHVD	136.57	HLA-DRB1*04:01
	2249	2257	ALGVLMSNL	55.10	HLA-A*02:03	2590	2604	MFDAYVNTFSSTFNV	142.48	HLA-DRB1*04:05
	4457	4465	LIDSYFVVK	55.10	HLA-A*11:01	3142	3156	IAYIICISTKHFYWF	143.03	HLA-DRB1*04:05
	3085	3093	FLMSFTVLC	55.20	HLA-A*02:01	3622	3636	SAFAMMFVKHKHAFL	61.73	HLA-DRB1*07:01
	1647	1655	MSALNHTKK	55.40	HLA-A*11:01	4811	4825	FYDFAVSKGFFKEGS	61.90	HLA-DRB1*07:01
	3979	3987	KLKKSLNVA	55.40	HLA-A*02:03	1293	1307	EGVLTAVVIPTKKAG	198.47	HLA-DRB1*08:02
	4533	4541	TLKEILVTY	55.40	HLA-B*15:01	727	741	TGLLMPLKAPKEIIF	287.05	HLA-DRB1*12:01
	2275	2283	FVSDADSTL	55.40	HLA-A*02:06	796	810	TEKYCALAPNMMVTN	66.78	HLA-DRB1*13:02
	2775	2783	KVTLVFLFV	55.50	HLA-A*02:06	5252	5266	VSLAIDAYPLTKHPN	208.78	HLA-DRB3*01:01
	2887	2895	RVFSAVGNI	55.50	HLA-A*30:01	5895	5909	GILCIMSDRDLYDKL	208.94	HLA-DRB3*01:01
	989	997	FAIGLALYY	55.50	HLA-B*53:01	4227	4241	YLYFIKGLNNLNRGM	110.43	HLA-DRB4*01:01
	4434	4442	VAGFAKFLK	55.70	HLA-A*11:01	4502	4516	MVPHISRQRLTKYTM	110.49	HLA-DRB4*01:01
	1658	1666	KAYKIEELF	55.90	HLA-A*32:01	540	554	AARVVRSIFSRTLET	110.79	HLA-DRB4*01:01
	1811	1819	KQFDTYNLW	55.90	HLA-B*58:01	5362	5376	SHKLVLSVNPYVCNA	111.14	HLA-DRB4*01:01
	3712	3720	MNVLTLVYK	56.10	HLA-A*11:01	392	406	GLKTILRKGGRTIAF	111.26	HLA-DRB4*01:01
	4323	4331	GASCCLYCR	56.10	HLA-A*31:01	3060	3074	LAYYFMRFRRAFGEY	135.00	HLA-DPA1*01:03/DPB1*02:01
	649	657	LYLQYIRKL	56.20	HLA-A*23:01	3636	3650	LCLFLLPSLATVAYF	135.24	HLA-DPA1*01:03/DPB1*02:01
	3136	3144	VPFWITIAY	56.30	HLA-B*53:01	574	588	SQYSLRLIDAMMFTS	207.48	HLA-DPA1*02:01/DPB1*01:01
	3989	3997	SEFDRDAAM	56.30	HLA-B*40:01	4179	4193	RFVLALLSDLQDLKW	209.01	HLA-DPA1*02:01/DPB1*01:01
	129	137	SSRLSFKEL	56.30	HLA-A*30:01	4653	4667	LTKPYIKWDLLKYDF	507.85	HLA-DPA1*02:01/DPB1*05:01
	77	85	RTAPHGHVM	56.40	HLA-B*07:02	4721	4735	LVRKIFVDGVPFVVS	309.70	HLA-DPA1*03:01/DPB1*04:02
	2230	2238	IIWFLLLSV	56.40	HLA-A*02:06	5131	5145	TDFVNEFYAYLRKHF	510.66	HLA-DQA1*01:01/DQB1*05:01
	3066	3074	RFRRAFGEY	56.40	HLA-A*30:01	5769	5783	PAEIVDTVSALVYDN	929.27	HLA-DQA1*03:01/DQB1*03:02
	426	434	AQVLSEMVM	56.40	HLA-B*15:01	4150	4164	RQMSCAAGTTQTACT	81.18	HLA-DQA1*05:01/DQB1*03:01
	1297	1305	TAVVIPTKK	56.50	HLA-A*68:01	5624	5638	PSARIVYTACSHAAV	81.45	HLA-DQA1*05:01/DQB1*03:01
	2138	2146	SVVSKVVKV	56.50	HLA-A*02:06	4762	4776	ELLVYAADPAMHAAS	83.22	HLA-DQA1*05:01/DQB1*03:01
	1648	1656	SALNHTKKW	56.60	HLA-B*58:01	1579	1593	LHTQVVDMSMTYGQQ	203.12	HLA-DRB1*03:01
	3666	3674	WLDMVDTSL	56.60	HLA-A*02:06	5200	5214	GPHEFCSQHTMLVKQ	138.40	HLA-DRB1*04:01
	1185	1193	KLVSSFLEM	56.80	HLA-A*02:06	5717	5731	AKHYVYIGDPAQLPA	145.18	HLA-DRB1*04:05
	1869	1877	FENKTTLPV	56.80	HLA-B*40:01	5166	5180	GLVASIKNFKSVLYY	63.08	HLA-DRB1*07:01
	2616	2624	AEAELAKNV	56.90	HLA-B*44:03	674	688	SVQTFFKLVNKFLAL	63.71	HLA-DRB1*07:01
	3321	3329	LIRKSNHNF	56.90	HLA-B*15:01	3031	3045	FTPLIQPIGALDISA	80.32	HLA-DRB1*09:01
	4418	4426	TSTDVVYRA	56.90	HLA-A*68:02	2430	2444	VRRSFYVYANGGKGF	80.92	HLA-DRB1*09:01
	29	37	KPYIKWDLL	56.90	HLA-B*07:02	506	520	CGNFKVTKGKAKKGA	68.72	HLA-DRB1*11:01
	4028	4036	AMQTMLFTM	57.00	HLA-A*02:06	1441	1455	LNETLVTMPLGYVTH	288.97	HLA-DRB1*12:01
	1389	1397	DVEGCHATR	57.00	HLA-A*33:01	2747	2761	TRQVVNVVTTKIALK	67.54	HLA-DRB1*13:02
	102	110	ETLGVLVPH	57.10	HLA-A*68:01	3602	3616	LFFFLYENAFLPFAM	88.66	HLA-DRB1*15:01
	103	111	TLGVLVPHV	57.10	HLA-A*02:06	529	543	ILSPLYAFASEAARV	89.14	HLA-DRB1*15:01
	2275	2283	FVSDADSTL	57.10	HLA-A*02:03	1458	1472	NLEEAARYMRSLKVP	89.24	HLA-DRB1*15:01
	1351	1359	SAFYILPSI	57.20	HLA-A*02:06	3287	3301	TTTLNGLWLDDVVYC	211.85	HLA-DRB3*01:01
	1387	1395	KLMPVCVET	57.20	HLA-A*02:06	1532	1546	DKSVYYTSNPTTFHL	212.48	HLA-DRB3*01:01
	2358	2366	FISNSWLMW	57.20	HLA-B*53:01	588	602	SDLATNNLVVMAYIT	223.44	HLA-DRB3*02:02
	126	134	NLHSSRLSF	57.30	HLA-B*15:01	4729	4743	GVPFVVSTGYHFREL	223.69	HLA-DRB3*02:02
	215	223	AISDYDYYR	57.30	HLA-A*11:01	2195	2209	PTTIAKNTVKSVGKF	227.22	HLA-DRB3*02:02
	452	460	TTAYANSVF	57.30	HLA-B*15:01	1029	1043	SGYLKLTDNVYIKNA	229.55	HLA-DRB3*02:02
	273	281	FVFPLNSII	57.40	HLA-A*02:03	5677	5691	EQYVFCTVNALPETT	229.99	HLA-DRB3*02:02
	1214	1222	NSQNAVASK	57.40	HLA-A*68:01	876	890	ADAVIKTLQPVSELL	112.57	HLA-DRB4*01:01
	1634	1642	YYHTTDPSF	57.50	HLA-A*24:02	4026	4040	TSAMQTMLFTMLRKL	113.15	HLA-DRB4*01:01
	2785	2793	AIFYLITPV	57.50	HLA-A*68:02	2628	2642	NVLSTFISAARQGFV	54.28	HLA-DRB5*01:01
	3463	3471	ITVNVLAWL	57.50	HLA-A*68:02	1977	1991	PSFKKGAKLLHKPIV	54.63	HLA-DRB5*01:01
	3792	3800	CYFGLFCLL	57.50	HLA-A*23:01	5305	5319	SRYWEPEFYEAMYTP	136.09	HLA-DPA1*01:03/DPB1*02:01
	282	290	KTIQPRVEK	57.60	HLA-A*03:01	3540	3554	NGRTILGSALLEDEF	211.74	HLA-DPA1*02:01/DPB1*01:01
	878	886	AVIKTLQPV	57.60	HLA-A*68:02	4704	4718	NFNVLFSTVFPPTSF	513.90	HLA-DPA1*02:01/DPB1*05:01
	1844	1852	TLYCIDGAL	57.60	HLA-A*02:03	1169	1183	VRTNVYLAVFDKNLY	312.32	HLA-DPA1*03:01/DPB1*04:02
	2671	2679	NNYMLTYNK	57.60	HLA-A*68:01	3643	3657	SLATVAYFNMVYMPA	314.51	HLA-DPA1*03:01/DPB1*04:02
	1142	1150	CPAEIVDTV	57.70	HLA-B*53:01	3055	3069	IVVTCLAYYFMRFRR	513.89	HLA-DQA1*01:01/DQB1*05:01
	1817	1825	NLWNTFTRL	57.70	HLA-A*02:01	3655	3669	MPASWVMRIMTWLDM	518.17	HLA-DQA1*01:01/DQB1*05:01
	3616	3624	MGIIAMSAF	57.80	HLA-B*35:01	4092	4106	ASALWEIQQVVDADS	934.41	HLA-DQA1*03:01/DQB1*03:02
	3646	3654	TVAYFNMVY	57.80	HLA-B*15:01	1371	1385	VSWNLREMLAHAEET	940.09	HLA-DQA1*03:01/DQB1*03:02
	3950	3958	SLPSYAAFA	57.80	HLA-A*02:01	744	758	GETLPTEVLTEEVVL	328.78	HLA-DQA1*05:01/DQB1*02:01
	3760	3768	FMCVEYCPI	57.90	HLA-A*02:01	960	974	LEFGATSAALQPEEE	84.37	HLA-DQA1*05:01/DQB1*03:01
	4069	4077	KLMVVIPDY	57.90	HLA-A*30:02	2484	2498	TDQSSYIVDSVTVKN	204.14	HLA-DRB1*03:01
	1801	1809	ISAGFSLWV	57.90	HLA-A*02:06	5831	5845	RKAVFISPYNSQNAV	138.71	HLA-DRB1*04:01
	2387	2395	FASFYYVWK	58.00	HLA-A*11:01	3007	3021	NNDYYRSLPGVFCGV	64.54	HLA-DRB1*07:01
	3542	3550	RTILGSALL	58.00	HLA-A*32:01	4918	4932	ALFAYTKRNVIPTIT	64.64	HLA-DRB1*07:01
	2590	2598	MFDAYVNTF	58.10	HLA-A*23:01	3944	3958	IASEFSSLPSYAAFA	64.95	HLA-DRB1*07:01
	1174	1182	YLAVFDKNL	58.20	HLA-A*02:01	5247	5261	MIERFVSLAIDAYPL	65.02	HLA-DRB1*07:01
	335	343	RQFHQKLLK	58.20	HLA-A*31:01	2699	2713	INAQVAKSHNIALIW	65.05	HLA-DRB1*07:01
	627	635	SLAIDAYPL	58.20	HLA-A*02:03	392	406	GLKTILRKGGRTIAF	203.66	HLA-DRB1*08:02
	2414	2422	YSLFDMSKF	58.20	HLA-B*58:01	1698	1712	AYYRARAGEAANFCA	82.03	HLA-DRB1*09:01
	2707	2715	HNIALIWNV	58.30	HLA-A*68:02	3616	3630	MGIIAMSAFAMMFVK	82.10	HLA-DRB1*09:01
	315	323	SAKNRARTV	58.30	HLA-B*08:01	1557	1571	KTLLSLREVRTIKVF	68.34	HLA-DRB1*13:02
	389	397	NESGLKTIL	58.40	HLA-B*40:01	3363	3377	KYKFVRIQPGQTFSV	68.45	HLA-DRB1*13:02
	3658	3666	SWVMRIMTW	58.40	HLA-A*23:01	4098	4112	IQQVVDADSKIVQLS	215.58	HLA-DRB3*01:01
	258	266	KLAKKFDTF	58.60	HLA-B*15:01	4900	4914	KWGKARLYYDSMSYE	216.56	HLA-DRB3*01:01
	2429	2437	GVRRSFYVY	58.60	HLA-A*30:01	2878	2892	NGDFLHFLPRVFSAV	55.87	HLA-DRB5*01:01
	597	605	VMAYITGGV	58.70	HLA-A*68:02	3616	3630	MGIIAMSAFAMMFVK	215.04	HLA-DPA1*02:01/DPB1*01:01
	2326	2334	EWFLAYILF	58.70	HLA-A*23:01	3636	3650	LCLFLLPSLATVAYF	316.15	HLA-DPA1*03:01/DPB1*04:02
	2630	2638	LSTFISAAR	58.70	HLA-A*33:01	646	660	WEIVKFISTCACEIV	317.29	HLA-DPA1*03:01/DPB1*04:02
	602	610	RILGAGCFV	58.80	HLA-A*02:01	3487	3501	TTTLNDFNLVAMKYN	523.01	HLA-DQA1*01:01/DQB1*05:01
	484	492	TSAFVETVK	58.90	HLA-A*11:01	2878	2892	NGDFLHFLPRVFSAV	523.63	HLA-DQA1*01:01/DQB1*05:01
	807	815	MVTNNTFTL	58.90	HLA-A*02:06	529	543	ILSPLYAFASEAARV	219.59	HLA-DQA1*01:02/DQB1*06:02
	1114	1122	CLHVVGPNV	58.90	HLA-A*02:03	1498	1512	EEHFIETISLAGSYK	219.93	HLA-DQA1*01:02/DQB1*06:02
	3233	3241	HLAKALNDF	58.90	HLA-B*15:01	4636	4650	ILTLTRALTAESHVD	220.16	HLA-DQA1*01:02/DQB1*06:02
	1830	1838	NVAFNVVNK	58.90	HLA-A*11:01	4945	4959	RARTVAGVSICSTMT	221.69	HLA-DQA1*01:02/DQB1*06:02
	1074	1082	ISMATNYDL	59.00	HLA-B*58:01	3611	3625	FLPFAMGIIAMSAFA	950.33	HLA-DQA1*03:01/DQB1*03:02
	1143	1151	VLLAPLLSA	59.10	HLA-A*02:06	4762	4776	ELLVYAADPAMHAAS	801.12	HLA-DQA1*04:01/DQB1*04:02
	1566	1574	RTIKVFTTV	59.20	HLA-A*68:02	5769	5783	PAEIVDTVSALVYDN	803.36	HLA-DQA1*04:01/DQB1*04:02
	3152	3160	HFYWFFSNY	59.20	HLA-A*30:02	1800	1814	QESPFVMMSAPPAQY	85.35	HLA-DQA1*05:01/DQB1*03:01
	3824	3832	NSQGLLPPK	59.20	HLA-A*11:01	4625	4639	VVDSYYSLLMPILTL	22.59	HLA-DRB1*01:01
	1056	1064	VVVNAANVY	59.30	HLA-B*15:01	10	24	EKTHVQLSLPVLQVR	22.60	HLA-DRB1*01:01
	2587	2595	AVKMFDAYV	59.40	HLA-A*02:03	3734	3748	WALIISVTSNYSGVV	22.70	HLA-DRB1*01:01
	3798	3806	CLLNRYFRL	59.40	HLA-A*02:01	2206	2220	VGKFCLEASFNYLKS	141.46	HLA-DRB1*04:01
	377	385	NPHLMGWDY	59.40	HLA-B*35:01	4493	4507	FFKFRIDGDMVPHIS	147.51	HLA-DRB1*04:05
	1694	1702	ALQDAYYRA	59.50	HLA-A*02:03	3211	3225	YNKYKYFSGAMDTTS	148.50	HLA-DRB1*04:05
	3605	3613	FLYENAFLP	59.50	HLA-A*02:06	5616	5630	AIGLALYYPSARIVY	65.21	HLA-DRB1*07:01
	2629	2637	VLSTFISAA	59.60	HLA-A*02:01	3142	3156	IAYIICISTKHFYWF	65.60	HLA-DRB1*07:01
	3806	3814	LTLGVYDYL	59.70	HLA-A*68:02	2186	2200	TNSRIKASMPTTIAK	206.75	HLA-DRB1*08:02
	1667	1675	YSYATHSDK	59.80	HLA-A*11:01	5970	5984	IPKDMTYRRLISMMG	206.84	HLA-DRB1*08:02
	4422	4430	VVYRAFDIY	59.90	HLA-A*30:02	6003	6017	EAIRHVRAWIGFDVE	83.67	HLA-DRB1*09:01
	1104	1112	VLSGHNLAK	60.00	HLA-A*11:01	5705	5719	NYDLSVVNARLRAKH	71.08	HLA-DRB1*11:01
	4130	4138	ALRANSAVK	60.00	HLA-A*03:01	4965	4979	QKLLKSIAATRGATV	297.07	HLA-DRB1*12:01
	107	115	VVSTGYHFR	60.00	HLA-A*11:01	1764	1778	GVEAVMYMGTLSYEQ	298.12	HLA-DRB1*12:01
	3392	3400	AMRPNFTIK	60.10	HLA-A*31:01	1071	1085	VAGALNKATNNAMQV	68.95	HLA-DRB1*13:02
	4073	4081	VIPDYNTYK	60.10	HLA-A*68:01	5582	5596	ISDEFSSNVANYQKV	69.18	HLA-DRB1*13:02
	1578	1586	CLAVHECFV	60.20	HLA-A*02:01	5465	5479	TEETFKLSYGIATVR	69.24	HLA-DRB1*13:02
	2429	2437	GVRRSFYVY	60.50	HLA-A*30:02	5667	5681	FDKFKVNSTLEQYVF	69.61	HLA-DRB1*13:02
	1305	1313	GLFKDCSKV	60.50	HLA-A*02:01	4918	4932	ALFAYTKRNVIPTIT	71.02	HLA-DRB1*13:02
	2217	2225	YLKSPNFSK	60.70	HLA-A*03:01	5775	5789	TVSALVYDNKLKAHK	224.84	HLA-DRB3*01:01
	2355	2363	AVHFISNSW	60.80	HLA-B*58:01	4554	4568	WYDFVENPDILRVYA	227.22	HLA-DRB3*01:01
	1064	1072	YLKHGGGVA	60.90	HLA-A*02:03	5800	5814	YKGVITHDVSSAINR	237.72	HLA-DRB3*02:02
	3709	3717	WTLMNVLTL	60.90	HLA-A*02:06	2595	2609	VNTFSSTFNVPMEKL	241.76	HLA-DRB3*02:02
	3683	3691	VMYASAVVL	61.00	HLA-B*15:01	5996	6010	NMFITREEAIRHVRA	115.55	HLA-DRB4*01:01
	480	488	FSASTSAFV	61.10	HLA-A*02:01	796	810	TEKYCALAPNMMVTN	55.93	HLA-DRB5*01:01
	665	673	MLDMYSVML	61.40	HLA-A*02:03	4858	4872	IRQLLFVVEVVDKYF	139.85	HLA-DPA1*01:03/DPB1*02:01
	716	724	LYRKCVKSR	61.70	HLA-A*31:01	4697	4711	RCILHCANFNVLFST	140.08	HLA-DPA1*01:03/DPB1*02:01
	1351	1359	SAFYILPSI	61.80	HLA-A*68:02	2213	2227	ASFNYLKSPNFSKLI	218.98	HLA-DPA1*02:01/DPB1*01:01
	356	364	GTSKFYGGW	61.80	HLA-B*57:01	3803	3817	YFRLTLGVYDYLVST	219.50	HLA-DPA1*02:01/DPB1*01:01
	931	939	MPLSAPTLV	61.90	HLA-B*51:01	632	646	EEKFKEGVEFLRDGW	525.97	HLA-DPA1*02:01/DPB1*05:01
	1557	1565	KTLLSLREV	62.00	HLA-A*02:06	4858	4872	IRQLLFVVEVVDKYF	532.45	HLA-DPA1*02:01/DPB1*05:01
	77	85	RTAPHGHVM	62.20	HLA-B*15:01	3593	3607	VLVQSTQWSLFFFLY	534.63	HLA-DPA1*02:01/DPB1*05:01
	314	322	QMCLSTLMK	62.20	HLA-A*03:01	1135	1149	YENFNQHEVLLAPLL	320.75	HLA-DPA1*03:01/DPB1*04:02
	2051	2059	VVENPTIQK	62.20	HLA-A*11:01	3172	3186	FSTFEEAALCTFLLN	322.25	HLA-DPA1*03:01/DPB1*04:02
	1351	1359	SAFYILPSI	62.30	HLA-A*32:01	3788	3802	YFCTCYFGLFCLLNR	323.08	HLA-DPA1*03:01/DPB1*04:02
	3356	3364	TANPKTPKY	62.30	HLA-B*35:01	3190	3204	YLKLRSDVLLPLTQY	533.51	HLA-DQA1*01:01/DQB1*05:01
	2489	2497	YIVDSVTVK	62.60	HLA-A*68:01	3630	3644	KHKHAFLCLFLLPSL	534.96	HLA-DQA1*01:01/DQB1*05:01
	3809	3817	GVYDYLVST	62.60	HLA-A*02:01	3073	3087	EYSHVVAFNTLLFLM	535.61	HLA-DQA1*01:01/DQB1*05:01
	4508	4516	RQRLTKYTM	62.60	HLA-A*30:01	4087	4101	TTFTYASALWEIQQV	224.59	HLA-DQA1*01:02/DQB1*06:02
	2861	2869	EVGFVVPGL	62.90	HLA-A*68:02	3808	3822	LGVYDYLVSTQEFRY	954.30	HLA-DQA1*03:01/DQB1*03:02
	771	779	KSHKPPISF	62.90	HLA-B*58:01	534	548	YAFASEAARVVRSIF	961.76	HLA-DQA1*03:01/DQB1*03:02
	2412	2420	CYKRNRATR	63.10	HLA-A*31:01	3287	3301	TTTLNGLWLDDVVYC	336.75	HLA-DQA1*05:01/DQB1*02:01
	3760	3768	FMCVEYCPI	63.10	HLA-A*02:06	3167	3181	FNGVSFSTFEEAALC	343.95	HLA-DQA1*05:01/DQB1*02:01
	2427	2435	RGTAVMSLK	63.10	HLA-A*30:01	3073	3087	EYSHVVAFNTLLFLM	22.75	HLA-DRB1*01:01
	15	23	QLSLPVLQV	63.20	HLA-A*02:03	1794	1808	TKYLVQQESPFVMMS	22.76	HLA-DRB1*01:01
	3155	3163	WFFSNYLKR	63.30	HLA-A*31:01	529	543	ILSPLYAFASEAARV	23.10	HLA-DRB1*01:01
	3202	3210	TQYNRYLAL	63.30	HLA-A*02:06	5846	5860	ASKILGLPTQTVDSS	142.28	HLA-DRB1*04:01
	2968	2976	YLEGSVRVV	63.50	HLA-A*02:03	4625	4639	VVDSYYSLLMPILTL	149.90	HLA-DRB1*04:05
	1472	1480	TLKNLSDRV	63.50	HLA-A*02:03	3087	3101	MSFTVLCLTPVYSFL	67.31	HLA-DRB1*07:01
	311	319	KYAISAKNR	63.60	HLA-A*31:01	2145	2159	FLNKVVSTTTNIVTR	207.84	HLA-DRB1*08:02
	597	605	VMAYITGGV	63.70	HLA-A*02:06	1759	1773	QTTLKGVEAVMYMGT	298.63	HLA-DRB1*12:01
	600	608	YITGGVVQL	63.70	HLA-A*02:01	2707	2721	HNIALIWNVKDFMSL	299.46	HLA-DRB1*12:01
	2169	2177	MPYFFTLLL	63.70	HLA-B*51:01	3121	3135	SFLAHIQWMVMFTPL	299.88	HLA-DRB1*12:01
	2456	2464	DTFCAGSTF	63.70	HLA-A*26:01	540	554	AARVVRSIFSRTLET	301.78	HLA-DRB1*12:01
	1090	1098	YIATNGPLK	63.80	HLA-A*68:01	4741	4755	RELGVVHNQDVNLHS	71.76	HLA-DRB1*13:02
	1637	1645	TTDPSFLGR	63.80	HLA-A*68:01	4631	4645	SLLMPILTLTRALTA	93.51	HLA-DRB1*15:01
	1528	1536	HSIGFDYVY	63.80	HLA-A*68:01	2952	2966	TRYVLMDGSIIQFPN	93.59	HLA-DRB1*15:01
	327	335	SICSTMTNR	63.90	HLA-A*68:01	4762	4776	ELLVYAADPAMHAAS	93.90	HLA-DRB1*15:01
	534	542	YAFASEAAR	64.00	HLA-A*31:01	4036	4050	MLRKLDNDALNNIIN	229.44	HLA-DRB3*01:01
	3097	3105	VYSFLPGVY	64.00	HLA-A*30:02	1546	1560	LDGEVITFDNLKTLL	229.47	HLA-DRB3*01:01
	3900	3908	LAKDTTEAF	64.10	HLA-B*15:01	3649	3663	YFNMVYMPASWVMRI	243.15	HLA-DRB3*02:02
	2210	2218	KGIMMNVAK	64.10	HLA-A*30:01	1071	1085	VAGALNKATNNAMQV	245.56	HLA-DRB3*02:02
	3662	3670	RIMTWLDMV	64.30	HLA-A*32:01	4127	4141	IVTALRANSAVKLQN	116.38	HLA-DRB4*01:01
	943	951	HYVRITGLY	64.40	HLA-A*30:02	6068	6082	GDQFKHLIPLMYKGL	116.61	HLA-DRB4*01:01
	2418	2426	ATRVECTTI	64.50	HLA-A*30:01	5970	5984	IPKDMTYRRLISMMG	57.19	HLA-DRB5*01:01
	1820	1828	NTFTRLQSL	64.50	HLA-B*08:01	2715	2729	VKDFMSLSEQLRKQI	57.52	HLA-DRB5*01:01
	613	621	LTNIFGTVY	64.60	HLA-A*01:01	3172	3186	FSTFEEAALCTFLLN	141.40	HLA-DPA1*01:03/DPB1*02:01
	1367	1375	ILGTVSWNL	64.60	HLA-A*02:03	3783	3797	YCFLGYFCTCYFGLF	222.65	HLA-DPA1*02:01/DPB1*01:01
	2569	2577	ILLLDQALV	64.60	HLA-A*02:06	246	260	EKSYELQTPFEIKLA	536.03	HLA-DPA1*02:01/DPB1*05:01
	3389	3397	YQCAMRPNF	64.60	HLA-B*15:01	4625	4639	VVDSYYSLLMPILTL	537.42	HLA-DPA1*02:01/DPB1*05:01
	3443	3451	NFYGPFVDR	64.60	HLA-A*31:01	5546	5560	GDYFVLTSHTVMPLS	323.76	HLA-DPA1*03:01/DPB1*04:02
	1569	1577	KVFTTVDNI	64.80	HLA-A*32:01	3104	3118	VYSVIYLYLTFYLTN	325.82	HLA-DPA1*03:01/DPB1*04:02
	1714	1722	ILAYCNKTV	64.80	HLA-A*02:01	4021	4035	KRAKVTSAMQTMLFT	225.34	HLA-DQA1*01:02/DQB1*06:02
	2163	2171	RVCTNYMPY	64.80	HLA-A*11:01	6031	6045	PLQLGFSTGVNLVAV	225.58	HLA-DQA1*01:02/DQB1*06:02
	2218	2226	KYTQLCQYL	64.80	HLA-A*24:02	1800	1814	QESPFVMMSAPPAQY	226.23	HLA-DQA1*01:02/DQB1*06:02
	1648	1656	SALNHTKKW	64.90	HLA-B*57:01	6036	6050	FSTGVNLVAVPTGYV	228.35	HLA-DQA1*01:02/DQB1*06:02
	1491	1499	LTSMKYFVK	64.90	HLA-A*68:01	3649	3663	YFNMVYMPASWVMRI	229.08	HLA-DQA1*01:02/DQB1*06:02
	1004	1012	YTACSHAAV	65.00	HLA-A*02:01	4762	4776	ELLVYAADPAMHAAS	969.68	HLA-DQA1*03:01/DQB1*03:02
	1069	1077	VVFDEISMA	65.20	HLA-A*02:03	4269	4283	FCAFAVDAAKAYKDY	821.05	HLA-DQA1*04:01/DQB1*04:02
	1234	1242	SQGSEYDYV	65.20	HLA-A*02:06	3808	3822	LGVYDYLVSTQEFRY	348.11	HLA-DQA1*05:01/DQB1*02:01
	2009	2017	CIRCLWSTK	65.30	HLA-A*31:01	4510	4524	RLTKYTMADLVYALR	23.22	HLA-DRB1*01:01
	3153	3161	FYWFFSNYL	65.40	HLA-A*23:01	5705	5719	NYDLSVVNARLRAKH	217.59	HLA-DRB1*03:01
	484	492	KYVRNLQHR	65.50	HLA-A*31:01	2206	2220	VGKFCLEASFNYLKS	151.41	HLA-DRB1*04:05
	2343	2351	LAAIMQLFF	65.60	HLA-B*35:01	5624	5638	PSARIVYTACSHAAV	68.80	HLA-DRB1*07:01
	2364	2372	LMWLIINLV	65.60	HLA-A*02:01	4398	4412	SFLNRVCGVSAARLT	68.89	HLA-DRB1*07:01
	1165	1173	KSAQCFKMF	65.60	HLA-B*57:01	4818	4832	KGFFKEGSSVELKHF	68.89	HLA-DRB1*07:01
	1930	1938	FVCDNIKFA	65.70	HLA-A*02:06	574	588	SQYSLRLIDAMMFTS	69.30	HLA-DRB1*07:01
	3739	3747	SVTSNYSGV	65.70	HLA-A*02:03	3611	3625	FLPFAMGIIAMSAFA	210.25	HLA-DRB1*08:02
	931	939	MPLSAPTLV	65.70	HLA-B*35:01	3636	3650	LCLFLLPSLATVAYF	212.80	HLA-DRB1*08:02
	992	1000	GLALYYPSA	65.70	HLA-A*02:01	4729	4743	GVPFVVSTGYHFREL	73.21	HLA-DRB1*13:02
	1695	1703	SIVCRFDTR	65.70	HLA-A*31:01	5568	5582	EHYVRITGLYPTLNI	95.38	HLA-DRB1*15:01
	3633	3641	HAFLCLFLL	65.80	HLA-A*68:02	3055	3069	IVVTCLAYYFMRFRR	95.58	HLA-DRB1*15:01
	234	242	QLLFVVEVV	65.80	HLA-A*02:01	277	291	LNSIIKTIQPRVEKK	95.85	HLA-DRB1*15:01
	2325	2333	AEWFLAYIL	65.90	HLA-B*44:02	5131	5145	TDFVNEFYAYLRKHF	95.92	HLA-DRB1*15:01
	3654	3662	YMPASWVMR	65.90	HLA-A*31:01	3181	3195	CTFLLNKEMYLKLRS	95.99	HLA-DRB1*15:01
	551	559	VLYYQNNVF	65.90	HLA-A*32:01	4804	4818	PGNFNKDFYDFAVSK	235.03	HLA-DRB3*01:01
	692	700	TPHTVLQAV	65.90	HLA-B*07:02	5927	5941	ENVTGLFKDCSKVIT	235.82	HLA-DRB3*01:01
	916	924	LASHMYCSF	66.10	HLA-B*58:01	2093	2107	TDLMAAYVDNSSLTI	235.88	HLA-DRB3*01:01
	1481	1489	DAVTAYNGY	66.10	HLA-A*26:01	5229	5243	ILGAGCFVDDIVKTD	237.91	HLA-DRB3*01:01
	1363	1371	YQVNGYPNM	66.10	HLA-B*15:01	4510	4524	RLTKYTMADLVYALR	239.31	HLA-DRB3*01:01
	3880	3888	RVESSSKLW	66.20	HLA-B*58:01	4110	4124	QLSEISMDNSPNLAW	249.49	HLA-DRB3*02:02
	3995	4003	AAMQRKLEK	66.20	HLA-A*11:01	4882	4896	ANQVIVNNLDKSAGF	250.56	HLA-DRB3*02:02
	1084	1092	VVNARLRAK	66.20	HLA-A*03:01	450	464	LLEILQKEKVNINIV	117.47	HLA-DRB4*01:01
	1471	1479	DTLKNLSDR	66.20	HLA-A*68:01	2724	2738	QLRKQIRSAAKKNNL	117.81	HLA-DRB4*01:01
	2306	2314	TIQITISSF	66.30	HLA-B*15:01	5744	5758	EYFNSVCRLMKTIGP	57.69	HLA-DRB5*01:01
	1800	1808	MISAGFSLW	66.40	HLA-A*32:01	5546	5560	GDYFVLTSHTVMPLS	145.43	HLA-DPA1*01:03/DPB1*02:01
	2073	2081	GLHLLIGLA	66.40	HLA-A*02:03	5019	5033	PNMLRIMASLVLARK	145.57	HLA-DPA1*01:03/DPB1*02:01
	1569	1577	ASCDAIMTR	66.50	HLA-A*31:01	5546	5560	GDYFVLTSHTVMPLS	224.92	HLA-DPA1*02:01/DPB1*01:01
	200	208	CIKDLLARA	66.60	HLA-A*02:03	2314	2328	FKWDLTAFGLVAEWF	225.52	HLA-DPA1*02:01/DPB1*01:01
	2383	2391	MYIFFASFY	66.60	HLA-A*30:02	5113	5127	RNLQHRLYECLYRNR	542.95	HLA-DPA1*02:01/DPB1*05:01
	1814	1822	DTYNLWNTF	66.60	HLA-A*26:01	2784	2798	AAIFYLITPVHVMSK	546.95	HLA-DPA1*02:01/DPB1*05:01
	3109	3117	YLYLTFYLT	66.70	HLA-A*02:06	1463	1477	ARYMRSLKVPATVSV	231.51	HLA-DQA1*01:02/DQB1*06:02
	4425	4433	RAFDIYNDK	66.70	HLA-A*11:01	5247	5261	MIERFVSLAIDAYPL	232.48	HLA-DQA1*01:02/DQB1*06:02
	300	308	NVIPTITQM	66.70	HLA-A*26:01	1077	1091	KATNNAMQVESDDYI	828.12	HLA-DQA1*04:01/DQB1*04:02
	3685	3693	YASAVVLLI	66.90	HLA-B*53:01	1282	1296	DAPYIVGDVVQEGVL	829.42	HLA-DQA1*04:01/DQB1*04:02
	173	181	LMRELNGGA	67.00	HLA-A*02:03	960	974	LEFGATSAALQPEEE	350.51	HLA-DQA1*05:01/DQB1*02:01
	3621	3629	MSAFAMMFV	67.00	HLA-A*02:01	955	969	YQGKPLEFGATSAAL	88.70	HLA-DQA1*05:01/DQB1*03:01
	2242	2250	SLIYSTAAL	67.10	HLA-A*02:01	2517	2531	SLSHFVNLDNLRANN	23.46	HLA-DRB1*01:01
	4065	4073	TTAAKLMVV	67.10	HLA-A*02:06	3602	3616	LFFFLYENAFLPFAM	23.48	HLA-DRB1*01:01
	1214	1222	FITESKPSV	67.20	HLA-A*02:01	4729	4743	GVPFVVSTGYHFREL	23.53	HLA-DRB1*01:01
	3424	3432	YMHHMELPT	67.20	HLA-A*02:03	3126	3140	IQWMVMFTPLVPFWI	23.54	HLA-DRB1*01:01
	1150	1158	VSALVYDNK	67.30	HLA-A*11:01	3914	3928	LLSVLLSMQGAVDIN	23.69	HLA-DRB1*01:01
	4313	4321	EANMDQESF	67.40	HLA-B*35:01	565	579	AAITILDGISQYSLR	220.68	HLA-DRB1*03:01
	1899	1907	YYKKDNSYF	67.50	HLA-A*24:02	17	31	SLPVLQVRDVLVRGF	222.43	HLA-DRB1*03:01
	4198	4206	KSDGTGTIY	67.60	HLA-A*01:01	5800	5814	YKGVITHDVSSAINR	147.29	HLA-DRB1*04:01
	2218	2226	KYTQLCQYL	67.60	HLA-A*23:01	2145	2159	FLNKVVSTTTNIVTR	148.24	HLA-DRB1*04:01
	1816	1824	YNLWNTFTR	67.70	HLA-A*33:01	3114	3128	FYLTNDVSFLAHIQW	152.18	HLA-DRB1*04:05
	1828	1836	LENVAFNVV	67.80	HLA-B*40:01	5505	5519	VFTGYRVTKNSKVQI	153.03	HLA-DRB1*04:05
	887	895	SELLTPLGI	67.90	HLA-B*44:03	2309	2323	ITISSFKWDLTAFGL	153.66	HLA-DRB1*04:05
	2628	2636	NVLSTFISA	68.10	HLA-A*02:06	3109	3123	YLYLTFYLTNDVSFL	69.41	HLA-DRB1*07:01
	2920	2928	TIFKDASGK	68.10	HLA-A*11:01	5546	5560	GDYFVLTSHTVMPLS	214.42	HLA-DRB1*08:02
	760	768	QLYLGGMSY	68.10	HLA-A*03:01	2628	2642	NVLSTFISAARQGFV	215.15	HLA-DRB1*08:02
	900	908	WSMATYYLF	68.20	HLA-B*57:01	2878	2892	NGDFLHFLPRVFSAV	86.37	HLA-DRB1*09:01
	2138	2146	SVVSKVVKV	68.20	HLA-A*68:02	4122	4136	LAWPLIVTALRANSA	74.14	HLA-DRB1*11:01
	3913	3921	SLLSVLLSM	68.30	HLA-A*02:03	1557	1571	KTLLSLREVRTIKVF	74.97	HLA-DRB1*11:01
	4516	4524	MADLVYALR	68.30	HLA-A*31:01	3794	3808	FGLFCLLNRYFRLTL	306.55	HLA-DRB1*12:01
	116	124	VAYRKVLLR	68.40	HLA-A*68:01	3126	3140	IQWMVMFTPLVPFWI	308.85	HLA-DRB1*12:01
	840	848	NITFELDER	68.50	HLA-A*68:01	2871	2885	GTILRTTNGDFLHFL	73.98	HLA-DRB1*13:02
	1569	1577	ASCDAIMTR	68.50	HLA-A*11:01	3126	3140	IQWMVMFTPLVPFWI	97.62	HLA-DRB1*15:01
	2346	2354	IMQLFFSYF	68.60	HLA-A*23:01	392	406	GLKTILRKGGRTIAF	97.64	HLA-DRB1*15:01
	3156	3164	FFSNYLKRR	68.60	HLA-A*33:01	1579	1593	LHTQVVDMSMTYGQQ	241.99	HLA-DRB3*01:01
	99	107	IFVDGVPFV	68.60	HLA-A*02:06	4661	4675	DLLKYDFTEERLKLF	243.34	HLA-DRB3*01:01
	1735	1743	FVNLKQLPF	68.60	HLA-B*15:01	5179	5193	YYQNNVFMSEAKCWT	253.40	HLA-DRB3*02:02
	661	669	LTGHMLDMY	68.70	HLA-A*01:01	1276	1290	ITFLKKDAPYIVGDV	253.96	HLA-DRB3*02:02
	77	85	RTAPHGHVM	68.90	HLA-A*30:01	1624	1638	DDTLRVEAFEYYHTT	146.72	HLA-DPA1*01:03/DPB1*02:01
	2078	2086	KPANNSLKI	68.90	HLA-B*07:02	912	926	GEFKLASHMYCSFYP	552.39	HLA-DPA1*02:01/DPB1*05:01
	3260	3268	AVLQSGFRK	68.90	HLA-A*03:01	3126	3140	IQWMVMFTPLVPFWI	553.05	HLA-DPA1*02:01/DPB1*05:01
	3893	3901	QLHNDILLA	68.90	HLA-A*02:03	606	620	VQLTSQWLTNIFGTV	334.41	HLA-DPA1*03:01/DPB1*04:02
	414	422	LSHRFYRLA	68.90	HLA-A*30:01	4661	4675	DLLKYDFTEERLKLF	337.66	HLA-DPA1*03:01/DPB1*04:02
	1976	1984	GLQPSVGPK	68.90	HLA-A*03:01	3462	3476	TITVNVLAWLYAAVI	233.00	HLA-DQA1*01:02/DQB1*06:02
	296	304	FMGRIRSVY	69.20	HLA-A*30:02	5624	5638	PSARIVYTACSHAAV	234.14	HLA-DQA1*01:02/DQB1*06:02
	2155	2163	NIVTRCLNR	69.40	HLA-A*33:01	5795	5809	CFKMFYKGVITHDVS	24.26	HLA-DRB1*01:01
	137	145	LLVYAADPA	69.40	HLA-A*02:03	2353	2367	YFAVHFISNSWLMWL	148.49	HLA-DRB1*04:01
	4032	4040	MLFTMLRKL	69.50	HLA-A*02:01	3142	3156	IAYIICISTKHFYWF	148.52	HLA-DRB1*04:01
	390	398	RAMPNMLRI	69.50	HLA-B*57:01	2707	2721	HNIALIWNVKDFMSL	155.05	HLA-DRB1*04:05
	2395	2403	VMHANYIFW	69.60	HLA-B*58:01	1643	1657	LGRYMSALNHTKKWK	155.17	HLA-DRB1*04:05
	2345	2353	AIMQLFFSY	69.70	HLA-B*15:01	5846	5860	ASKILGLPTQTVDSS	157.05	HLA-DRB1*04:05
	534	542	YAFASEAAR	69.80	HLA-A*33:01	3687	3701	SAVVLLILMTARTVY	157.14	HLA-DRB1*04:05
	829	837	KLFAAETLK	69.80	HLA-A*30:01	5831	5845	RKAVFISPYNSQNAV	157.68	HLA-DRB1*04:05
	1956	1964	QVDLFRNAR	69.80	HLA-A*68:01	3031	3045	FTPLIQPIGALDISA	71.14	HLA-DRB1*07:01
	602	610	RILGAGCFV	70.10	HLA-A*02:03	2367	2381	LIINLVQMAPISAMV	87.64	HLA-DRB1*09:01
	2389	2397	SFYYVWKSY	70.30	HLA-A*30:02	5272	5286	VFHLYLQYIRKLHDE	313.30	HLA-DRB1*12:01
	2873	2881	ILRTTNGDF	70.30	HLA-B*15:01	2567	2581	QPILLLDQALVSDVG	313.42	HLA-DRB1*12:01
	1712	1720	ALILAYCNK	70.40	HLA-A*03:01	5697	5711	FDEISMATNYDLSVV	75.38	HLA-DRB1*13:02
	781	789	TPVCINGLM	70.50	HLA-B*35:01	3109	3123	YLYLTFYLTNDVSFL	75.80	HLA-DRB1*13:02
	1733	1741	SYLFQHANL	70.50	HLA-A*23:01	2585	2599	EVAVKMFDAYVNTFS	97.89	HLA-DRB1*15:01
	3584	3592	LLTILTSLL	70.50	HLA-A*02:01	3065	3079	MRFRRAFGEYSHVVA	98.32	HLA-DRB1*15:01
	1265	1273	RAKVGILCI	70.50	HLA-A*30:01	1632	1646	FEYYHTTDPSFLGRY	248.02	HLA-DRB3*01:01
	1973	1981	SVKGLQPSV	70.50	HLA-A*30:01	4729	4743	GVPFVVSTGYHFREL	250.80	HLA-DRB3*01:01
	279	287	RLYYDSMSY	70.60	HLA-A*11:01	3001	3015	SGRWVLNNDYYRSLP	251.44	HLA-DRB3*01:01
	907	915	VVYRGTTTY	70.90	HLA-A*03:01	2616	2630	AEAELAKNVSLDNVL	261.56	HLA-DRB3*02:02
	3184	3192	LLNKEMYLK	71.00	HLA-A*03:01	4179	4193	RFVLALLSDLQDLKW	120.58	HLA-DRB4*01:01
	356	364	GTSKFYGGW	71.00	HLA-B*58:01	646	660	WEIVKFISTCACEIV	147.94	HLA-DPA1*01:03/DPB1*02:01
	2359	2367	FAWWTAFVT	71.10	HLA-A*02:06	3023	3037	AVNLLTNMFTPLIQP	563.79	HLA-DPA1*02:01/DPB1*05:01
	2355	2363	AVHFISNSW	71.20	HLA-B*57:01	5174	5188	FKSVLYYQNNVFMSE	564.78	HLA-DPA1*02:01/DPB1*05:01
	3566	3574	VTFQSAVKR	71.20	HLA-A*31:01	2314	2328	FKWDLTAFGLVAEWF	338.68	HLA-DPA1*03:01/DPB1*04:02
	402	410	RTIAFGGCV	71.30	HLA-A*30:01	5908	5922	KLQFTSLEIPRRNVA	340.27	HLA-DPA1*03:01/DPB1*04:02
	1847	1855	CIDGALLTK	71.40	HLA-A*11:01	5088	5102	ICQAVTANVNALLST	235.16	HLA-DQA1*01:02/DQB1*06:02
	1006	1014	VEVQPQLEM	71.50	HLA-B*40:01	1449	1463	PLGYVTHGLNLEEAA	997.09	HLA-DQA1*03:01/DQB1*03:02
	2960	2968	SIIQFPNTY	71.50	HLA-B*15:01	744	758	GETLPTEVLTEEVVL	998.33	HLA-DQA1*03:01/DQB1*03:02
	2351	2359	FSYFAVHFI	71.60	HLA-A*02:01	1234	1248	ACVEEVTTTLEETKF	999.06	HLA-DQA1*03:01/DQB1*03:02
	2406	2414	SSTCMMCYK	71.80	HLA-A*30:01	3939	3953	ATLQAIASEFSSLPS	837.02	HLA-DQA1*04:01/DQB1*04:02
	478	486	ASFSASTSA	71.90	HLA-A*30:01	4386	4400	LREPMLQSADAQSFL	354.02	HLA-DQA1*05:01/DQB1*02:01
	2647	2655	ETKDVVECL	71.90	HLA-A*68:02	3939	3953	ATLQAIASEFSSLPS	357.66	HLA-DQA1*05:01/DQB1*02:01
	1694	1702	ALQDAYYRA	72.00	HLA-A*02:01	5629	5643	VYTACSHAAVDALCE	90.96	HLA-DQA1*05:01/DQB1*03:01
	3585	3593	LTILTSLLV	72.00	HLA-A*02:06	4585	4599	CDAMRNAGIVGVLTL	90.99	HLA-DQA1*05:01/DQB1*03:01
	2332	2340	ILFTRFFYV	72.20	HLA-A*68:02	4283	4297	YLASGGQPITNCVKM	92.25	HLA-DQA1*05:01/DQB1*03:01
	4163	4171	CTDDNALAY	72.20	HLA-B*35:01	5882	5896	VNRFNVAITRAKVGI	24.61	HLA-DRB1*01:01
	379	387	HLMGWDYPK	72.30	HLA-A*33:01	574	588	SQYSLRLIDAMMFTS	151.95	HLA-DRB1*04:01
	851	859	TVREVLSDR	72.30	HLA-A*31:01	2367	2381	LIINLVQMAPISAMV	158.71	HLA-DRB1*04:05
	2396	2404	MHANYIFWR	72.40	HLA-A*31:01	1181	1195	NLYDKLVSSFLEMKS	158.94	HLA-DRB1*04:05
	881	889	KTLQPVSEL	72.50	HLA-A*32:01	4965	4979	QKLLKSIAATRGATV	159.81	HLA-DRB1*04:05
	542	550	RVVRSIFSR	72.60	HLA-A*68:01	4625	4639	VVDSYYSLLMPILTL	72.16	HLA-DRB1*07:01
	651	659	FISTCACEI	72.60	HLA-A*02:06	3602	3616	LFFFLYENAFLPFAM	72.28	HLA-DRB1*07:01
	2596	2604	NTFSSTFNV	72.60	HLA-A*02:01	6068	6082	GDQFKHLIPLMYKGL	72.38	HLA-DRB1*07:01
	1661	1669	KIEELFYSY	72.60	HLA-A*30:02	2747	2761	TRQVVNVVTTKIALK	72.57	HLA-DRB1*07:01
	2395	2403	VMHANYIFW	72.60	HLA-A*23:01	3616	3630	MGIIAMSAFAMMFVK	72.61	HLA-DRB1*07:01
	835	843	GYKSVNITF	72.70	HLA-A*23:01	4241	4255	MVLGSLAATVRLQAG	219.40	HLA-DRB1*08:02
	2753	2761	VVTTKIALK	72.90	HLA-A*03:01	295	309	GFMGRIRSVYPVASP	88.05	HLA-DRB1*09:01
	2021	2029	TQSRNLQEF	73.10	HLA-B*15:01	597	611	VMAYITGGVVQLTSQ	88.25	HLA-DRB1*09:01
	3202	3210	TQYNRYLAL	73.20	HLA-B*15:01	4398	4412	SFLNRVCGVSAARLT	88.55	HLA-DRB1*09:01
	1128	1136	KTIGPDMFL	73.20	HLA-A*02:06	3198	3212	LLPLTQYNRYLALYN	99.85	HLA-DRB1*15:01
	2270	2278	YLNSTNVTI	73.30	HLA-A*02:06	1615	1629	GKTFYVLPNDDTLRV	252.10	HLA-DRB3*01:01
	140	148	YAADPAMHA	73.30	HLA-A*68:02	2929	2943	PVPYCYDTNVLEGSV	253.33	HLA-DRB3*01:01
	2332	2340	KLALGGSVA	73.30	HLA-A*02:03	1243	1257	LEETKFLTENLLLYI	256.25	HLA-DRB3*01:01
	2334	2342	ALGGSVAIK	73.30	HLA-A*03:01	5477	5491	TVREVLSDRELHLSW	256.30	HLA-DRB3*01:01
	3344	3352	SMQNCVLKL	73.40	HLA-A*02:01	1350	1364	KSAFYILPSIISNEK	263.83	HLA-DRB3*02:02
	3626	3634	MMFVKHKHA	73.40	HLA-A*02:03	4122	4136	LAWPLIVTALRANSA	121.71	HLA-DRB4*01:01
	4417	4425	GTSTDVVYR	73.40	HLA-A*31:01	3649	3663	YFNMVYMPASWVMRI	60.02	HLA-DRB5*01:01
	1801	1809	ISAGFSLWV	73.60	HLA-A*68:02	4221	4235	KGPKVKYLYFIKGLN	345.03	HLA-DPA1*03:01/DPB1*04:02
	613	621	LTNIFGTVY	73.70	HLA-B*15:01	3808	3822	LGVYDYLVSTQEFRY	842.94	HLA-DQA1*04:01/DQB1*04:02
	4461	4469	YFVVKRHTF	73.70	HLA-A*23:01	1035	1049	TDNVYIKNADIVEEA	852.27	HLA-DQA1*04:01/DQB1*04:02
	680	688	KLVNKFLAL	73.80	HLA-B*08:01	1615	1629	GKTFYVLPNDDTLRV	362.42	HLA-DQA1*05:01/DQB1*02:01
	2082	2090	NSLKITEEV	73.80	HLA-A*68:02	3087	3101	MSFTVLCLTPVYSFL	24.76	HLA-DRB1*01:01
	4028	4036	AMQTMLFTM	73.80	HLA-A*32:01	674	688	SVQTFFKLVNKFLAL	24.86	HLA-DRB1*01:01
	3093	3101	CLTPVYSFL	73.90	HLA-A*02:01	4122	4136	LAWPLIVTALRANSA	24.93	HLA-DRB1*01:01
	3683	3691	VMYASAVVL	73.90	HLA-A*02:03	4960	4974	NRQFHQKLLKSIAAT	24.95	HLA-DRB1*01:01
	394	402	NMLRIMASL	73.90	HLA-A*02:01	2574	2588	QALVSDVGDSAEVAV	231.64	HLA-DRB1*03:01
	3659	3667	WVMRIMTWL	74.00	HLA-A*68:02	5252	5266	VSLAIDAYPLTKHPN	234.77	HLA-DRB1*03:01
	539	547	EAARVVRSI	74.10	HLA-A*68:02	4993	5007	MLKTVYSDVENPHLM	236.37	HLA-DRB1*03:01
	2254	2262	MSNLGMPSY	74.10	HLA-B*15:01	2590	2604	MFDAYVNTFSSTFNV	154.84	HLA-DRB1*04:01
	2287	2295	CATVHTANK	74.10	HLA-A*68:01	1731	1745	TMSYLFQHANLDSCK	154.87	HLA-DRB1*04:01
	398	406	IMASLVLAR	74.20	HLA-A*68:01	583	597	AMMFTSDLATNNLVV	161.06	HLA-DRB1*04:05
	1023	1031	IEVNSFSGY	74.30	HLA-B*44:03	5317	5331	YTPHTVLQAVGACVL	72.87	HLA-DRB1*07:01
	2225	2233	KLINIIIWF	74.30	HLA-A*32:01	3095	3109	TPVYSFLPGVYSVIY	73.00	HLA-DRB1*07:01
	771	779	KSHKPPISF	74.30	HLA-A*32:01	3705	3719	ARRVWTLMNVLTLVY	73.13	HLA-DRB1*07:01
	1076	1084	MATNYDLSV	74.30	HLA-A*68:02	1308	1322	GTTEMLAKALRKVPT	223.32	HLA-DRB1*08:02
	3678	3686	KLKDCVMYA	74.40	HLA-A*02:06	5624	5638	PSARIVYTACSHAAV	89.23	HLA-DRB1*09:01
	317	325	KNRARTVAG	74.40	HLA-A*30:01	5317	5331	YTPHTVLQAVGACVL	89.80	HLA-DRB1*09:01
	1580	1588	AVHECFVKR	74.40	HLA-A*68:01	3794	3808	FGLFCLLNRYFRLTL	79.93	HLA-DRB1*11:01
	2145	2153	FLNKVVSTT	74.50	HLA-A*02:01	4026	4040	TSAMQTMLFTMLRKL	317.49	HLA-DRB1*12:01
	341	349	LLKSIAATR	74.50	HLA-A*33:01	4127	4141	IVTALRANSAVKLQN	318.31	HLA-DRB1*12:01
	1146	1154	IVDTVSALV	74.50	HLA-A*02:01	1364	1378	KQEILGTVSWNLREM	100.54	HLA-DRB1*15:01
	4183	4191	ALLSDLQDL	74.60	HLA-A*02:01	4127	4141	IVTALRANSAVKLQN	100.54	HLA-DRB1*15:01
	364	372	AVVKIYCPA	74.70	HLA-A*02:06	4221	4235	KGPKVKYLYFIKGLN	100.92	HLA-DRB1*15:01
	829	837	TVIEVQGYK	74.70	HLA-A*03:01	565	579	AAITILDGISQYSLR	261.84	HLA-DRB3*01:01
	694	702	HTVLQAVGA	74.70	HLA-A*68:02	4993	5007	MLKTVYSDVENPHLM	262.27	HLA-DRB3*01:01
	2181	2189	VAMPNLYKM	74.70	HLA-B*35:01	3636	3650	LCLFLLPSLATVAYF	268.49	HLA-DRB3*02:02
	255	263	FEIKLAKKF	74.80	HLA-B*44:03	3914	3928	LLSVLLSMQGAVDIN	123.18	HLA-DRB4*01:01
	848	856	RIDKVLNEK	74.80	HLA-A*11:01	5272	5286	VFHLYLQYIRKLHDE	61.69	HLA-DRB5*01:01
	651	659	FISTCACEI	75.00	HLA-A*02:01	3869	3883	SVVLLSVLQQLRVES	348.30	HLA-DPA1*03:01/DPB1*04:02
	670	678	EIKESVQTF	75.10	HLA-A*26:01	4510	4524	RLTKYTMADLVYALR	348.67	HLA-DPA1*03:01/DPB1*04:02
	3343	3351	HSMQNCVLK	75.10	HLA-A*30:01	5616	5630	AIGLALYYPSARIVY	575.07	HLA-DQA1*01:01/DQB1*05:01
	409	417	TTCCSLSHR	75.20	HLA-A*33:01	5692	5706	ADIVVFDEISMATNY	580.82	HLA-DQA1*01:01/DQB1*05:01
	2587	2595	AVKMFDAYV	75.30	HLA-A*30:01	3636	3650	LCLFLLPSLATVAYF	242.01	HLA-DQA1*01:02/DQB1*06:02
	3314	3322	NPNYEDLLI	75.30	HLA-B*53:01	3540	3554	NGRTILGSALLEDEF	242.55	HLA-DQA1*01:02/DQB1*06:02
	2528	2536	RANNTKGSL	75.90	HLA-B*07:02	4783	4797	KRTTCFSVAALTNNV	244.01	HLA-DQA1*01:02/DQB1*06:02
	600	608	YITGGVVQL	76.00	HLA-A*02:03	5915	5929	EIPRRNVATLQAENV	860.11	HLA-DQA1*04:01/DQB1*04:02
	3106	3114	SVIYLYLTF	76.00	HLA-B*15:01	744	758	GETLPTEVLTEEVVL	862.50	HLA-DQA1*04:01/DQB1*04:02
	2122	2130	LATHGLAAV	76.10	HLA-A*02:03	5126	5140	NRDVDTDFVNEFYAY	365.12	HLA-DQA1*05:01/DQB1*02:01
	1021	1029	QTIEVNSFS	76.20	HLA-A*68:02	3410	3424	SVGFNIDYDCVSFCY	368.69	HLA-DQA1*05:01/DQB1*02:01
	3213	3221	KYKYFSGAM	76.20	HLA-A*30:01	2240	2254	LGSLIYSTAALGVLM	94.05	HLA-DQA1*05:01/DQB1*03:01
	3633	3641	HAFLCLFLL	76.30	HLA-A*02:06	3622	3636	SAFAMMFVKHKHAFL	25.18	HLA-DRB1*01:01
	3967	3975	AVANGDSEV	76.30	HLA-A*02:03	811	825	NTFTLKGGAPTKVTF	25.39	HLA-DRB1*01:01
	1922	1930	NASFDNFKF	76.40	HLA-B*53:01	1254	1268	LLYIDINGNLHPDSA	239.19	HLA-DRB1*03:01
	3558	3566	DVVRQCSGV	76.40	HLA-A*68:02	1150	1164	SAGIFGADPIHSLRV	243.21	HLA-DRB1*03:01
	3654	3662	YMPASWVMR	76.40	HLA-A*68:01	5624	5638	PSARIVYTACSHAAV	155.58	HLA-DRB1*04:01
	3524	3532	VLDMCASLK	76.50	HLA-A*03:01	2367	2381	LIINLVQMAPISAMV	156.35	HLA-DRB1*04:01
	273	281	FVFPLNSII	76.60	HLA-A*02:06	5865	5879	YDYVIFTQTTETAHS	156.40	HLA-DRB1*04:01
	1084	1092	VVNARLRAK	76.60	HLA-A*30:01	5442	5456	GDYILANTCTERLKL	157.09	HLA-DRB1*04:01
	390	398	ESGLKTILR	76.70	HLA-A*68:01	3914	3928	LLSVLLSMQGAVDIN	161.99	HLA-DRB1*04:05
	1667	1675	YSYATHSDK	76.80	HLA-A*30:01	4174	4188	TTKGGRFVLALLSDL	162.27	HLA-DRB1*04:05
	3752	3760	MFLARGIVF	76.90	HLA-A*23:01	3803	3817	YFRLTLGVYDYLVST	162.91	HLA-DRB1*04:05
	1816	1824	YNLWNTFTR	76.90	HLA-A*31:01	1498	1512	EEHFIETISLAGSYK	74.96	HLA-DRB1*07:01
	1011	1019	QLEMELTPV	77.00	HLA-A*02:03	4510	4524	RLTKYTMADLVYALR	75.27	HLA-DRB1*07:01
	5	13	SLLMPILTL	77.00	HLA-A*02:01	1672	1686	NNCYLATALLTLQQI	75.64	HLA-DRB1*07:01
	1077	1085	ATNYDLSVV	77.00	HLA-A*02:03	5247	5261	MIERFVSLAIDAYPL	90.88	HLA-DRB1*09:01
	1496	1504	YFVKIGPER	77.10	HLA-A*33:01	4058	4072	PLNIIPLTTAAKLMV	80.56	HLA-DRB1*11:01
	3943	3951	AIASEFSSL	77.30	HLA-A*02:06	2113	2127	LSRVLGLKTLATHGL	80.72	HLA-DRB1*11:01
	2553	2561	SAKSASVYY	77.40	HLA-B*15:01	4221	4235	KGPKVKYLYFIKGLN	81.32	HLA-DRB1*11:01
	359	367	KFYGGWHNM	77.40	HLA-A*23:01	1800	1814	QESPFVMMSAPPAQY	81.92	HLA-DRB1*11:01
	2099	2107	YVDNSSLTI	77.50	HLA-A*02:06	4227	4241	YLYFIKGLNNLNRGM	319.34	HLA-DRB1*12:01
	3619	3627	IAMSAFAMM	77.50	HLA-B*15:01	3095	3109	TPVYSFLPGVYSVIY	102.30	HLA-DRB1*15:01
	672	680	MLTNDNTSR	77.50	HLA-A*68:01	271	285	PNFVFPLNSIIKTIQ	102.38	HLA-DRB1*15:01
	3373	3381	QTFSVLACY	77.70	HLA-A*26:01	1911	1925	PIDLVPNQPYPNASF	270.49	HLA-DRB3*02:02
	3467	3475	VLAWLYAAV	77.80	HLA-A*68:02	5975	5989	TYRRLISMMGFKMNY	276.91	HLA-DRB3*02:02
	267	275	SAGFPFNKW	77.80	HLA-B*57:01	2367	2381	LIINLVQMAPISAMV	277.42	HLA-DRB3*02:02
	2732	2740	AAKKNNLPF	77.90	HLA-B*15:01	5452	5466	ERLKLFAAETLKATE	278.61	HLA-DRB3*02:02
	3422	3430	FCYMHHMEL	77.90	HLA-B*08:01	5041	5055	SHRFYRLANECAQVL	281.19	HLA-DRB3*02:02
	855	863	VLSDRELHL	78.00	HLA-A*02:01	3531	3545	LKELLQNGMNGRTIL	281.94	HLA-DRB3*02:02
	2332	2340	ILFTRFFYV	78.10	HLA-A*31:01	1254	1268	LLYIDINGNLHPDSA	282.27	HLA-DRB3*02:02
	3995	4003	AAMQRKLEK	78.10	HLA-A*30:01	4631	4645	SLLMPILTLTRALTA	62.07	HLA-DRB5*01:01
	1069	1077	VVFDEISMA	78.10	HLA-A*02:06	4031	4045	TMLFTMLRKLDNDAL	62.63	HLA-DRB5*01:01
	887	895	SELLTPLGI	78.20	HLA-B*44:02	1800	1814	QESPFVMMSAPPAQY	62.72	HLA-DRB5*01:01
	3063	3071	YFMRFRRAF	78.20	HLA-A*23:01	4179	4193	RFVLALLSDLQDLKW	154.84	HLA-DPA1*01:03/DPB1*02:01
	2142	2150	KVVKVTIDY	78.20	HLA-A*30:02	3905	3919	TEAFEKMVSLLSVLL	155.26	HLA-DPA1*01:03/DPB1*02:01
	2331	2339	YILFTRFFY	78.30	HLA-A*68:01	912	926	GEFKLASHMYCSFYP	235.51	HLA-DPA1*02:01/DPB1*01:01
	1389	1397	DVEGCHATR	78.30	HLA-A*68:01	1672	1686	NNCYLATALLTLQQI	579.34	HLA-DPA1*02:01/DPB1*05:01
	1928	1936	CSMTDIAKK	78.40	HLA-A*68:01	2386	2400	FFASFYYVWKSYVHV	581.80	HLA-DPA1*02:01/DPB1*05:01
	4180	4188	FVLALLSDL	78.50	HLA-A*02:01	2342	2356	GLAAIMQLFFSYFAV	351.27	HLA-DPA1*03:01/DPB1*04:02
	620	628	LMIERFVSL	78.50	HLA-A*32:01	2314	2328	FKWDLTAFGLVAEWF	245.60	HLA-DQA1*01:02/DQB1*06:02
	214	222	AAISDYDYY	78.80	HLA-B*35:01	5317	5331	YTPHTVLQAVGACVL	248.07	HLA-DQA1*01:02/DQB1*06:02
	2887	2895	RVFSAVGNI	79.00	HLA-A*02:03	2595	2609	VNTFSSTFNVPMEKL	872.26	HLA-DQA1*04:01/DQB1*04:02
	91	99	ELEGIQYGR	79.20	HLA-A*68:01	401	415	GRTIAFGGCVFSYVG	96.32	HLA-DQA1*05:01/DQB1*03:01
	2394	2402	YVMHANYIF	79.20	HLA-A*24:02	4087	4101	TTFTYASALWEIQQV	158.53	HLA-DRB1*04:01
	2328	2336	FLAYILFTR	79.30	HLA-A*31:01	529	543	ILSPLYAFASEAARV	159.24	HLA-DRB1*04:01
	3626	3634	MMFVKHKHA	79.30	HLA-B*08:01	5697	5711	FDEISMATNYDLSVV	164.16	HLA-DRB1*04:05
	2275	2283	FVSDADSTL	79.40	HLA-A*68:02	2386	2400	FFASFYYVWKSYVHV	75.99	HLA-DRB1*07:01
	1348	1356	MTYRRLISM	79.50	HLA-A*68:02	2952	2966	TRYVLMDGSIIQFPN	76.64	HLA-DRB1*07:01
	3047	3055	IVAGGIVAI	79.60	HLA-A*68:02	796	810	TEKYCALAPNMMVTN	231.02	HLA-DRB1*08:02
	45	53	RLKLFDRYF	79.60	HLA-B*15:01	4811	4825	FYDFAVSKGFFKEGS	91.88	HLA-DRB1*09:01
	392	400	MPNMLRIMA	79.60	HLA-B*35:01	3602	3616	LFFFLYENAFLPFAM	92.35	HLA-DRB1*09:01
	2941	2949	GSVAYESLR	79.70	HLA-A*31:01	3151	3165	KHFYWFFSNYLKRRV	92.66	HLA-DRB1*09:01
	1284	1292	QFTSLEIPR	79.70	HLA-A*33:01	2595	2609	VNTFSSTFNVPMEKL	92.81	HLA-DRB1*09:01
	1691	1699	NPPALQDAY	79.80	HLA-B*35:01	4510	4524	RLTKYTMADLVYALR	92.81	HLA-DRB1*09:01
	2043	2051	AMDEFIERY	79.80	HLA-A*01:01	2952	2966	TRYVLMDGSIIQFPN	92.91	HLA-DRB1*09:01
	135	143	SYGADLKSF	79.90	HLA-A*24:02	277	291	LNSIIKTIQPRVEKK	82.16	HLA-DRB1*11:01
	208	216	FAQDGNAAI	79.90	HLA-B*35:01	4697	4711	RCILHCANFNVLFST	82.36	HLA-DRB1*13:02
	771	779	KSHKPPISF	79.90	HLA-B*57:01	2567	2581	QPILLLDQALVSDVG	82.41	HLA-DRB1*13:02
	3640	3648	LLPSLATVA	80.00	HLA-A*02:03	4876	4890	DGGCINANQVIVNNL	82.99	HLA-DRB1*13:02
	2089	2097	FELEDFIPM	80.10	HLA-A*02:06	2802	2816	FSSEIIGYKAIDGGV	103.15	HLA-DRB1*15:01
	2259	2267	MPSYCTGYR	80.20	HLA-A*33:01	2367	2381	LIINLVQMAPISAMV	103.58	HLA-DRB1*15:01
	989	997	FAIGLALYY	80.20	HLA-A*68:01	3181	3195	CTFLLNKEMYLKLRS	268.88	HLA-DRB3*01:01
	2242	2250	SLIYSTAAL	80.30	HLA-B*15:01	4477	4491	TIYNLLKDCPAVAKH	286.39	HLA-DRB3*02:02
	1146	1154	APLLSAGIF	80.50	HLA-B*07:02	2362	2376	SWLMWLIINLVQMAP	287.43	HLA-DRB3*02:02
	1259	1267	FNVAITRAK	80.50	HLA-A*68:01	682	696	VNKFLALCADSIIIG	288.64	HLA-DRB3*02:02
	1367	1375	ILGTVSWNL	80.60	HLA-A*02:06	5836	5850	ISPYNSQNAVASKIL	288.96	HLA-DRB3*02:02
	2406	2414	SSTCMMCYK	80.60	HLA-A*03:01	5247	5261	MIERFVSLAIDAYPL	125.98	HLA-DRB4*01:01
	3131	3139	MFTPLVPFW	80.60	HLA-B*58:01	5014	5028	CDRAMPNMLRIMASL	126.07	HLA-DRB4*01:01
	844	852	KLSYGIATV	80.60	HLA-A*32:01	3132	3146	FTPLVPFWITIAYII	157.94	HLA-DPA1*01:03/DPB1*02:01
	2217	2225	YLKSPNFSK	80.80	HLA-A*11:01	738	752	EIIFLEGETLPTEVL	236.81	HLA-DPA1*02:01/DPB1*01:01
	2412	2420	CYKRNRATR	80.80	HLA-A*33:01	2784	2798	AAIFYLITPVHVMSK	236.96	HLA-DPA1*02:01/DPB1*01:01
	4026	4034	TSAMQTMLF	80.80	HLA-B*58:01	10	24	EKTHVQLSLPVLQVR	237.40	HLA-DPA1*02:01/DPB1*01:01
	1949	1957	KPASRELKV	81.00	HLA-B*07:02	540	554	AARVVRSIFSRTLET	237.42	HLA-DPA1*02:01/DPB1*01:01
	754	762	DVTDVTQLY	81.20	HLA-B*35:01	4510	4524	RLTKYTMADLVYALR	238.02	HLA-DPA1*02:01/DPB1*01:01
	2258	2266	RQWLPTGTL	81.40	HLA-A*32:01	1350	1364	KSAFYILPSIISNEK	238.75	HLA-DPA1*02:01/DPB1*01:01
	1717	1725	SLYVNKHAF	81.60	HLA-B*15:01	682	696	VNKFLALCADSIIIG	239.51	HLA-DPA1*02:01/DPB1*01:01
	808	816	VTNNTFTLK	81.80	HLA-A*31:01	2170	2184	PYFFTLLLQLCTFTR	355.99	HLA-DPA1*03:01/DPB1*04:02
	1869	1877	KENSYTTTI	81.80	HLA-B*44:02	2779	2793	VFLFVAAIFYLITPV	594.45	HLA-DQA1*01:01/DQB1*05:01
[truncated: 8,287 more rows]
