# Supplementary material for: Population-Predicted MHC Class II Epitope Presentation of SARS-CoV-2 Structural Proteins Correlates to the Case Fatality Rates of COVID-19 in Different Countries
Source: Int J Mol Sci. 2021 Mar 5;22(5):2630. doi: 10.3390/ijms22052630 (PMC7961590; doi:10.3390/ijms22052630)
Supplement: Supplementary file 1 [file ijms-22-02630-s001.zip › TableS6_Other_Virus.xlsx]

## Sheet: Tabelle1
Table S6. Comparison of SARS-CoV, SARS-CoV-2 and MERS epitopes. The red column represents experimentally-verified epitopes from obtained from the IEDB database. The identical epitopes are highlighted in green.
SARS (Spike protein)						SARS-CoV-2 (spike protein)						MERS (spike protein)
Start	End	Epitope	IC50	Allele		Peptide start	Peptide end	Peptide	IC50	Allele	IEDB-ID	Start	End	Peptide	IC50	Allele
878	886	IPFAMQMAY	2.8	HLA-B*35:01		1016	1024	AEIRASANL	15.1	HLA-B*40:01	8160524	506	514	FLSDDRTEV	3.2	HLA-A*02:03
1202	1210	FIAGLIAIV	3.2	HLA-A*02:03		1016	1024	AEIRASANL	63.9	HLA-B*44:03	8160524	950	958	SLLGSIAGV	3.4	HLA-A*02:03
1071	1079	FPREGVFVF	3.7	HLA-B*35:01		1016	1024	AEIRASANL	73.3	HLA-B*44:02	8160524	38	46	TFFDKTWPR	3.6	HLA-A*33:01
155	163	NAFNCTFEY	4.1	HLA-B*35:01		989	997	AEVQIDRLI	63.9	HLA-B*44:02	8161091	1289	1297	YTYYNKWPW	3.7	HLA-B*58:01
700	708	FSISITTEV	4.4	HLA-A*68:02		989	997	AEVQIDRLI	67.9	HLA-B*44:03	8161091	567	575	LQMGFGITV	4	HLA-A*02:06
847	855	LTDDMIAAY	4.5	HLA-A*01:01		972	980	AISSVLNDI	55.3	HLA-A*02:03		284	292	LPVYDTIKY	4.2	HLA-B*35:01
851	859	MIAAYTAAL	4.5	HLA-A*02:03		958	966	ALNTLVKQL	66.4	HLA-A*02:03		893	901	LLFDKVTIA	4.5	HLA-A*02:03
803	811	LLFNKVTLA	4.6	HLA-A*02:03		956	964	AQALNTLVK	98.7	HLA-A*11:01	8160554	970	978	IPFAQSIFY	4.6	HLA-B*35:01
357	365	NSTFFSTFK	4.8	HLA-A*68:01		1020	1028	ASANLAATK	12.3	HLA-A*11:01	8160524	1303	1311	FIAGLVALA	4.6	HLA-A*02:03
707	715	EVMPVSMAK	4.8	HLA-A*68:01		1020	1028	ASANLAATK	73.5	HLA-A*30:01	8160524	352	360	ESFDVESGV	4.9	HLA-A*68:02
700	708	FSISITTEV	4.9	HLA-A*02:06		1020	1028	ASANLAATK	84.5	HLA-A*03:01	8160524	442	450	ILDYFSYPL	5	HLA-A*02:01
958	966	VLNDILSRL	5.3	HLA-A*02:03		372	380	ASFSTFKCY	46.4	HLA-A*30:02	8161145	950	958	SLLGSIAGV	5	HLA-A*02:01
851	859	MIAAYTAAL	6	HLA-A*68:02		372	380	ASFSTFKCY	74.7	HLA-B*15:01	8161145	780	788	LSIPTNFSF	5.2	HLA-B*58:01
880	888	FAMQMAYRF	6.3	HLA-B*35:01		348	356	ASVYAWNRK	35.7	HLA-A*11:01		273	281	LYGGNMFQF	5.3	HLA-A*23:01
1202	1210	FIAGLIAIV	6.3	HLA-A*02:06		344	352	ATRFASVYA	3.5	HLA-A*30:01		273	281	LYGGNMFQF	5.7	HLA-A*24:02
331	339	ATKFPSVYA	6.7	HLA-A*30:01		903	911	AYRFNGIGV	86.6	HLA-A*30:01	8160884	527	535	VSIVPSTVW	5.8	HLA-B*58:01
175	183	KSGNFKHLR	6.8	HLA-A*31:01		361	369	CVADYSVLY	31.7	HLA-B*35:01	8161145	1291	1299	YYNKWPWYI	5.8	HLA-A*23:01
1219	1227	MTSCCSCLK	6.8	HLA-A*68:01		361	369	CVADYSVLY	33.7	HLA-A*26:01	8161145	950	958	SLLGSIAGV	5.9	HLA-A*02:06
797	805	RSFIEDLLF	7.5	HLA-B*58:01		361	369	CVADYSVLY	61.5	HLA-A*68:01	8161145	975	983	SIFYRLNGV	6	HLA-A*02:03
81	89	IPFKDGIYF	7.7	HLA-B*35:01		361	369	CVADYSVLY	73	HLA-A*01:01	8161145	1258	1266	TLLDLTYEM	6.7	HLA-A*02:01
256	264	YLKPTTFML	8.1	HLA-A*02:03		361	369	CVADYSVLY	91.6	HLA-A*30:02	8161145	110	118	KQFANGFVV	6.8	HLA-A*02:06
858	866	ALVSGTATA	8.3	HLA-A*02:03		538	546	CVNFNFNGL	75	HLA-A*68:02		279	287	FQFATLPVY	6.9	HLA-B*15:01
436	444	YNYKYRYLR	8.4	HLA-A*31:01		198	206	DGYFKIYSK	67.5	HLA-A*68:01		1289	1297	YTYYNKWPW	7	HLA-B*57:01
1202	1210	FIAGLIAIV	8.5	HLA-A*02:01		568	576	DIADTTDAV	21.8	HLA-A*68:02		317	325	KLQPLTFLL	7.1	HLA-A*02:01
195	203	YVYKGYQPI	8.6	HLA-A*02:06		614	622	DVNCTEVPV	31.3	HLA-A*68:02	8161115	617	625	FQNCTAVGV	7.2	HLA-A*02:06
554	562	DVSDFTDSV	8.6	HLA-A*68:02		725	733	EILPVSMTK	17.5	HLA-A*68:01	8161042	1014	1022	TTNEAFHKV	7.2	HLA-A*68:02
982	990	RLQSLQTYV	8.8	HLA-A*02:03		725	733	EILPVSMTK	62.2	HLA-A*11:01	8161042	1289	1297	YTYYNKWPW	7.2	HLA-A*32:01
769	777	QMYKTPTLK	9	HLA-A*03:01		298	306	ETKCTLKSF	99.2	HLA-A*26:01	8161006	786	794	FSFGVTQEY	7.5	HLA-B*35:01
195	203	YVYKGYQPI	9.1	HLA-A*02:03		340	348	EVFNATRFA	12	HLA-A*68:02	8160613	1036	1044	LASELSNTF	7.5	HLA-B*35:01
1190	1198	QYIKWPWYV	9.1	HLA-A*23:01		898	906	FAMQMAYRF	6.3	HLA-B*35:01	8160884	38	46	TFFDKTWPR	7.8	HLA-A*31:01
439	447	KYRYLRHGK	9.3	HLA-A*30:01		898	906	FAMQMAYRF	11.5	HLA-B*53:01	8160884	480	488	ILATVPHNL	7.9	HLA-A*02:03
1042	1050	VVFLHVTYV	9.3	HLA-A*02:03		898	906	FAMQMAYRF	23.4	HLA-B*58:01	8160884	506	514	FLSDDRTEV	7.9	HLA-A*02:01
1081	1089	GTSWFITQR	9.6	HLA-A*68:01		898	906	FAMQMAYRF	40.9	HLA-A*23:01	8160884	1291	1299	YYNKWPWYI	7.9	HLA-A*24:02
250	258	AAYFVGYLK	9.9	HLA-A*11:01		782	790	FAQVKQIYK	52.2	HLA-A*68:01		553	561	WLVASGSTV	8.5	HLA-A*02:03
256	264	YLKPTTFML	10	HLA-A*02:01		782	790	FAQVKQIYK	79.2	HLA-A*11:01		327	335	FSVDGYIRR	8.7	HLA-A*68:01
381	389	NVYADSFVV	10.4	HLA-A*68:02		347	355	FASVYAWNR	8.7	HLA-A*68:01		11	19	LLTPTESYV	8.9	HLA-A*02:03
1150	1158	DISGINASV	10.7	HLA-A*68:02		347	355	FASVYAWNR	28.6	HLA-A*33:01		686	694	MSQYSRSTR	8.9	HLA-A*31:01
1030	1038	HLMSFPQAA	10.8	HLA-A*02:03		347	355	FASVYAWNR	94.2	HLA-A*31:01		960	968	WTAGLSSFA	8.9	HLA-A*68:02
880	888	FAMQMAYRF	11.5	HLA-B*53:01		168	176	FEYVSQPFL	14.8	HLA-B*40:01	8160588	7	15	LLMFLLTPT	9	HLA-A*02:03
476	484	WPLNDYGFY	11.7	HLA-B*35:01		1062	1070	FLHVTYVPA	7.6	HLA-A*02:03	8160725	227	235	SFKEYFNLR	9.1	HLA-A*33:01
403	411	GVIADYNYK	11.9	HLA-A*11:01		1062	1070	FLHVTYVPA	31.1	HLA-A*02:01	8160725	716	724	GLVNSSLFV	10	HLA-A*02:03
436	444	YNYKYRYLR	11.9	HLA-A*33:01		1062	1070	FLHVTYVPA	39.4	HLA-A*02:06	8160725	887	895	RSAIEDLLF	10	HLA-B*58:01
1042	1050	VVFLHVTYV	11.9	HLA-A*02:06		55	63	FLPFFSNVT	54	HLA-A*02:03	8160632	266	274	FSSRYVDLY	10.1	HLA-A*01:01
851	859	MIAAYTAAL	12.2	HLA-A*02:06		559	567	FLPFQQFGR	37.2	HLA-A*68:01		227	235	SFKEYFNLR	10.3	HLA-A*31:01
1002	1010	ASANLAATK	12.3	HLA-A*11:01		342	350	FNATRFASV	54.2	HLA-B*08:01	8160613	1074	1082	RLTTLNAFV	10.4	HLA-A*02:03
759	767	NTREVFAQV	12.4	HLA-A*68:02		342	350	FNATRFASV	93.4	HLA-A*68:02	8160613	1258	1266	TLLDLTYEM	10.4	HLA-A*02:06
1188	1196	YEQYIKWPW	12.4	HLA-B*44:02		133	141	FQFCNDPFL	4.2	HLA-A*02:06	8160812	237	245	CTFMYTYNI	11.1	HLA-A*68:02
851	859	MIAAYTAAL	12.5	HLA-A*02:01		133	141	FQFCNDPFL	9.4	HLA-A*02:01	8160812	317	325	KLQPLTFLL	11.1	HLA-A*32:01
860	868	VSGTATAGW	12.5	HLA-B*58:01		133	141	FQFCNDPFL	46.5	HLA-A*02:03	8160812	308	316	KAWAAFYVY	11.2	HLA-B*58:01
700	708	FSISITTEV	12.7	HLA-A*02:03		374	382	FSTFKCYGV	21.8	HLA-A*68:02	8161145	527	535	VSIVPSTVW	11.2	HLA-B*57:01
1071	1079	FPREGVFVF	12.8	HLA-B*53:01		374	382	FSTFKCYGV	59.8	HLA-A*02:06	8161145	321	329	LTFLLDFSV	11.3	HLA-A*68:02
106	114	TMNNKSQSV	13.5	HLA-A*02:03		718	726	FTISVTTEI	4.2	HLA-A*68:02	8160558	101	109	FVANYSQDV	11.4	HLA-A*02:03
1202	1210	FIAGLIAIV	13.7	HLA-A*68:02		718	726	FTISVTTEI	7.3	HLA-A*02:06	8160558	606	614	YSLYGVSGR	12	HLA-A*68:01
357	365	NSTFFSTFK	14	HLA-A*11:01		718	726	FTISVTTEI	16	HLA-A*02:03	8160558	617	625	FQNCTAVGV	12.2	HLA-A*02:03
1081	1089	GTSWFITQR	14.8	HLA-A*31:01		718	726	FTISVTTEI	48.4	HLA-A*02:01	8160558	1303	1311	FIAGLVALA	12.3	HLA-A*02:06
1155	1163	NASVVNIQK	14.9	HLA-A*68:01		392	400	FTNVYADSF	92.2	HLA-B*35:01	8160782	943	951	MEAAYTSSL	12.6	HLA-B*40:01
250	258	AAYFVGYLK	15	HLA-A*68:01		192	200	FVFKNIDGY	22.7	HLA-B*35:01	8160671	567	575	LQMGFGITV	12.9	HLA-A*02:01
998	1006	AEIRASANL	15.1	HLA-B*40:01		192	200	FVFKNIDGY	29.3	HLA-A*26:01	8160671	947	955	YTSSLLGSI	13.1	HLA-A*68:02
768	776	KQMYKTPTL	15.2	HLA-A*02:06		2	10	FVFLVLLPL	53.8	HLA-A*02:06		506	514	FLSDDRTEV	13.3	HLA-A*02:06
864	872	ATAGWTFGA	15.3	HLA-A*68:02		2	10	FVFLVLLPL	91.1	HLA-A*02:01		293	301	YSIIPHSIR	13.4	HLA-A*68:01
30	38	YTQHTSSMR	16.1	HLA-A*68:01		400	408	FVIRGDEVR	21.5	HLA-A*68:01		555	563	VASGSTVAM	13.4	HLA-B*35:01
744	752	QLNRALSGI	16.1	HLA-A*02:03		1095	1103	FVSNGTHWF	61	HLA-B*35:01		1090	1098	ESAALSAQL	13.4	HLA-A*68:02
1219	1227	MTSCCSCLK	16.3	HLA-A*11:01		339	347	GEVFNATRF	93	HLA-B*44:03	8160613	388	396	LLSGTPPQV	13.8	HLA-A*02:03
248	256	SAAAYFVGY	16.4	HLA-B*35:01		446	454	GGNYNYLYR	54	HLA-A*31:01	8160848	630	638	FVYDAYQNL	13.8	HLA-A*02:06
868	876	WTFGAGAAL	16.5	HLA-A*68:02		311	319	GIYQTSNFR	39.2	HLA-A*68:01		138	146	ATIRKIYPA	14	HLA-A*02:06
1188	1196	YEQYIKWPW	16.5	HLA-B*44:03		311	319	GIYQTSNFR	41.7	HLA-A*31:01		1184	1192	WSYTGSSFY	14.1	HLA-A*30:02
855	863	YTAALVSGT	16.7	HLA-A*68:02		757	765	GSFCTQLNR	44.4	HLA-A*11:01	8160696	1303	1311	FIAGLVALA	14.3	HLA-A*68:02
86	94	GIYFAATEK	17.6	HLA-A*11:01		757	765	GSFCTQLNR	47	HLA-A*31:01	8160696	465	473	SQFNYKQSF	14.9	HLA-B*15:01
664	672	SLLRSTSQK	17.6	HLA-A*03:01		757	765	GSFCTQLNR	89.6	HLA-A*68:01	8160696	933	941	KVLPPLMDV	14.9	HLA-A*02:06
958	966	VLNDILSRL	17.9	HLA-A*02:01		1099	1107	GTHWFVTQR	9.5	HLA-A*31:01	8160700, 8160701	69	77	ITYQGLFPY	15	HLA-A*11:01
803	811	LLFNKVTLA	18	HLA-A*02:01		1099	1107	GTHWFVTQR	14.5	HLA-A*68:01	8160700, 8160701	442	450	ILDYFSYPL	15.2	HLA-A*02:06
1036	1044	QAAPHGVVF	18.1	HLA-B*35:01		1099	1107	GTHWFVTQR	29.6	HLA-A*11:01	8160700, 8160701	7	15	LLMFLLTPT	15.6	HLA-A*02:01
330	338	NATKFPSVY	18.3	HLA-B*35:01		880	888	GTITSGWTF	36.9	HLA-B*58:01	8160884	480	488	ILATVPHNL	15.6	HLA-A*02:01
681	689	LGADSSIAY	18.4	HLA-B*35:01		880	888	GTITSGWTF	81.2	HLA-A*32:01	8160884	317	325	KLQPLTFLL	16	HLA-A*02:06
1190	1198	QYIKWPWYV	18.4	HLA-A*24:02		550	558	GVLTESNKK	76.5	HLA-A*11:01		845	853	SVRNLFASV	16.2	HLA-A*30:01
1081	1089	GTSWFITQR	18.8	HLA-A*11:01		89	97	GVYFASTEK	11.9	HLA-A*11:01	8161103	292	300	YYSIIPHSI	16.5	HLA-A*24:02
703	711	SITTEVMPV	19	HLA-A*02:03		89	97	GVYFASTEK	20.5	HLA-A*03:01	8161103	308	316	KAWAAFYVY	16.5	HLA-A*32:01
33	41	HTSSMRGVY	19.2	HLA-A*30:02		89	97	GVYFASTEK	70.9	HLA-A*68:01	8161103	686	694	MSQYSRSTR	16.5	HLA-A*68:01
224	232	LGINITNFR	19.4	HLA-A*68:01		89	97	GVYFASTEK	96.3	HLA-A*30:01	8161103	361	369	YSVSSFEAK	16.6	HLA-A*68:01
982	990	RLQSLQTYV	19.5	HLA-A*02:01		142	150	GVYYHKNNK	38.5	HLA-A*03:01	8160812	716	724	GLVNSSLFV	16.7	HLA-A*02:01
439	447	KYRYLRHGK	19.8	HLA-A*31:01		142	150	GVYYHKNNK	67.1	HLA-A*11:01	8160812	975	983	SIFYRLNGV	16.7	HLA-A*02:06
81	89	IPFKDGIYF	20.3	HLA-B*53:01		142	150	GVYYHKNNK	70.9	HLA-A*30:01	8160812	182	190	AFYCILEPR	16.8	HLA-A*31:01
86	94	GIYFAATEK	20.5	HLA-A*03:01		625	633	HADQLTPTW	14.8	HLA-B*58:01	8161115	665	673	KETKTHATL	16.9	HLA-B*40:01
673	681	SIVAYTMSL	20.9	HLA-A*02:03		625	633	HADQLTPTW	21.1	HLA-B*53:01	8161115	1303	1311	FIAGLVALA	16.9	HLA-A*02:01
846	854	LLTDDMIAA	20.9	HLA-A*02:03		1048	1056	HLMSFPQSA	9.6	HLA-A*02:03		1074	1082	RLTTLNAFV	17.1	HLA-A*02:01
878	886	IPFAMQMAY	20.9	HLA-B*53:01		1048	1056	HLMSFPQSA	43.1	HLA-A*02:01		633	641	DAYQNLVGY	17.5	HLA-B*35:01
768	776	KQMYKTPTL	21.2	HLA-A*32:01		69	77	HVSGTNGTK	40.3	HLA-A*68:01		893	901	LLFDKVTIA	17.5	HLA-A*02:01
1042	1050	VVFLHVTYV	21.2	HLA-A*02:01		712	720	IAIPTNFTI	22	HLA-B*58:01	8160581,8160558	743	751	STLTPRSVR	17.9	HLA-A*31:01
431	439	TSTGNYNYK	21.4	HLA-A*68:01		712	720	IAIPTNFTI	93.5	HLA-A*02:06	8160581,8160558	1127	1135	VVNAPNGLY	18	HLA-A*30:02
361	369	FSTFKCYGV	21.8	HLA-A*68:02		666	674	IGAGICASY	42.8	HLA-A*30:02	8160528	292	300	YYSIIPHSI	18.2	HLA-A*23:01
381	389	NVYADSFVV	22	HLA-A*02:06		896	904	IPFAMQMAY	2.8	HLA-B*35:01	8160884	630	638	FVYDAYQNL	18.2	HLA-A*02:03
852	860	IAAYTAALV	22.4	HLA-A*68:02		896	904	IPFAMQMAY	20.9	HLA-B*53:01	8160884	696	704	MLKRRDSTY	18.5	HLA-B*15:01
944	952	LVKQLSSNF	22.4	HLA-B*15:01		587	595	ITPCSFGGV	59.5	HLA-A*68:02		760	768	ASIAFNHPI	18.6	HLA-A*02:06
256	264	YLKPTTFML	22.6	HLA-A*02:06		235	243	ITRFQTLLA	14.3	HLA-A*30:01		740	748	DTPSTLTPR	19	HLA-A*68:01
115	123	IIINNSTNV	23	HLA-A*02:03		882	890	ITSGWTFGA	43.7	HLA-A*68:02	8160884	944	952	EAAYTSSLL	19.3	HLA-A*68:02
880	888	FAMQMAYRF	23.4	HLA-B*58:01		312	320	IYQTSNFRV	82.3	HLA-A*24:02		975	983	SIFYRLNGV	19.6	HLA-A*68:02
883	891	QMAYRFNGI	23.5	HLA-A*02:03		312	320	IYQTSNFRV	84	HLA-A*23:01		569	577	MGFGITVQY	19.8	HLA-B*35:01
233	241	AILTAFSPA	24	HLA-A*02:06		1086	1094	KAHFPREGV	63.1	HLA-A*30:01	8160950	38	46	TFFDKTWPR	19.9	HLA-A*68:01
716	724	TSVDCNMYI	24	HLA-A*68:02		378	386	KCYGVSPTK	57.2	HLA-A*30:01	8161145	7	15	LLMFLLTPT	20.1	HLA-A*02:06
558	566	FTDSVRDPK	24.5	HLA-A*68:01		417	425	KIADYNYKL	16.2	HLA-A*02:01	8160980	1147	1155	IEVVSAYGL	20.3	HLA-B*40:01
1042	1050	VVFLHVTYV	24.5	HLA-A*68:02		417	425	KIADYNYKL	17.9	HLA-A*02:06	8160980	373	381	SVVEQAEGV	20.6	HLA-A*68:02
797	805	RSFIEDLLF	24.6	HLA-B*57:01		417	425	KIADYNYKL	33.7	HLA-A*32:01	8160980	970	978	IPFAQSIFY	20.7	HLA-B*53:01
436	444	YNYKYRYLR	24.7	HLA-A*68:01		417	425	KIADYNYKL	67.8	HLA-A*02:03	8160980	1092	1100	AALSAQLAK	20.7	HLA-A*11:01
1047	1055	VTYVPSQER	24.7	HLA-A*68:01		202	210	KIYSKHTPI	27.2	HLA-A*30:01	8160768	3	11	HSVFLLMFL	21.5	HLA-A*68:02
631	639	TQAGCLIGA	25	HLA-A*02:06		202	210	KIYSKHTPI	30.1	HLA-A*32:01	8160768	621	629	TAVGVRQQR	21.7	HLA-A*68:01
246	254	GTSAAAYFV	25.3	HLA-A*68:02		202	210	KIYSKHTPI	30.8	HLA-A*02:03	8160768	69	77	ITYQGLFPY	22	HLA-A*30:02
149	157	HTMIFDNAF	25.6	HLA-B*35:01		182	190	KQGNFKNLR	16	HLA-A*31:01		567	575	LQMGFGITV	22.6	HLA-A*02:03
611	619	HADQLTPAW	25.8	HLA-B*53:01		786	794	KQIYKTPPI	10.3	HLA-A*02:06		617	625	FQNCTAVGV	23.3	HLA-A*02:01
673	681	SIVAYTMSL	26.3	HLA-A*02:06		786	794	KQIYKTPPI	37.2	HLA-A*32:01		1035	1043	KLASELSNT	23.3	HLA-A*02:03
809	817	TLADAGFMK	26.3	HLA-A*11:01		786	794	KQIYKTPPI	53.7	HLA-A*02:03		211	219	ATDCSDGNY	23.4	HLA-A*01:01
593	601	EVAVLYQDV	26.8	HLA-A*68:02		786	794	KQIYKTPPI	82.7	HLA-A*02:01		925	933	CAQYVAGYK	23.4	HLA-A*68:01
921	929	TTTSTALGK	27.5	HLA-A*11:01		786	794	KQIYKTPPI	88.7	HLA-A*30:01		497	505	YSYINKCSR	23.9	HLA-A*68:01
860	868	VSGTATAGW	27.6	HLA-B*57:01		964	972	KQLSSNFGA	67.6	HLA-A*02:06		683	691	SSTMSQYSR	24.3	HLA-A*68:01
707	715	EVMPVSMAK	27.7	HLA-A*11:01		97	105	KSNIIRGWI	77.3	HLA-A*30:01	8160608	1300	1308	WLGFIAGLV	24.3	HLA-A*02:03
224	232	LGINITNFR	28.5	HLA-A*31:01		458	466	KSNLKPFER	11.1	HLA-A*31:01	8160927,8160848	321	329	LTFLLDFSV	24.5	HLA-A*02:06
703	711	SITTEVMPV	28.8	HLA-A*02:06		150	158	KSWMESEFR	20.7	HLA-A*31:01	8160812	692	700	STRSMLKRR	25	HLA-A*31:01
1071	1079	FPREGVFVF	29	HLA-B*07:02		733	741	KTSVDCTMY	45.4	HLA-A*30:02	8160810	1184	1192	WSYTGSSFY	25	HLA-B*15:01
1077	1085	FVFNGTSWF	29.1	HLA-B*35:01		41	49	KVFRSSVLH	88.6	HLA-A*03:01	8161135	201	209	YTSFATYHT	25.6	HLA-A*68:02
155	163	NAFNCTFEY	29.2	HLA-A*68:01		878	886	LAGTITSGW	10.1	HLA-B*58:01	8160884	627	635	QQRFVYDAY	25.9	HLA-B*15:01
864	872	ATAGWTFGA	29.2	HLA-A*02:06		878	886	LAGTITSGW	39.2	HLA-B*57:01	8160884	401	409	RLVFTNCNY	26.2	HLA-B*15:01
404	412	VIADYNYKL	29.4	HLA-A*02:01		878	886	LAGTITSGW	67.7	HLA-B*53:01	8160884	756	764	EMRLASIAF	26.4	HLA-B*15:01
664	672	SLLRSTSQK	30.9	HLA-A*11:01		699	707	LGAENSVAY	15.9	HLA-B*35:01	8160820,8160558	69	77	ITYQGLFPY	26.7	HLA-A*32:01
431	439	TSTGNYNYK	31.2	HLA-A*11:01		922	930	LIANQFNSA	37.1	HLA-A*02:03	8161070, 8160643	101	109	FVANYSQDV	26.8	HLA-A*02:06
441	449	RYLRHGKLR	31.5	HLA-A*31:01		118	126	LIVNNATNV	54.5	HLA-A*02:03	8160608	1032	1040	ALSKLASEL	27.3	HLA-A*02:03
348	356	CVADYSVLY	31.7	HLA-B*35:01		241	249	LLALHRSYL	14.8	HLA-A*02:03	8161063	69	77	ITYQGLFPY	27.4	HLA-B*35:01
195	203	YVYKGYQPI	32	HLA-A*68:02		241	249	LLALHRSYL	22.2	HLA-B*08:01	8161063	497	505	YSYINKCSR	27.6	HLA-A*31:01
498	506	VLSFELLNA	32.7	HLA-A*02:03		821	829	LLFNKVTLA	4.6	HLA-A*02:03	8160772	1118	1126	GQGTHIVSF	27.6	HLA-B*15:01
694	702	IAIPTNFSI	32.8	HLA-B*58:01		821	829	LLFNKVTLA	18	HLA-A*02:01	8160772	448	456	YPLSMKSDL	27.8	HLA-B*07:02
876	884	LQIPFAMQM	32.9	HLA-B*15:01		821	829	LLFNKVTLA	55.8	HLA-A*02:06	8160772	1086	1094	LVRSESAAL	28.1	HLA-B*07:02
54	62	LTQDLFLPF	33.3	HLA-B*15:01		56	64	LPFFSNVTW	6.2	HLA-B*53:01	8160633, 8160632	869	877	FNLTLLEPV	28.2	HLA-A*02:06
851	859	MIAAYTAAL	33.5	HLA-B*35:01		56	64	LPFFSNVTW	24.6	HLA-B*35:01	8160633	794	802	YIQTTIQKV	28.3	HLA-A*02:03
348	356	CVADYSVLY	33.7	HLA-A*26:01		84	92	LPFNDGVYF	4.5	HLA-B*35:01	8161103	780	788	LSIPTNFSF	28.5	HLA-B*57:01
308	316	VPSGDVVRF	34.2	HLA-B*35:01		84	92	LPFNDGVYF	10.9	HLA-B*53:01	8161103	110	118	KQFANGFVV	28.8	HLA-A*02:01
1077	1085	FVFNGTSWF	34.2	HLA-B*15:01		24	32	LPPAYTNSF	36.9	HLA-B*35:01	8160852	845	853	SVRNLFASV	28.9	HLA-A*02:03
404	412	VIADYNYKL	34.3	HLA-A*02:06		861	869	LPPLLTDEM	84.7	HLA-B*35:01	8161106, 8160681	947	955	YTSSLLGSI	29	HLA-A*02:03
300	308	YQTSNFRVV	34.6	HLA-A*02:06		894	902	LQIPFAMQM	32.9	HLA-B*15:01	8160858, 8160884	11	19	LLTPTESYV	29.1	HLA-A*02:01
809	817	TLADAGFMK	34.8	HLA-A*68:01		894	902	LQIPFAMQM	39.7	HLA-A*02:06	8160858, 8160884	308	316	KAWAAFYVY	29.2	HLA-A*30:02
769	777	QMYKTPTLK	35	HLA-A*11:01		865	873	LTDEMIAQY	5.4	HLA-A*01:01	8160681	1309	1317	ALALCVFFI	29.2	HLA-A*02:01
700	708	FSISITTEV	36.5	HLA-A*02:01		962	970	LVKQLSSNF	22.4	HLA-B*15:01		965	973	SSFAAIPFA	29.4	HLA-A*30:01
847	855	LTDDMIAAY	37.2	HLA-B*35:01		869	877	MIAQYTSAL	9.3	HLA-A*02:03		69	77	ITYQGLFPY	30.3	HLA-B*15:01
921	929	TTTSTALGK	37.3	HLA-A*68:01		869	877	MIAQYTSAL	19.8	HLA-A*68:02	8160884	668	676	KTHATLFGS	30.5	HLA-A*30:01
420	428	VLAWNTRNI	38.3	HLA-A*02:03		869	877	MIAQYTSAL	48.6	HLA-B*35:01	8160884	964	972	LSSFAAIPF	30.7	HLA-B*58:01
344	352	KISNCVADY	38.4	HLA-A*30:02		869	877	MIAQYTSAL	57.9	HLA-A*02:06	8160884	1184	1192	WSYTGSSFY	30.7	HLA-B*35:01
620	628	RIYSTGNNV	39.1	HLA-A*02:03		869	877	MIAQYTSAL	63.6	HLA-B*07:02	8160884	1013	1021	TTTNEAFHK	30.8	HLA-A*11:01
298	306	GIYQTSNFR	39.2	HLA-A*68:01		869	877	MIAQYTSAL	71.1	HLA-B*15:01	8160884	373	381	SVVEQAEGV	31.2	HLA-A*02:06
611	619	HADQLTPAW	39.4	HLA-B*58:01		869	877	MIAQYTSAL	80.4	HLA-B*08:01	8160884	401	409	RLVFTNCNY	31.2	HLA-A*30:02
876	884	LQIPFAMQM	39.7	HLA-A*02:06		869	877	MIAQYTSAL	82.1	HLA-A*02:01	8160884	952	960	LGSIAGVGW	32.5	HLA-B*58:01
195	203	YVYKGYQPI	39.8	HLA-A*02:01		697	705	MSLGAENSV	66.1	HLA-A*68:02	8160558	780	788	LSIPTNFSF	32.7	HLA-B*15:01
659	667	SYHTVSLLR	40.3	HLA-A*31:01		122	130	NATNVVIKV	48.5	HLA-A*68:02	8160608	498	506	SYINKCSRF	32.9	HLA-A*24:02
487	495	TGIGYQPYR	40.6	HLA-A*68:01		343	351	NATRFASVY	18.5	HLA-B*35:01	8160613	148	156	MLGSSVGNF	33	HLA-B*15:01
880	888	FAMQMAYRF	40.9	HLA-A*23:01		501	509	NGVGYQPYR	58.9	HLA-A*68:01		152	160	SVGNFSDGK	33.2	HLA-A*11:01
1194	1202	WPWYVWLGF	40.9	HLA-B*35:01		370	378	NSASFSTFK	4.3	HLA-A*68:01	8161145	315	323	VYKLQPLTF	33.2	HLA-A*24:02
298	306	GIYQTSNFR	41.7	HLA-A*31:01		370	378	NSASFSTFK	10	HLA-A*11:01	8161145	996	1004	LIANKFNQA	33.8	HLA-A*02:03
430	438	ATSTGNYNY	41.8	HLA-A*30:02		658	666	NSYECDIPI	34.6	HLA-A*68:02	8160528	178	186	TLLRAFYCI	33.9	HLA-A*02:06
432	440	STGNYNYKY	42.2	HLA-A*30:02		777	785	NTQEVFAQV	5.2	HLA-A*68:02	8160941	1013	1021	TTTNEAFHK	33.9	HLA-A*68:01
495	503	RVVVLSFEL	42.2	HLA-A*32:01		777	785	NTQEVFAQV	56.5	HLA-A*02:06	8160941	498	506	SYINKCSRF	34.2	HLA-A*23:01
1167	1175	RLNEVAKNL	42.3	HLA-A*02:03		394	402	NVYADSFVI	32.2	HLA-A*68:02	8160671, 8160782	743	751	STLTPRSVR	34.2	HLA-A*68:01
652	660	IGAGICASY	42.8	HLA-A*30:02		450	458	NYLYRLFRK	54.2	HLA-A*33:01	8160848	138	146	ATIRKIYPA	34.9	HLA-A*02:03
250	258	AAYFVGYLK	43	HLA-A*03:01		450	458	NYLYRLFRK	98.6	HLA-A*31:01	8160848	975	983	SIFYRLNGV	35.3	HLA-A*02:01
336	344	SVYAWERKK	43	HLA-A*03:01		448	456	NYNYLYRLF	20.5	HLA-A*24:02	80160925,8160848	786	794	FSFGVTQEY	35.4	HLA-B*15:01
352	360	YSVLYNSTF	43	HLA-B*15:01		448	456	NYNYLYRLF	20.7	HLA-A*23:01	80160925,8160848	315	323	VYKLQPLTF	35.6	HLA-A*23:01
846	854	LLTDDMIAA	43.4	HLA-A*02:06		897	905	PFAMQMAYR	83.6	HLA-A*33:01	8160884	655	663	VSVPVSVIY	35.9	HLA-B*58:01
862	870	GTATAGWTF	43.8	HLA-B*58:01		57	65	PFFSNVTWF	86	HLA-A*23:01		388	396	LLSGTPPQV	36	HLA-A*02:01
1030	1038	HLMSFPQAA	44.2	HLA-A*02:01		787	795	QIYKTPPIK	44.2	HLA-A*03:01		163	171	RFFNHTLVL	36.2	HLA-A*23:01
739	747	GSFCTQLNR	44.4	HLA-A*11:01		787	795	QIYKTPPIK	92.2	HLA-A*11:01		716	724	GLVNSSLFV	36.3	HLA-A*02:06
957	965	SVLNDILSR	44.4	HLA-A*11:01		762	770	QLNRALTGI	15.9	HLA-A*02:03	8161069	1289	1297	YTYYNKWPW	36.3	HLA-B*53:01
947	955	QLSSNFGAI	44.6	HLA-A*02:03		965	973	QLSSNFGAI	44.6	HLA-A*02:03		683	691	SSTMSQYSR	36.6	HLA-A*31:01
846	854	LLTDDMIAA	44.8	HLA-A*02:01		901	909	QMAYRFNGI	23.5	HLA-A*02:03	8160884	423	431	FTCSQISPA	36.9	HLA-A*02:06
336	344	SVYAWERKK	44.9	HLA-A*11:01		321	329	QPTESIVRF	50.2	HLA-B*35:01	8161121	954	962	SIAGVGWTA	36.9	HLA-A*02:06
764	772	FAQVKQMYK	45	HLA-A*68:01		1054	1062	QSAPHGVVF	86.3	HLA-B*15:01	8160647	178	186	TLLRAFYCI	37.1	HLA-A*02:01
248	256	SAAAYFVGY	45.4	HLA-B*15:01		677	685	QTNSPRRAR	45.4	HLA-A*31:01	8160528, 8161047	686	694	MSQYSRSTR	37.3	HLA-A*33:01
116	124	IINNSTNVV	46.2	HLA-A*02:03		677	685	QTNSPRRAR	97	HLA-A*68:01	8160528,8161047	760	768	ASIAFNHPI	37.6	HLA-A*32:01
233	241	AILTAFSPA	46.5	HLA-A*02:03		1014	1022	RAAEIRASA	84.8	HLA-A*30:01	8160744	926	934	AQYVAGYKV	37.8	HLA-A*02:06
739	747	GSFCTQLNR	47	HLA-A*31:01		683	691	RARSVASQS	26.4	HLA-A*30:01		882	890	GSRSARSAI	38	HLA-A*30:01
965	973	RLDKVEAEV	47.2	HLA-A*02:01		357	365	RISNCVADY	28.6	HLA-A*30:02	8160671	1136	1144	FMHVGYYPS	38.2	HLA-A*02:03
673	681	SIVAYTMSL	47.5	HLA-A*02:01		983	991	RLDKVEAEV	47.2	HLA-A*02:01	8160967	1036	1044	LASELSNTF	38.3	HLA-B*53:01
715	723	KTSVDCNMY	47.8	HLA-A*30:02		454	462	RLFRKSNLK	5.6	HLA-A*03:01	8160970,8160848	546	554	SPLEGGGWL	38.5	HLA-B*07:02
155	163	NAFNCTFEY	47.9	HLA-B*53:01		454	462	RLFRKSNLK	16.5	HLA-A*30:01	8160970,8160848	361	369	YSVSSFEAK	39.4	HLA-A*11:01
289	297	SVKSFEIDK	48.3	HLA-A*11:01		454	462	RLFRKSNLK	27.4	HLA-A*11:01	8160970,8160848	1327	1335	CMGKLKCNR	39.4	HLA-A*31:01
659	667	SYHTVSLLR	48.3	HLA-A*33:01		454	462	RLFRKSNLK	33.9	HLA-A*31:01	8160970,8160848	760	768	ASIAFNHPI	39.5	HLA-A*68:02
59	67	FLPFYSNVT	48.5	HLA-A*02:03		1000	1008	RLQSLQTYV	8.8	HLA-A*02:03	8160823	317	325	KLQPLTFLL	39.7	HLA-A*02:03
94	102	KSNVVRGWV	48.5	HLA-A*30:01		1000	1008	RLQSLQTYV	19.5	HLA-A*02:01	8160823	116	124	FVVRIGAAA	39.8	HLA-A*68:02
246	254	GTSAAAYFV	48.6	HLA-A*02:06		1000	1008	RLQSLQTYV	60.1	HLA-A*02:06	8160823	964	972	LSSFAAIPF	39.8	HLA-B*35:01
396	404	QIAPGQTGV	48.7	HLA-A*02:03		815	823	RSFIEDLLF	7.5	HLA-B*58:01	8160772	615	623	GVFQNCTAV	39.9	HLA-A*02:03
590	598	ASSEVAVLY	49.2	HLA-A*30:02		815	823	RSFIEDLLF	24.6	HLA-B*57:01	8160772	142	150	KIYPAFMLG	40.1	HLA-A*30:01
308	316	VPSGDVVRF	49.4	HLA-B*53:01		815	823	RSFIEDLLF	62.7	HLA-A*32:01	8160772	630	638	FVYDAYQNL	40.6	HLA-A*68:02
387	395	FVVKGDDVR	50.6	HLA-A*68:01		685	693	RSVASQSII	64.1	HLA-B*58:01	8160986	110	118	KQFANGFVV	40.7	HLA-A*32:01
903	911	KQIANQFNK	50.6	HLA-A*11:01		509	517	RVVVLSFEL	42.2	HLA-A*32:01		833	841	QALHGANLR	40.8	HLA-A*68:01
250	258	AAYFVGYLK	51.9	HLA-A*30:01		509	517	RVVVLSFEL	99.8	HLA-A*02:06		633	641	DAYQNLVGY	40.9	HLA-A*26:01
815	823	FMKQYGECL	52.4	HLA-B*08:01		634	642	RVYSTGSNV	30.4	HLA-A*30:01	8161115	199	207	NSYTSFATY	41.3	HLA-A*30:02
696	704	IPTNFSISI	53.3	HLA-B*53:01		634	642	RVYSTGSNV	48.3	HLA-A*02:03	8161115	857	865	QSSPIIPGF	41.4	HLA-B*58:01
1103	1111	FVSGNCDVV	55.1	HLA-A*02:03		162	170	SANNCTFEY	14.1	HLA-B*35:01	8160812	346	354	QLHCSYESF	41.6	HLA-B*15:01
868	876	WTFGAGAAL	55.2	HLA-A*02:06		162	170	SANNCTFEY	47.6	HLA-A*30:02	8160812	954	962	SIAGVGWTA	42	HLA-A*02:03
195	203	YVYKGYQPI	55.3	HLA-A*32:01		691	699	SIIAYTMSL	10.8	HLA-A*02:06	8160986,8160558	780	788	LSIPTNFSF	42.3	HLA-B*35:01
954	962	AISSVLNDI	55.3	HLA-A*02:03		691	699	SIIAYTMSL	11.8	HLA-A*02:03	8160986,8160558	308	316	KAWAAFYVY	42.4	HLA-B*57:01
803	811	LLFNKVTLA	55.8	HLA-A*02:06		691	699	SIIAYTMSL	17	HLA-A*02:01	8160986,8160558	438	446	YSSLILDYF	42.4	HLA-B*58:01
764	772	FAQVKQMYK	56.3	HLA-A*11:01		691	699	SIIAYTMSL	29.5	HLA-A*32:01	8160986,8160558	199	207	NSYTSFATY	43.3	HLA-B*35:01
590	598	ASSEVAVLY	56.9	HLA-B*58:01		691	699	SIIAYTMSL	50.8	HLA-A*68:02	8160986,8160558	245	253	ITEDEILEW	43.3	HLA-B*58:01
188	196	KNKDGFLYV	57.3	HLA-A*30:01		937	945	SLSSTASAL	33.8	HLA-A*02:03	8160869, 8160643	1074	1082	RLTTLNAFV	43.4	HLA-A*02:06
1077	1085	FVFNGTSWF	57.5	HLA-A*26:01		680	688	SPRRARSVA	7	HLA-B*07:02	8160528,8161047	1042	1050	NTFGAISAS	43.6	HLA-A*68:02
1047	1055	VTYVPSQER	58.3	HLA-A*31:01		254	262	SSSGWTAGA	55.9	HLA-A*68:02	8161063	423	431	FTCSQISPA	43.9	HLA-A*02:03
851	859	MIAAYTAAL	58.7	HLA-B*15:01		939	947	SSTASALGK	20.8	HLA-A*11:01	8160869, 8160643	964	972	LSSFAAIPF	44.2	HLA-B*15:01
159	167	CTFEYISDA	59.8	HLA-A*68:02		940	948	STASALGKL	67.7	HLA-A*68:02	8160643	138	146	ATIRKIYPA	44.4	HLA-A*68:02
361	369	FSTFKCYGV	59.8	HLA-A*02:06		50	58	STQDLFLPF	49.8	HLA-B*15:01	8161035, 8161037	308	316	KAWAAFYVY	44.4	HLA-B*35:01
982	990	RLQSLQTYV	60.1	HLA-A*02:06		50	58	STQDLFLPF	62.6	HLA-A*32:01	8161035, 8161037	681	689	HISSTMSQY	44.6	HLA-A*30:02
1083	1091	SWFITQRNF	60.1	HLA-A*23:01		704	712	SVAYSNNSI	25.5	HLA-A*68:02	8160558	324	332	LLDFSVDGY	45	HLA-A*01:01
445	453	HGKLRPFER	60.9	HLA-A*31:01		975	983	SVLNDILSR	44.4	HLA-A*11:01	8161039	138	146	ATIRKIYPA	45.1	HLA-A*30:01
348	356	CVADYSVLY	61.5	HLA-A*68:01		975	983	SVLNDILSR	78.2	HLA-A*68:01	8161039	69	77	ITYQGLFPY	45.3	HLA-B*58:01
1103	1111	FVSGNCDVV	62.3	HLA-A*02:06		366	374	SVLYNSASF	59.5	HLA-B*15:01	8161145	954	962	SIAGVGWTA	45.4	HLA-A*68:02
797	805	RSFIEDLLF	62.7	HLA-A*32:01		366	374	SVLYNSASF	81.8	HLA-A*32:01	8161145	10	18	FLLTPTESY	45.8	HLA-B*15:01
762	770	EVFAQVKQM	62.8	HLA-A*26:01		721	729	SVTTEILPV	21.2	HLA-A*02:06		310	318	WAAFYVYKL	45.8	HLA-A*68:02
897	905	VLYENQKQI	63.6	HLA-A*02:03	47479	721	729	SVTTEILPV	41.6	HLA-A*02:03	8161042	1079	1087	NAFVAQQLV	45.8	HLA-A*68:02
971	979	AEVQIDRLI	63.9	HLA-B*44:02	47479	721	729	SVTTEILPV	95	HLA-A*68:02	8161042	603	611	CVEYSLYGV	46.1	HLA-A*68:02
998	1006	AEIRASANL	63.9	HLA-B*44:03	47479	349	357	SVYAWNRKR	11.7	HLA-A*31:01		56	64	IIYPQGRTY	46.4	HLA-B*15:01
381	389	NVYADSFVV	64.4	HLA-A*02:01	47479	349	357	SVYAWNRKR	19.6	HLA-A*68:01		293	301	YSIIPHSIR	46.5	HLA-A*31:01
149	157	HTMIFDNAF	65.4	HLA-B*15:01	47479	349	357	SVYAWNRKR	60.2	HLA-A*33:01		691	699	RSTRSMLKR	46.6	HLA-A*31:01
590	598	ASSEVAVLY	66	HLA-A*01:01		259	267	TAGAAAYYV	41.8	HLA-A*68:02	8161063	155	163	NFSDGKMGR	46.9	HLA-A*33:01
940	948	ALNTLVKQL	66.4	HLA-A*02:03		827	835	TLADAGFIK	34.6	HLA-A*11:01	8160772	1295	1303	WPWYIWLGF	47.2	HLA-B*35:01
946	954	KQLSSNFGA	67.6	HLA-A*02:06		827	835	TLADAGFIK	67.8	HLA-A*68:01	8160772	1306	1314	GLVALALCV	47.4	HLA-A*02:01
958	966	VLNDILSRL	67.7	HLA-A*02:06		302	310	TLKSFTVEK	21.8	HLA-A*11:01	8161006	1136	1144	FMHVGYYPS	47.8	HLA-A*02:06
644	652	TSYECDIPI	67.9	HLA-A*68:02		302	310	TLKSFTVEK	27.9	HLA-A*03:01	8161006	1264	1272	YEMLSLQQV	48	HLA-B*40:01
971	979	AEVQIDRLI	67.9	HLA-B*44:03		302	310	TLKSFTVEK	43.3	HLA-A*30:01	8161006	893	901	LLFDKVTIA	49.6	HLA-A*02:06
248	256	SAAAYFVGY	68.4	HLA-A*30:02		302	310	TLKSFTVEK	72.8	HLA-A*68:01	8161006	965	973	SSFAAIPFA	49.9	HLA-A*02:06
329	337	FNATKFPSV	69.6	HLA-A*02:06		240	248	TLLALHRSY	78.5	HLA-B*15:01	8161063	112	120	FANGFVVRI	50	HLA-A*68:02
45	53	EIFRSDTLY	71.3	HLA-A*26:01		604	612	TSNQVAVLY	73.1	HLA-A*01:01	8161074	423	431	FTCSQISPA	50.3	HLA-A*68:02
487	495	TGIGYQPYR	71.7	HLA-A*31:01		604	612	TSNQVAVLY	96.8	HLA-A*30:02	8161074	630	638	FVYDAYQNL	50.5	HLA-A*02:01
629	637	FQTQAGCLI	71.9	HLA-A*02:06		734	742	TSVDCTMYI	13.9	HLA-A*68:02	8160810	381	389	VECDFSPLL	50.7	HLA-B*40:01
621	629	IYSTGNNVF	72.3	HLA-A*24:02		19	27	TTRTQLPPA	11.8	HLA-A*30:01		199	207	NSYTSFATY	51.1	HLA-B*15:01
1219	1227	MTSCCSCLK	72.7	HLA-A*03:01		687	695	VASQSIIAY	6.7	HLA-B*35:01	8160986,8160558	284	292	LPVYDTIKY	51.5	HLA-B*53:01
155	163	NAFNCTFEY	72.8	HLA-A*30:02		687	695	VASQSIIAY	71.5	HLA-B*15:01	8160986,8160558	101	109	FVANYSQDV	51.9	HLA-A*68:02
348	356	CVADYSVLY	73	HLA-A*01:01		445	453	VGGNYNYLY	80.6	HLA-A*30:02	8160848	1201	1209	NTKYVAPQV	52	HLA-A*68:02
1199	1207	WLGFIAGLI	73	HLA-A*02:03		976	984	VLNDILSRL	5.3	HLA-A*02:03	8161039	279	287	FQFATLPVY	52.1	HLA-B*35:01
54	62	LTQDLFLPF	73.3	HLA-B*35:01		976	984	VLNDILSRL	17.9	HLA-A*02:01	8161039	1307	1315	LVALALCVF	53.2	HLA-B*15:01
998	1006	AEIRASANL	73.3	HLA-B*44:02		976	984	VLNDILSRL	67.7	HLA-A*02:06	8161039	442	450	ILDYFSYPL	53.3	HLA-A*02:03
703	711	SITTEVMPV	73.4	HLA-A*02:01		512	520	VLSFELLHA	29.8	HLA-A*02:03		116	124	FVVRIGAAA	55.3	HLA-A*02:03
1002	1010	ASANLAATK	73.5	HLA-A*30:01		915	923	VLYENQKLI	69.5	HLA-A*02:03	8160643	526	534	CVSIVPSTV	55.3	HLA-A*68:02
1044	1052	FLHVTYVPS	73.5	HLA-A*02:03		62	70	VTWFHAIHV	39.4	HLA-A*02:06		111	119	QFANGFVVR	55.6	HLA-A*33:01
354	362	VLYNSTFFS	74.1	HLA-A*02:01		62	70	VTWFHAIHV	66.7	HLA-A*68:02		972	980	FAQSIFYRL	55.6	HLA-A*02:06
620	628	RIYSTGNNV	74.2	HLA-A*30:01		1065	1073	VTYVPAQEK	18.5	HLA-A*11:01	8160725	182	190	AFYCILEPR	55.8	HLA-A*33:01
524	532	CVNFNFNGL	75	HLA-A*68:02		1065	1073	VTYVPAQEK	38	HLA-A*03:01	8160725	1070	1078	LINGRLTTL	55.8	HLA-A*02:03
1153	1161	GINASVVNI	75.3	HLA-A*02:03		1060	1068	VVFLHVTYV	9.3	HLA-A*02:03	8160950	18	26	YVDVGPDSV	55.9	HLA-A*02:06
1068	1076	KAYFPREGV	75.4	HLA-A*30:01		1060	1068	VVFLHVTYV	11.9	HLA-A*02:06	8160950	163	171	RFFNHTLVL	55.9	HLA-A*32:01
396	404	QIAPGQTGV	75.8	HLA-A*68:02		1060	1068	VVFLHVTYV	21.2	HLA-A*02:01	8160950	223	231	ASLNSFKEY	57	HLA-A*30:02
815	823	FMKQYGECL	75.8	HLA-A*02:03		1060	1068	VVFLHVTYV	24.5	HLA-A*68:02	8160950	559	567	STVAMTEQL	57.5	HLA-A*68:02
403	411	GVIADYNYK	76.7	HLA-A*68:01		395	403	VYADSFVIR	97.6	HLA-A*33:01		1122	1130	HIVSFVVNA	57.5	HLA-A*68:02
352	360	YSVLYNSTF	76.8	HLA-B*58:01		635	643	VYSTGSNVF	60	HLA-A*24:02	8161131,816115	1251	1259	SLTQINTTL	57.7	HLA-A*02:03
673	681	SIVAYTMSL	77.5	HLA-A*32:01		36	44	VYYPDKVFR	27	HLA-A*31:01	8161135	634	642	AYQNLVGYY	57.8	HLA-A*30:02
957	965	SVLNDILSR	78.2	HLA-A*68:01		36	44	VYYPDKVFR	77.3	HLA-A*33:01	8161135	262	270	GVHLFSSRY	57.9	HLA-A*30:02
1103	1111	FVSGNCDVV	78.5	HLA-A*68:02		152	160	WMESEFRVY	82.1	HLA-B*15:01	8160812	491	499	ITKPLKYSY	57.9	HLA-A*30:02
381	389	NVYADSFVV	78.8	HLA-A*02:03		258	266	WTAGAAAYY	9.9	HLA-A*26:01	8161063	786	794	FSFGVTQEY	58.7	HLA-A*30:02
68	76	GFHTINHTF	79	HLA-A*23:01		258	266	WTAGAAAYY	27.4	HLA-A*68:01	8161063	1036	1044	LASELSNTF	58.9	HLA-B*58:01
115	123	IIINNSTNV	79.6	HLA-A*02:06		258	266	WTAGAAAYY	31.1	HLA-A*01:01	8161063	1275	1283	ALNESYIDL	59	HLA-A*02:03
851	859	MIAAYTAAL	80	HLA-B*08:01		258	266	WTAGAAAYY	36.4	HLA-A*30:02	8161063	1171	1179	YFIKTNNTR	59.4	HLA-A*33:01
149	157	HTMIFDNAF	80.1	HLA-A*32:01		258	266	WTAGAAAYY	39.7	HLA-B*35:01	8161063	533	541	TVWEDGDYY	60.1	HLA-B*35:01
851	859	MIAAYTAAL	80.2	HLA-B*07:02		258	266	WTAGAAAYY	65.7	HLA-B*15:01	8161063	69	77	ITYQGLFPY	60.4	HLA-A*03:01
434	442	GNYNYKYRY	80.9	HLA-A*30:02		886	894	WTFGAGAAL	16.5	HLA-A*68:02	8160884	786	794	FSFGVTQEY	60.4	HLA-B*58:01
379	387	FSNVYADSF	82	HLA-B*35:01		886	894	WTFGAGAAL	55.2	HLA-A*02:06	8160884	786	794	FSFGVTQEY	60.8	HLA-A*68:01
4	12	FLLFLTLTS	82.2	HLA-A*02:01		489	497	YFPLQSYGF	54.2	HLA-A*24:02	8161156,8160848	171	179	LLPDGCGTL	60.9	HLA-A*02:03
299	307	IYQTSNFRV	82.3	HLA-A*24:02		489	497	YFPLQSYGF	66.6	HLA-A*23:01	8161156,8160848	1184	1192	WSYTGSSFY	60.9	HLA-A*01:01
352	360	YSVLYNSTF	82.6	HLA-B*35:01		495	503	YGFQPTNGV	91.6	HLA-A*68:02		1189	1197	SSFYAPEPI	61.1	HLA-A*68:02
289	297	SVKSFEIDK	83.1	HLA-A*30:01		269	277	YLQPRTFLL	4.1	HLA-A*02:01	8161063	1306	1314	GLVALALCV	61.1	HLA-A*02:03
400	408	GQTGVIADY	83.1	HLA-B*15:01		269	277	YLQPRTFLL	7.8	HLA-A*02:03	8161063	1272	1280	VVKALNESY	61.2	HLA-B*15:01
919	927	SLTTTSTAL	83.2	HLA-A*02:03		269	277	YLQPRTFLL	9.1	HLA-A*02:06	8161063	689	697	YSRSTRSML	61.5	HLA-B*07:02
879	887	PFAMQMAYR	83.6	HLA-A*33:01		269	277	YLQPRTFLL	23.9	HLA-B*08:01	8161063	762	770	IAFNHPIQV	62.2	HLA-A*02:06
299	307	IYQTSNFRV	84	HLA-A*23:01		369	377	YNSASFSTF	83.5	HLA-B*15:01	8161145	769	777	QVDQLNSSY	62.3	HLA-A*01:01
1002	1010	ASANLAATK	84.5	HLA-A*03:01		449	457	YNYLYRLFR	11.5	HLA-A*31:01	80160925,8160848	1014	1022	TTNEAFHKV	62.7	HLA-A*02:06
558	566	FTDSVRDPK	84.8	HLA-A*11:01		449	457	YNYLYRLFR	14.7	HLA-A*33:01	80160925,8160848	1258	1266	TLLDLTYEM	63.6	HLA-A*02:03
996	1004	RAAEIRASA	84.8	HLA-A*30:01		449	457	YNYLYRLFR	20.6	HLA-A*68:01	80160925,8160848	854	862	KSSQSSPII	64.4	HLA-B*58:01
40	48	VYYPDEIFR	85.9	HLA-A*31:01		612	620	YQDVNCTEV	18.5	HLA-A*02:06		179	187	LLRAFYCIL	64.6	HLA-B*08:01
885	893	AYRFNGIGV	86.6	HLA-A*30:01		612	620	YQDVNCTEV	74.3	HLA-A*02:01	8161115	740	748	DTPSTLTPR	64.9	HLA-A*33:01
739	747	GSFCTQLNR	89.6	HLA-A*68:01		160	168	YSSANNCTF	33.1	HLA-B*58:01	8160812	237	245	CTFMYTYNI	65.2	HLA-A*32:01
673	681	SIVAYTMSL	89.7	HLA-A*68:02		160	168	YSSANNCTF	33.7	HLA-B*35:01	8160812	879	887	ISTGSRSAR	65.5	HLA-A*31:01
1174	1182	NLNESLIDL	90.6	HLA-A*02:03		160	168	YSSANNCTF	88	HLA-B*15:01	8160812	1134	1142	LYFMHVGYY	65.5	HLA-A*30:02
686	694	SIAYSNNTI	91.5	HLA-A*68:02		28	36	YTNSFTRGV	7.1	HLA-A*68:02		288	296	DTIKYYSII	65.7	HLA-A*68:02
348	356	CVADYSVLY	91.6	HLA-A*30:02		28	36	YTNSFTRGV	29.5	HLA-A*02:03		309	317	AWAAFYVYK	65.8	HLA-A*31:01
250	258	AAYFVGYLK	91.7	HLA-A*31:01		28	36	YTNSFTRGV	60.8	HLA-A*02:06		1049	1057	ASIGDIIQR	65.9	HLA-A*68:01
76	84	FGNPVIPFK	92.4	HLA-A*68:01		873	881	YTSALLAGT	23.5	HLA-A*68:02	8160884	1309	1317	ALALCVFFI	65.9	HLA-A*02:03
151	159	MIFDNAFNC	92.4	HLA-A*02:06		265	273	YYVGYLQPR	18.4	HLA-A*33:01	8161063	947	955	YTSSLLGSI	66.3	HLA-A*02:06
541	549	SSKRFQPFQ	92.6	HLA-A*30:01		265	273	YYVGYLQPR	55	HLA-A*31:01	8161063	751	759	RSVPGEMRL	68.8	HLA-B*58:01
457	465	NVPFSPDGK	93.2	HLA-A*68:01								10	18	FLLTPTESY	70.8	HLA-B*35:01
856	864	TAALVSGTA	93.4	HLA-A*68:02								681	689	HISSTMSQY	71.3	HLA-A*26:01
694	702	IAIPTNFSI	94.7	HLA-A*02:06								373	381	SVVEQAEGV	71.5	HLA-A*02:03
768	776	KQMYKTPTL	94.8	HLA-A*02:01								598	606	SQLGNCVEY	71.5	HLA-B*15:01
33	41	HTSSMRGVY	96.4	HLA-B*15:01								887	895	RSAIEDLLF	72.1	HLA-B*57:01
326	334	GEVFNATKF	97.5	HLA-B*44:03								720	728	SSLFVEDCK	72.5	HLA-A*11:01
45	53	EIFRSDTLY	98.5	HLA-A*68:01								396	404	VYNFKRLVF	73.2	HLA-A*24:02
938	946	AQALNTLVK	98.7	HLA-A*11:01								11	19	LLTPTESYV	73.8	HLA-A*02:06
1030	1038	HLMSFPQAA	99.1	HLA-A*02:06								235	243	RNCTFMYTY	74.6	HLA-A*30:02
334	342	FPSVYAWER	99.5	HLA-A*33:01								780	788	LSIPTNFSF	75	HLA-A*32:01
495	503	RVVVLSFEL	99.8	HLA-A*02:06								110	118	KQFANGFVV	76.2	HLA-A*02:03
												615	623	GVFQNCTAV	76.7	HLA-A*02:06
												794	802	YIQTTIQKV	76.8	HLA-A*02:06
												299	307	SIRSIQSDR	77.2	HLA-A*31:01
												1049	1057	ASIGDIIQR	77.5	HLA-A*11:01
												526	534	CVSIVPSTV	78.1	HLA-A*02:03
												163	171	RFFNHTLVL	78.2	HLA-A*30:01
												1266	1274	MLSLQQVVK	78.7	HLA-A*03:01
												112	120	FANGFVVRI	79.7	HLA-A*02:06
												569	577	MGFGITVQY	80.6	HLA-A*30:02
												933	941	KVLPPLMDV	80.7	HLA-A*02:01
												737	745	ALPDTPSTL	80.8	HLA-A*02:03
												666	674	ETKTHATLF	81.2	HLA-A*26:01
												925	933	CAQYVAGYK	81.4	HLA-A*11:01
												660	668	SVIYDKETK	82.6	HLA-A*68:01
												1136	1144	FMHVGYYPS	82.7	HLA-A*02:01
												267	275	SSRYVDLYG	83.2	HLA-A*30:01
												67	75	ITITYQGLF	83.5	HLA-B*58:01
												1256	1264	NTTLLDLTY	84.1	HLA-B*35:01
												1122	1130	HIVSFVVNA	85.5	HLA-A*02:03
												116	124	FVVRIGAAA	86.4	HLA-A*02:06
												1126	1134	FVVNAPNGL	86.9	HLA-A*68:02
												912	920	CMQQGPASA	87	HLA-A*02:03
												69	77	ITYQGLFPY	87.2	HLA-A*68:01
												972	980	FAQSIFYRL	87.6	HLA-A*68:02
												1142	1150	YPSNHIEVV	87.6	HLA-B*35:01
												606	614	YSLYGVSGR	89.2	HLA-A*31:01
												237	245	CTFMYTYNI	89.4	HLA-A*02:06
												480	488	ILATVPHNL	89.7	HLA-A*02:06
												321	329	LTFLLDFSV	89.8	HLA-A*02:01
												111	119	QFANGFVVR	90.1	HLA-A*31:01
												161	169	MGRFFNHTL	90.2	HLA-A*30:01
												879	887	ISTGSRSAR	90.6	HLA-A*68:01
												91	99	HATGTTPQK	90.9	HLA-A*68:01
												163	171	RFFNHTLVL	91	HLA-A*24:02
												101	109	FVANYSQDV	91.3	HLA-A*02:01
												409	417	YNLTKLLSL	91.3	HLA-B*08:01
												553	561	WLVASGSTV	91.9	HLA-A*02:06
												627	635	QQRFVYDAY	92.2	HLA-A*30:02
												396	404	VYNFKRLVF	93	HLA-A*23:01
												1192	1200	YAPEPITSL	93.3	HLA-A*02:06
												1289	1297	YTYYNKWPW	93.4	HLA-A*23:01
												497	505	YSYINKCSR	94.1	HLA-A*33:01
												161	169	MGRFFNHTL	94.5	HLA-B*08:01
												282	290	ATLPVYDTI	94.5	HLA-A*02:06
												221	229	RNASLNSFK	94.6	HLA-A*30:01
												681	689	HISSTMSQY	94.7	HLA-B*15:01
												603	611	CVEYSLYGV	96.7	HLA-A*02:06
												1231	1239	FQDELDEFF	97.2	HLA-A*02:06
												233	241	NLRNCTFMY	97.4	HLA-A*30:02
												308	316	KAWAAFYVY	97.5	HLA-B*15:01
												1324	1332	GTNCMGKLK	97.6	HLA-A*11:01
												1256	1264	NTTLLDLTY	97.9	HLA-A*01:01
												31	39	IEVDIQQTF	98.3	HLA-B*44:03
												258	266	QTAQGVHLF	98.7	HLA-A*26:01
												786	794	FSFGVTQEY	99	HLA-A*26:01
												681	689	HISSTMSQY	99.9	HLA-B*35:01
