# Supplementary material for: Population-Predicted MHC Class II Epitope Presentation of SARS-CoV-2 Structural Proteins Correlates to the Case Fatality Rates of COVID-19 in Different Countries
Source: Int J Mol Sci. 2021 Mar 5;22(5):2630. doi: 10.3390/ijms22052630 (PMC7961590; doi:10.3390/ijms22052630)
Supplement: Supplementary file 1 [file ijms-22-02630-s001.zip › TableS7_ScambledSeqs.xlsx]

## Sheet: population coverage 
	Population coverage: randomize sequences vs. SARS-CoV-2 data
	MHC class I		MHC class II		MHC class I		MHC class II		MHC class I		MHC class II		MHC class I		MHC class II
	randomize control	membrane protein	randomize control	membrane protein	randomize control	envelope	randomize control	envelope	randomize control	spike protein	randomize control	spike protein	randomize control	nucleocapsid	randomize control	nucleocapsid
Austria	96.41%	99.59%	79.57%	84.95%	91.36%	80.88%	80.29%	84.16%	99.91%	99.89%	92.6%	92.71%	98.22%	98.84%	84.95%	78.19%
Brazil	87.1%	0.94	32.53%	55.47%	84.53%	70.81%	54.98%	29.77%	96.1%	95.66%	44.39%	62.86%	90.19%	89.68%	55.47%	40.01%
China	87.19%	92.83%	47.78%	51.69%	89.18%	77.2%	54.55%	38.46%	94.57%	93.99%	54.75%	56.04%	88.72%	84.75%	51.69%	43.85%
France	91.46%	99.17%	72.29%	77.01%	89.29%	73.15%	68.01%	76.71%	99.8%	99.74%	87.63%	87.63%	96.24%	98.01%	77.01%	68.26%
Mexico	95.49%	97.25%	26.15%	48.87%	95.73%	84.18%	48.68%	22.52%	97.97%	97.82%	34.85%	54.39%	95.45%	91.65%	48.87%	27.83%
Germany	95.57%	99.69%	78.06%	81.87%	90.16%	78.58%	76.28%	80.98%	99.93%	99.91%	89.89%	89.93%	98.11%	99.05%	81.87%	70.35%
India	75.5%	88.22%	60.87%	63.87%	74.36%	56.51%	64.22%	62.12%	89.41%	88.22%	72.93%	73.3%	81.57%	80.79%	63.87%	61.72%
Iran	87.38%	96.76%	47.85%	51.28%	90.19%	78.48%	51.28%	49.94%	97.5%	96.76%	63.26%	63.98%	86.69%	94.26%	51.28%	57.49%
Italy	87.09%	98.42%	41.66%	57.99%	85.7%	66.22%	42.95%	42.09%	99.03%	98.42%	84.66%	84.66%	92.05%	96.08%	42.36%	83.1%
Spain	70.79%	79.68%	65.37%	69.61%	70.37%	62.28%	68.01%	68.76%	87.52%	84.12%	79.61	80.07%	67.45%	80.01%	69.61%	67.5%
Sweden	98.56%	99.92%	75.35%	80.66%	89.86%	75.77%	75.32%	65.95%	99.99%	99.99%	85.13%	86.67%	99.36%	98.74%	80.66%	67.85%
South Korea	91.17%	95.23%	67.83%	79.68%	92.8%	74.46%	82.83%	67.46%	98.21%	97.65%	79.8%	81.85%	91.63%	88.14%	79.68%	71.54%
Peru	99.97%	99.8%	18.93%	47.74%	99.97%	91.7%	47.74%	4.48%	99.99%	99.99%	23.23%	47.87%	99.98%	93.83%	47.74%	23.23%

## Sheet: MHC randomize control
	MHC I					MHC I I					MHC I					MHC I I					MHC I					MHC I I					MHC I					MHC I I
Spike - randomize sequence										Membrane protein - randomize sequence										Nucleocapsid - randomize sequence										Envelope - randomize sequence
start	end	epitope	IC50	Allele	start	end	epitope	IC50	Allele	Start	End	epitope	IC50	allele	Start	End	epitope	IC50	allele	Start	End	epitope	IC50	allele	Start	End	epitope	IC50	allele	Start	End	epitope	IC50	allele	Start	End	epitope	IC50	allele
28	36	VFNATVNAR	49.1	HLA-A*31:01	3	17	SSDICIRYYGTTAMS	54.12	HLA-DRB1*15:01	30	38	ASYLASKTK	22.00	HLA-A*30:01	28	42	GAASYLASKTKPVDT	22.76	HLA-DRB1*01:01	45	53	KFIPGQILF	17.60	HLA-A*23:01	109	123	SRKLALNRKKKGTQF	57.51	HLA-DRB1*11:01	11	19	LLAELVKTL	7.70	HLA-A*02:03	14	28	ELVKTLNILRRAVLV	85.65	HLA-DRB1*12:01
28	36	VFNATVNAR	76.4	HLA-A*33:01	3	17	SSDICIRYYGTTAMS	62.58	HLA-DRB1*01:01	30	38	ASYLASKTK	34.20	HLA-A*11:01	28	42	GAASYLASKTKPVDT	32.94	HLA-DRB1*07:01	45	53	KFIPGQILF	35.20	HLA-A*24:02	109	123	SRKLALNRKKKGTQF	74.91	HLA-DRB5*01:01	35	43	MIFVLRTFV	8.80	HLA-A*68:02	39	53	LRTFVYYNLSVFYVL	31.31	HLA-DPA1*01:03/DPB1*02:01
55	63	TLFFGDSCK	30.7	HLA-A*68:01	19	33	GSEGDIFFAVFNATV	43.05	HLA-DRB1*01:01	30	38	ASYLASKTK	92.90	HLA-A*03:01	28	42	GAASYLASKTKPVDT	54.4	HLA-DRB1*09:01	90	98	ALYGGSQAA	6.70	HLA-A*02:03	139	153	GKRYKRLDTHNLKSQ	86.01	HLA-DRB5*01:01	15	23	LVKTLNILR	13.40	HLA-A*31:01	45	59	YNLSVFYVLSFPLSA	34.01	HLA-DPA1*01:03/DPB1*02:01
55	63	TLFFGDSCK	45.8	HLA-A*11:01	19	33	GSEGDIFFAVFNATV	92.57	HLA-DRB1*07:01	32	40	YLASKTKPV	2.30	HLA-A*02:03	28	42	GAASYLASKTKPVDT	67.03	HLA-DRB5*01:01	90	98	ALYGGSQAA	48.30	HLA-A*02:01	139	153	GKRYKRLDTHNLKSQ	47.55	HLA-DRB1*01:01	42	50	FVYYNLSVF	13.70	HLA-B*15:01	14	28	ELVKTLNILRRAVLV	39.42	HLA-DRB4*01:01
55	63	TLFFGDSCK	58.8	HLA-A*03:01	24	38	IFFAVFNATVNARRQ	12.07	HLA-DRB1*01:01	32	40	YLASKTKPV	10.00	HLA-A*02:01	76	90	PTFIPYAIPAVSKLR	24.48	HLA-DRB1*01:01	90	98	ALYGGSQAA	82.70	HLA-A*02:06	255	269	ERSFVAEQNLLAGSR	31.18	HLA-DRB1*04:01	51	59	YVLSFPLSA	18.30	HLA-A*02:06	14	28	ELVKTLNILRRAVLV	22.77	HLA-DRB1*11:01
63	71	KADSFSFYV	14.1	HLA-A*02:06	24	38	IFFAVFNATVNARRQ	15.95	HLA-DRB5*01:01	32	40	YLASKTKPV	21.10	HLA-A*02:06	76	90	PTFIPYAIPAVSKLR	63.85	HLA-DRB5*01:01	153	161	QMKEPQSPK	70.30	HLA-A*30:01	255	269	ERSFVAEQNLLAGSR	45.52	HLA-DRB1*04:05	35	43	MIFVLRTFV	19.70	HLA-A*02:03	39	53	LRTFVYYNLSVFYVL	93.27	HLA-DPA1*02:01/DPB1*01:01
63	71	KADSFSFYV	43.1	HLA-A*02:01	24	38	IFFAVFNATVNARRQ	32.18	HLA-DRB1*07:01	32	40	YLASKTKPV	60.00	HLA-B*08:01	76	90	PTFIPYAIPAVSKLR	70.16	HLA-DRB1*09:01	153	161	QMKEPQSPK	92.90	HLA-A*03:01	255	269	ERSFVAEQNLLAGSR	14.44	HLA-DRB1*01:01	62	70	YTCELNCSV	20.20	HLA-A*02:06	14	28	ELVKTLNILRRAVLV	97.79	HLA-DRB1*08:02
77	85	GTFGSLYAL	10.4	HLA-A*02:06	24	38	IFFAVFNATVNARRQ	44.29	HLA-DRB3*02:02	78	86	FIPYAIPAV	4.00	HLA-A*02:06	76	90	PTFIPYAIPAVSKLR	81.81	HLA-DQA1*05:01/DQB1*03:01	162	170	LANNRRMSR	25.10	HLA-A*31:01	289	303	QKYYRTGVASAYKFS	33.28	HLA-DRB1*09:01	42	50	FVYYNLSVF	24.00	HLA-B*35:01	45	59	YNLSVFYVLSFPLSA	90.70	HLA-DRB1*04:05
77	85	GTFGSLYAL	33.4	HLA-A*32:01	24	38	IFFAVFNATVNARRQ	44.41	HLA-DRB1*04:01	78	86	FIPYAIPAV	6.20	HLA-A*02:03	166	180	EPVFLRIGARSRWRQ	16.57	HLA-DRB1*11:01	162	170	LANNRRMSR	87.30	HLA-A*33:01	289	303	QKYYRTGVASAYKFS	75.01	HLA-DRB1*04:01	34	42	FMIFVLRTF	24.80	HLA-B*15:01	14	28	ELVKTLNILRRAVLV	31.46	HLA-DRB5*01:01
77	85	GTFGSLYAL	41.7	HLA-A*02:01	24	38	IFFAVFNATVNARRQ	53.6	HLA-DRB1*04:05	78	86	FIPYAIPAV	9.90	HLA-A*02:01	166	180	EPVFLRIGARSRWRQ	16.83	HLA-DRB1*01:01	207	215	STSGQAFAK	8.80	HLA-A*11:01	289	303	QKYYRTGVASAYKFS	14.59	HLA-DRB1*01:01	15	23	LVKTLNILR	25.20	HLA-A*68:01	34	48	FMIFVLRTFVYYNLS	78.61	HLA-DPA1*01:03/DPB1*02:01
77	85	GTFGSLYAL	64.9	HLA-A*68:02	24	38	IFFAVFNATVNARRQ	54.51	HLA-DRB1*09:01	78	86	FIPYAIPAV	27.10	HLA-A*68:02	166	180	EPVFLRIGARSRWRQ	67.81	HLA-DRB1*15:01	207	215	STSGQAFAK	17.10	HLA-A*68:01	289	303	QKYYRTGVASAYKFS	53.35	HLA-DQA1*05:01/DQB1*03:01	62	70	YTCELNCSV	25.20	HLA-A*68:02	45	59	YNLSVFYVLSFPLSA	39.31	HLA-DRB1*07:01
77	85	GTFGSLYAL	97.7	HLA-A*02:03	24	38	IFFAVFNATVNARRQ	61.45	HLA-DRB1*13:02	81	89	YAIPAVSKL	80.90	HLA-A*02:06	166	180	EPVFLRIGARSRWRQ	82.11	HLA-DRB4*01:01	258	266	FVAEQNLLA	50.20	HLA-A*02:03	289	303	QKYYRTGVASAYKFS	50.53	HLA-DRB5*01:01	11	19	LLAELVKTL	25.60	HLA-A*02:01	14	28	ELVKTLNILRRAVLV	62.88	HLA-DRB1*15:01
86	94	GLYGSILNL	9.8	HLA-A*02:03	24	38	IFFAVFNATVNARRQ	74.92	HLA-DRB1*11:01	81	89	YAIPAVSKL	87.60	HLA-B*35:01	166	180	EPVFLRIGARSRWRQ	82.97	HLA-DRB1*07:01	258	266	FVAEQNLLA	55.50	HLA-A*02:06	289	303	QKYYRTGVASAYKFS	65.30	HLA-DRB1*07:01	35	43	MIFVLRTFV	33.00	HLA-A*02:06	45	59	YNLSVFYVLSFPLSA	16.80	HLA-DRB1*01:01
86	94	GLYGSILNL	15.9	HLA-A*02:01	24	38	IFFAVFNATVNARRQ	97.62	HLA-DRB1*15:01	117	125	RIQKTTGQK	38.80	HLA-A*30:01	166	180	EPVFLRIGARSRWRQ	7.43	HLA-DRB5*01:01	258	266	FVAEQNLLA	75.10	HLA-A*68:02	298	312	SAYKFSSDRPLIQAL	49.00	HLA-DRB3*01:01	32	40	VIFMIFVLR	37.10	HLA-A*68:01	45	59	YNLSVFYVLSFPLSA	68.84	HLA-DRB1*15:01
86	94	GLYGSILNL	56.3	HLA-A*02:06	44	58	WKTFVANNADLTLFF	8.75	HLA-DRB3*02:02	117	125	RIQKTTGQK	39.50	HLA-A*03:01	194	208	SKWKFIMTIYRFPTR	32.76	HLA-DRB1*11:01	285	293	YNYPQKYYR	14.00	HLA-A*31:01	298	312	SAYKFSSDRPLIQAL	75.41	HLA-DRB1*07:01	35	43	MIFVLRTFV	38.70	HLA-A*02:01	50	64	FYVLSFPLSAGNYTC	17.09	HLA-DRB1*01:01
90	98	SILNLTVLV	17.5	HLA-A*02:06	44	58	WKTFVANNADLTLFF	15.88	HLA-DRB1*13:02	156	164	LTQGDFYPR	11.10	HLA-A*68:01	194	208	SKWKFIMTIYRFPTR	32.91	HLA-DRB5*01:01	285	293	YNYPQKYYR	19.50	HLA-A*33:01	298	312	SAYKFSSDRPLIQAL	50.96	HLA-DRB1*01:01	19	27	LNILRRAVL	39.70	HLA-B*08:01	45	59	YNLSVFYVLSFPLSA	61.64	HLA-DRB1*09:01
90	98	SILNLTVLV	23.3	HLA-A*02:01	44	58	WKTFVANNADLTLFF	25.51	HLA-DRB1*01:01	156	164	LTQGDFYPR	14.20	HLA-A*31:01	194	208	SKWKFIMTIYRFPTR	41.84	HLA-DRB1*01:01	285	293	YNYPQKYYR	20.00	HLA-A*68:01	306	320	RPLIQALGGQASRKI	12.67	HLA-DRB1*01:01	17	25	KTLNILRRA	40.00	HLA-A*30:01	39	53	LRTFVYYNLSVFYVL	82.77	HLA-DRB1*15:01
90	98	SILNLTVLV	57.8	HLA-A*02:03	44	58	WKTFVANNADLTLFF	56.25	HLA-DRB3*01:01	156	164	LTQGDFYPR	29.90	HLA-A*33:01	194	208	SKWKFIMTIYRFPTR	59.02	HLA-DRB1*15:01	293	301	RTGVASAYK	11.80	HLA-A*30:01	306	320	RPLIQALGGQASRKI	93.87	HLA-DRB1*09:01	40	48	RTFVYYNLS	42.90	HLA-A*30:01	14	28	ELVKTLNILRRAVLV	66.71	HLA-DRB1*13:02
97	105	LVSFTLFDV	28.9	HLA-A*02:06	44	58	WKTFVANNADLTLFF	56.88	HLA-DRB1*04:01	197	205	KFIMTIYRF	5.80	HLA-A*23:01	194	208	SKWKFIMTIYRFPTR	69.82	HLA-DPA1*01:03/DPB1*02:01	293	301	RTGVASAYK	16.90	HLA-A*11:01	306	320	RPLIQALGGQASRKI	86.18	HLA-DRB5*01:01	51	59	YVLSFPLSA	43.30	HLA-A*02:01	50	64	FYVLSFPLSAGNYTC	78.56	HLA-DRB1*09:01
97	105	LVSFTLFDV	41	HLA-A*68:02	74	88	VCIGTFGSLYALGLY	24.41	HLA-DRB1*01:01	197	205	KFIMTIYRF	13.10	HLA-A*24:02	199	213	IMTIYRFPTRAQGPM	59.85	HLA-DRB1*11:01	293	301	RTGVASAYK	28.50	HLA-A*03:01	331	345	RTNAQISRSQASNIA	46.97	HLA-DRB1*13:02	15	23	LVKTLNILR	43.40	HLA-A*33:01	39	53	LRTFVYYNLSVFYVL	89.03	HLA-DRB1*13:02
97	105	LVSFTLFDV	47.1	HLA-A*02:03	74	88	VCIGTFGSLYALGLY	60.1	HLA-DRB1*09:01	200	208	MTIYRFPTR	7.20	HLA-A*68:01	199	213	IMTIYRFPTRAQGPM	76.7	HLA-DRB1*15:01	293	301	RTGVASAYK	80.10	HLA-A*31:01	331	345	RTNAQISRSQASNIA	90.34	HLA-DRB1*07:01	32	40	VIFMIFVLR	50.20	HLA-A*31:01	14	28	ELVKTLNILRRAVLV	43.40	HLA-DRB1*01:01
97	105	LVSFTLFDV	84.8	HLA-A*02:01	74	88	VCIGTFGSLYALGLY	68.59	HLA-DRB1*07:01	200	208	MTIYRFPTR	7.40	HLA-A*31:01	199	213	IMTIYRFPTRAQGPM	97.02	HLA-DRB5*01:01	298	306	SAYKFSSDR	21.40	HLA-A*68:01	370	384	KTTYRTVQGARASTF	7.34	HLA-DRB1*01:01	51	59	YVLSFPLSA	54.80	HLA-A*02:03	19	33	LNILRRAVLVSLLVI	61.98	HLA-DRB1*01:01
146	154	CIIDTSKYR	17.5	HLA-A*68:01	80	94	GSLYALGLYGSILNL	53.92	HLA-DRB1*01:01	200	208	MTIYRFPTR	8.70	HLA-A*33:01	224	238	NNGAFQKTQALTKFN	44.86	HLA-DRB5*01:01	298	306	SAYKFSSDR	50.80	HLA-A*31:01	370	384	KTTYRTVQGARASTF	53.99	HLA-DRB1*04:01	44	52	YYNLSVFYV	56.20	HLA-A*23:01	9	23	VVLLAELVKTLNILR	71.46	HLA-DRB1*01:01
146	154	CIIDTSKYR	77.9	HLA-A*31:01	85	99	LGLYGSILNLTVLVS	19.68	HLA-DRB1*01:01	200	208	MTIYRFPTR	74.70	HLA-A*11:01	224	238	NNGAFQKTQALTKFN	58.21	HLA-DRB1*01:01	322	330	KSSNKSLKK	60.00	HLA-A*11:01	370	384	KTTYRTVQGARASTF	33.36	HLA-DRB1*09:01	43	51	VYYNLSVFY	58.30	HLA-A*30:02	39	53	LRTFVYYNLSVFYVL	71.83	HLA-DRB1*01:01
154	162	RLGCSLPLV	10.3	HLA-A*02:01	85	99	LGLYGSILNLTVLVS	71.96	HLA-DRB1*07:01	205	213	FPTRAQGPM	7.20	HLA-B*35:01	233	247	ALTKFNPSQNLPSLK	33.17	HLA-DRB1*01:01	322	330	KSSNKSLKK	61.40	HLA-A*30:01	370	384	KTTYRTVQGARASTF	22.06	HLA-DRB5*01:01	32	40	VIFMIFVLR	64.00	HLA-A*33:01
154	162	RLGCSLPLV	12	HLA-A*02:03	85	99	LGLYGSILNLTVLVS	73.02	HLA-DRB1*13:02	205	213	FPTRAQGPM	14.50	HLA-B*07:02	233	247	ALTKFNPSQNLPSLK	52.32	HLA-DRB1*04:01	322	330	KSSNKSLKK	76.10	HLA-A*03:01	370	384	KTTYRTVQGARASTF	99.70	HLA-DRB1*04:05	4	12	KTSCAVVLL	69.50	HLA-B*58:01
154	162	RLGCSLPLV	13.6	HLA-A*02:06	85	99	LGLYGSILNLTVLVS	81.48	HLA-DRB1*04:05	245	253	SLKGFQLTK	18.80	HLA-A*03:01	246	260	LKGFQLTKNQMENQK	91.54	HLA-DRB1*01:01	326	334	KSLKKRTNA	21.20	HLA-A*30:01	370	384	KTTYRTVQGARASTF	53.91	HLA-DRB1*07:01	47	55	LSVFYVLSF	73.00	HLA-B*15:01
174	182	LPAGASLNF	5	HLA-B*35:01	113	127	PYASVNVKLSLVSDV	93.1	HLA-DRB1*01:01	245	253	SLKGFQLTK	31.00	HLA-A*11:01	246	260	LKGFQLTKNQMENQK	97.24	HLA-DRB1*04:05	336	344	ISRSQASNI	98.40	HLA-A*30:01	370	384	KTTYRTVQGARASTF	60.39	HLA-DRB1*11:01	47	55	LSVFYVLSF	74.30	HLA-B*58:01
174	182	LPAGASLNF	13.9	HLA-B*53:01	118	132	NVKLSLVSDVRRKHQ	48.12	HLA-DRB1*03:01	245	253	SLKGFQLTK	34.30	HLA-A*30:01	307	321	RKKFSPQITGKSLST	33.79	HLA-DRB1*01:01	350	358	LTDFNLGSY	6.70	HLA-A*01:01	370	384	KTTYRTVQGARASTF	79.19	HLA-DQA1*05:01/DQB1*03:01	4	12	KTSCAVVLL	82.10	HLA-A*32:01
200	208	TIVNIYTTW	46.5	HLA-B*58:01	118	132	NVKLSLVSDVRRKHQ	77.58	HLA-DRB5*01:01	395	403	STQTPALAR	47.40	HLA-A*68:01	307	321	RKKFSPQITGKSLST	65.6	HLA-DRB5*01:01	350	358	LTDFNLGSY	61.60	HLA-A*30:02	380	394	RASTFRLAAASFATS	4.76	HLA-DRB1*01:01	44	52	YYNLSVFYV	85.60	HLA-A*24:02
200	208	TIVNIYTTW	98.7	HLA-A*32:01	150	164	TSKYRLGCSLPLVES	6.59	HLA-DRB1*01:01	395	403	STQTPALAR	55.30	HLA-A*11:01	327	341	LKHYYRHGVPSNLSQ	25.32	HLA-DRB1*01:01	372	380	TYRTVQGAR	40.10	HLA-A*33:01	380	394	RASTFRLAAASFATS	12.37	HLA-DRB1*09:01	37	45	FVLRTFVYY	85.70	HLA-B*35:01
217	225	NFNSVFCPR	5.8	HLA-A*33:01	150	164	TSKYRLGCSLPLVES	16.79	HLA-DRB1*07:01	395	403	STQTPALAR	73.20	HLA-A*31:01	327	341	LKHYYRHGVPSNLSQ	74.64	HLA-DRB1*09:01	372	380	TYRTVQGAR	75.80	HLA-A*31:01	380	394	RASTFRLAAASFATS	28.97	HLA-DRB1*04:01	9	17	VVLLAELVK	88.70	HLA-A*11:01
217	225	NFNSVFCPR	23.6	HLA-A*31:01	150	164	TSKYRLGCSLPLVES	17.01	HLA-DRB1*09:01											388	396	AASFATSNW	8.40	HLA-B*58:01	380	394	RASTFRLAAASFATS	41.82	HLA-DRB1*04:05	11	19	LLAELVKTL	93.60	HLA-A*02:06
236	244	IIMINRQNW	83.9	HLA-B*58:01	150	164	TSKYRLGCSLPLVES	36.7	HLA-DRB5*01:01											388	396	AASFATSNW	17.30	HLA-B*57:01	380	394	RASTFRLAAASFATS	18.97	HLA-DRB1*07:01
236	244	IIMINRQNW	90.2	HLA-B*57:01	150	164	TSKYRLGCSLPLVES	38.68	HLA-DRB1*04:01											389	397	ASFATSNWR	12.90	HLA-A*31:01	380	394	RASTFRLAAASFATS	79.78	HLA-DQA1*01:02/DQB1*06:02
238	246	MINRQNWLV	37.4	HLA-A*68:02	150	164	TSKYRLGCSLPLVES	53.31	HLA-DRB1*04:05											389	397	ASFATSNWR	17.90	HLA-A*68:01	380	394	RASTFRLAAASFATS	77.53	HLA-DRB1*08:02
238	246	MINRQNWLV	59.9	HLA-A*02:01	150	164	TSKYRLGCSLPLVES	62.33	HLA-DRB3*02:02											389	397	ASFATSNWR	28.50	HLA-A*11:01	380	394	RASTFRLAAASFATS	19.45	HLA-DRB5*01:01
238	246	MINRQNWLV	69.3	HLA-A*02:06	150	164	TSKYRLGCSLPLVES	62.66	HLA-DRB1*15:01																380	394	RASTFRLAAASFATS	42.86	HLA-DRB3*02:02
238	246	MINRQNWLV	75.8	HLA-A*02:03	170	184	DGEVLPAGASLNFKN	79.15	HLA-DQA1*05:01/DQB1*03:01																380	394	RASTFRLAAASFATS	35.72	HLA-DQA1*05:01/DQB1*03:01
244	252	WLVDQVSEI	3.7	HLA-A*02:03	227	241	ELIFKPFGAIIMINR	16.15	HLA-DRB1*01:01																380	394	RASTFRLAAASFATS	62.14	HLA-DRB1*11:01
244	252	WLVDQVSEI	11.2	HLA-A*02:01	227	241	ELIFKPFGAIIMINR	27.09	HLA-DRB1*07:01																380	394	RASTFRLAAASFATS	92.93	HLA-DRB1*15:01
244	252	WLVDQVSEI	15.6	HLA-A*02:06	227	241	ELIFKPFGAIIMINR	39.94	HLA-DRB1*09:01																385	399	RLAAASFATSNWRDS	69.50	HLA-DQA1*05:01/DQB1*03:01
250	258	SEIDLPYHF	13.4	HLA-B*44:03	227	241	ELIFKPFGAIIMINR	44.27	HLA-DRB1*15:01
250	258	SEIDLPYHF	21.1	HLA-B*44:02	227	241	ELIFKPFGAIIMINR	71.14	HLA-DRB5*01:01
293	301	SSIFSPLTK	9.2	HLA-A*11:01	232	246	PFGAIIMINRQNWLV	27.16	HLA-DRB1*13:02
293	301	SSIFSPLTK	77.9	HLA-A*03:01	232	246	PFGAIIMINRQNWLV	77.38	HLA-DRB4*01:01
294	302	SIFSPLTKV	12.7	HLA-A*02:03	232	246	PFGAIIMINRQNWLV	85.31	HLA-DRB1*01:01
294	302	SIFSPLTKV	27.3	HLA-A*02:06	232	246	PFGAIIMINRQNWLV	91.65	HLA-DRB1*11:01
294	302	SIFSPLTKV	62.5	HLA-A*02:01	240	254	NRQNWLVDQVSEIDL	30.08	HLA-DRB3*01:01
294	302	SIFSPLTKV	62.5	HLA-A*68:02	254	268	LPYHFQPAPRRKLVF	11.3	HLA-DRB5*01:01
320	328	LNFNQMVYK	36.7	HLA-A*11:01	254	268	LPYHFQPAPRRKLVF	32.9	HLA-DRB1*01:01
320	328	LNFNQMVYK	50.5	HLA-A*68:01	254	268	LPYHFQPAPRRKLVF	32.99	HLA-DRB1*11:01
326	334	VYKDAFLPI	43.6	HLA-A*23:01	322	336	FNQMVYKDAFLPIFP	40.98	HLA-DPA1*01:03/DPB1*02:01
326	334	VYKDAFLPI	44.7	HLA-A*24:02	322	336	FNQMVYKDAFLPIFP	70.17	HLA-DPA1*02:01/DPB1*01:01
335	343	FPSADSPTY	1.9	HLA-B*35:01	322	336	FNQMVYKDAFLPIFP	97.84	HLA-DPA1*03:01/DPB1*04:02
335	343	FPSADSPTY	12.1	HLA-B*53:01	327	341	YKDAFLPIFPSADSP	43.61	HLA-DRB1*01:01
350	358	TTTVIAVFK	5	HLA-A*68:01	327	341	YKDAFLPIFPSADSP	80.01	HLA-DRB1*04:05
350	358	TTTVIAVFK	11	HLA-A*11:01	343	357	YAGYGKNTTTVIAVF	57.63	HLA-DRB3*02:02
351	359	TTVIAVFKK	13.4	HLA-A*68:01	343	357	YAGYGKNTTTVIAVF	89.51	HLA-DRB1*13:02
351	359	TTVIAVFKK	16.2	HLA-A*11:01	350	364	TTTVIAVFKKKPNNG	68.82	HLA-DRB1*11:01
352	360	TVIAVFKKK	23	HLA-A*68:01	350	364	TTTVIAVFKKKPNNG	82.38	HLA-DRB5*01:01
352	360	TVIAVFKKK	31.9	HLA-A*11:01	370	384	YHNITYIPHALAYIK	14.47	HLA-DRB1*01:01
368	376	NIYHNITYI	15.2	HLA-A*02:03	370	384	YHNITYIPHALAYIK	44.6	HLA-DRB1*15:01
368	376	NIYHNITYI	42	HLA-A*68:02	370	384	YHNITYIPHALAYIK	49.03	HLA-DRB5*01:01
368	376	NIYHNITYI	71.6	HLA-A*02:06	370	384	YHNITYIPHALAYIK	49.71	HLA-DRB1*07:01
375	383	YIPHALAYI	5.7	HLA-A*02:03	370	384	YHNITYIPHALAYIK	54.85	HLA-DRB1*09:01
375	383	YIPHALAYI	5.8	HLA-A*02:06	370	384	YHNITYIPHALAYIK	58.28	HLA-DRB1*11:01
375	383	YIPHALAYI	17.2	HLA-A*02:01	376	390	IPHALAYIKFKSKVL	37.11	HLA-DRB5*01:01
375	383	YIPHALAYI	17.2	HLA-A*68:02	376	390	IPHALAYIKFKSKVL	50.65	HLA-DRB1*15:01
378	386	HALAYIKFK	41.4	HLA-A*30:01	376	390	IPHALAYIKFKSKVL	52.26	HLA-DRB1*01:01
378	386	HALAYIKFK	49	HLA-A*68:01	376	390	IPHALAYIKFKSKVL	60.45	HLA-DRB1*11:01
378	386	HALAYIKFK	52.4	HLA-A*11:01	376	390	IPHALAYIKFKSKVL	64.16	HLA-DRB1*07:01
414	422	KEIELFGFV	55	HLA-B*40:01	381	395	AYIKFKSKVLNCWVI	45.8	HLA-DRB1*01:01
414	422	KEIELFGFV	89.8	HLA-A*02:06	381	395	AYIKFKSKVLNCWVI	69.46	HLA-DRB1*07:01
436	444	AYGAVIDLL	67.7	HLA-A*24:02	381	395	AYIKFKSKVLNCWVI	75.15	HLA-DRB1*11:01
436	444	AYGAVIDLL	79.1	HLA-A*23:01	381	395	AYIKFKSKVLNCWVI	81.06	HLA-DRB5*01:01
439	447	AVIDLLECV	4.8	HLA-A*02:06	381	395	AYIKFKSKVLNCWVI	89.19	HLA-DRB1*15:01
439	447	AVIDLLECV	20.4	HLA-A*02:03	474	488	INVIIASIPTETIGI	34.19	HLA-DRB1*01:01
439	447	AVIDLLECV	23.7	HLA-A*02:01	474	488	INVIIASIPTETIGI	44.61	HLA-DRB1*13:02
439	447	AVIDLLECV	60.2	HLA-A*68:02	474	488	INVIIASIPTETIGI	95.75	HLA-DRB1*07:01
466	474	KLLMAVCAI	27.3	HLA-A*02:03	486	500	IGIIQISDSLGIKVQ	23.75	HLA-DRB1*13:02
466	474	KLLMAVCAI	28.3	HLA-A*02:01	486	500	IGIIQISDSLGIKVQ	37.61	HLA-DRB1*07:01
466	474	KLLMAVCAI	39.2	HLA-A*02:06	486	500	IGIIQISDSLGIKVQ	41.58	HLA-DRB1*01:01
466	474	KLLMAVCAI	48.1	HLA-A*32:01	486	500	IGIIQISDSLGIKVQ	98.61	HLA-DRB1*15:01
468	476	LMAVCAINV	10.8	HLA-A*02:03	516	530	SGQFNGIAVAFANGT	31.34	HLA-DRB1*01:01
468	476	LMAVCAINV	18.9	HLA-A*02:01	516	530	SGQFNGIAVAFANGT	51.81	HLA-DQA1*05:01/DQB1*03:01
468	476	LMAVCAINV	51.5	HLA-A*02:06	516	530	SGQFNGIAVAFANGT	98.8	HLA-DQA1*01:02/DQB1*06:02
517	525	GQFNGIAVA	35.6	HLA-A*02:06	521	535	GIAVAFANGTMGRVF	40.24	HLA-DRB1*01:01
517	525	GQFNGIAVA	53.7	HLA-A*02:03	521	535	GIAVAFANGTMGRVF	85.59	HLA-DQA1*05:01/DQB1*03:01
526	534	FANGTMGRV	52.3	HLA-A*68:02	532	546	GRVFNAHGPASKKQS	65.26	HLA-DRB1*01:01
526	534	FANGTMGRV	55.5	HLA-A*02:03	532	546	GRVFNAHGPASKKQS	74.5	HLA-DRB5*01:01
529	537	GTMGRVFNA	25.1	HLA-A*02:06	548	562	IQVRCRLAKKRFQPF	45.12	HLA-DRB5*01:01
529	537	GTMGRVFNA	51.8	HLA-A*02:03	548	562	IQVRCRLAKKRFQPF	46.52	HLA-DRB1*11:01
529	537	GTMGRVFNA	80.9	HLA-A*30:01	557	571	KRFQPFSGFWTALNL	46.21	HLA-DRB1*01:01
554	562	LAKKRFQPF	9	HLA-B*08:01	557	571	KRFQPFSGFWTALNL	78.28	HLA-DRB1*09:01
554	562	LAKKRFQPF	52.4	HLA-B*15:01	574	588	SNYAFLIGPFPQATL	17.18	HLA-DRB1*01:01
558	566	RFQPFSGFW	54.7	HLA-A*23:01	574	588	SNYAFLIGPFPQATL	75.06	HLA-DPA1*01:03/DPB1*02:01
558	566	RFQPFSGFW	74.8	HLA-A*24:02	574	588	SNYAFLIGPFPQATL	91.72	HLA-DRB1*09:01
575	583	NYAFLIGPF	41	HLA-A*23:01	574	588	SNYAFLIGPFPQATL	95.31	HLA-DRB1*04:05
575	583	NYAFLIGPF	50.1	HLA-A*24:02	609	623	KNTRTYFQFVRVRDA	57.44	HLA-DRB1*01:01
578	586	FLIGPFPQA	3.8	HLA-A*02:06	609	623	KNTRTYFQFVRVRDA	67.98	HLA-DPA1*01:03/DPB1*02:01
578	586	FLIGPFPQA	4.1	HLA-A*02:03	609	623	KNTRTYFQFVRVRDA	69.66	HLA-DRB1*11:01
578	586	FLIGPFPQA	4.7	HLA-A*02:01	609	623	KNTRTYFQFVRVRDA	91.4	HLA-DRB5*01:01
588	596	LPQNGSVSF	5.7	HLA-B*35:01	614	628	YFQFVRVRDARQDDD	66.05	HLA-DRB1*01:01
588	596	LPQNGSVSF	33.7	HLA-B*07:02	614	628	YFQFVRVRDARQDDD	76.74	HLA-DRB1*11:01
588	596	LPQNGSVSF	39.9	HLA-B*53:01	633	647	LGLMIPTCAQYLVLA	34.91	HLA-DRB1*01:01
593	601	SVSFDLGLK	21.6	HLA-A*11:01	633	647	LGLMIPTCAQYLVLA	56.16	HLA-DRB1*07:01
593	601	SVSFDLGLK	27.4	HLA-A*68:01	633	647	LGLMIPTCAQYLVLA	93.71	HLA-DRB1*09:01
593	601	SVSFDLGLK	93.1	HLA-A*03:01	641	655	AQYLVLALNIVTVAT	44.07	HLA-DRB1*13:02
610	618	NTRTYFQFV	45.8	HLA-A*30:01	641	655	AQYLVLALNIVTVAT	59.26	HLA-DRB1*01:01
610	618	NTRTYFQFV	54.9	HLA-A*68:02	646	660	LALNIVTVATRQVLT	41.95	HLA-DRB1*01:01
612	620	RTYFQFVRV	25.9	HLA-A*32:01	646	660	LALNIVTVATRQVLT	64.23	HLA-DRB1*13:02
612	620	RTYFQFVRV	26.5	HLA-A*30:01	646	660	LALNIVTVATRQVLT	65.55	HLA-DRB1*07:01
612	620	RTYFQFVRV	62.7	HLA-A*02:06	655	669	TRQVLTSLAANTDTV	41.27	HLA-DRB1*01:01
613	621	TYFQFVRVR	19.9	HLA-A*33:01	678	692	SCPVLSNNNHKSYEV	56.67	HLA-DRB1*13:02
613	621	TYFQFVRVR	45.7	HLA-A*31:01	678	692	SCPVLSNNNHKSYEV	72.5	HLA-DRB3*02:02
616	624	QFVRVRDAR	69.7	HLA-A*33:01	697	711	AARIKFAPGRCFSLG	42.36	HLA-DRB1*01:01
616	624	QFVRVRDAR	87.2	HLA-A*31:01	697	711	AARIKFAPGRCFSLG	52.08	HLA-DRB5*01:01
635	643	LMIPTCAQY	8	HLA-B*15:01	697	711	AARIKFAPGRCFSLG	72	HLA-DRB1*07:01
635	643	LMIPTCAQY	36	HLA-A*30:02	697	711	AARIKFAPGRCFSLG	82.76	HLA-DRB1*09:01
635	643	LMIPTCAQY	96	HLA-B*35:01	782	796	QPFNYVLYDYVSQVT	56.62	HLA-DPA1*01:03/DPB1*02:01
642	650	QYLVLALNI	26.8	HLA-A*23:01	782	796	QPFNYVLYDYVSQVT	57.92	HLA-DRB3*01:01
642	650	QYLVLALNI	59	HLA-A*24:02	787	801	VLYDYVSQVTAQTKS	17.23	HLA-DRB1*01:01
643	651	YLVLALNIV	11.8	HLA-A*02:03	787	801	VLYDYVSQVTAQTKS	35.89	HLA-DRB1*04:01
643	651	YLVLALNIV	31.6	HLA-A*02:06	787	801	VLYDYVSQVTAQTKS	61.62	HLA-DRB1*04:05
643	651	YLVLALNIV	42.4	HLA-A*02:01	819	833	HKIETSKASFYLLAI	67.08	HLA-DPA1*01:03/DPB1*02:01
645	653	VLALNIVTV	7.1	HLA-A*02:03	819	833	HKIETSKASFYLLAI	70.78	HLA-DRB1*07:01
645	653	VLALNIVTV	17.5	HLA-A*02:01	819	833	HKIETSKASFYLLAI	94.32	HLA-DRB1*01:01
645	653	VLALNIVTV	39.2	HLA-A*02:06	826	840	ASFYLLAIDTNYQYT	33.1	HLA-DRB1*01:01
654	662	ATRQVLTSL	26.1	HLA-A*30:01	826	840	ASFYLLAIDTNYQYT	46.44	HLA-DRB1*04:05
654	662	ATRQVLTSL	89	HLA-B*07:02	826	840	ASFYLLAIDTNYQYT	54.25	HLA-DRB1*04:01
661	669	SLAANTDTV	6.1	HLA-A*02:03	826	840	ASFYLLAIDTNYQYT	56.26	HLA-DRB3*01:01
661	669	SLAANTDTV	32.6	HLA-A*02:01	826	840	ASFYLLAIDTNYQYT	73.81	HLA-DRB1*03:01
661	669	SLAANTDTV	44.8	HLA-A*02:06	826	840	ASFYLLAIDTNYQYT	80.27	HLA-DRB1*13:02
691	699	EVKTPSAAR	19.4	HLA-A*68:01	948	962	TLSAFISYSAFNLPV	21.05	HLA-DPA1*01:03/DPB1*02:01
691	699	EVKTPSAAR	28.1	HLA-A*33:01	948	962	TLSAFISYSAFNLPV	28.64	HLA-DRB1*01:01
694	702	TPSAARIKF	46.6	HLA-B*07:02	948	962	TLSAFISYSAFNLPV	36.14	HLA-DRB1*07:01
694	702	TPSAARIKF	95	HLA-B*35:01	948	962	TLSAFISYSAFNLPV	38.7	HLA-DRB1*15:01
725	733	ELFQTSVTF	52.8	HLA-B*15:01	948	962	TLSAFISYSAFNLPV	49.42	HLA-DRB1*09:01
725	733	ELFQTSVTF	98	HLA-B*35:01	948	962	TLSAFISYSAFNLPV	56.09	HLA-DPA1*02:01/DPB1*01:01
731	739	VTFDKCDMK	34.1	HLA-A*68:01	948	962	TLSAFISYSAFNLPV	74.89	HLA-DPA1*03:01/DPB1*04:02
731	739	VTFDKCDMK	35.6	HLA-A*11:01	1011	1025	NLVFSIIQFENLNQI	28.95	HLA-DPA1*01:03/DPB1*02:01
776	784	FINGIGQPF	16	HLA-B*35:01	1011	1025	NLVFSIIQFENLNQI	52.23	HLA-DPA1*02:01/DPB1*01:01
776	784	FINGIGQPF	20.5	HLA-B*15:01	1011	1025	NLVFSIIQFENLNQI	60.85	HLA-DPA1*03:01/DPB1*04:02
779	787	GIGQPFNYV	43.7	HLA-A*02:03	1023	1037	NQIVKFLSSYYPQIK	20.97	HLA-DRB1*15:01
779	787	GIGQPFNYV	73.3	HLA-A*02:06	1023	1037	NQIVKFLSSYYPQIK	24.22	HLA-DPA1*01:03/DPB1*02:01
787	795	VLYDYVSQV	2.3	HLA-A*02:03	1023	1037	NQIVKFLSSYYPQIK	28.43	HLA-DRB1*01:01
787	795	VLYDYVSQV	3.4	HLA-A*02:01	1023	1037	NQIVKFLSSYYPQIK	47.52	HLA-DRB1*07:01
787	795	VLYDYVSQV	6.7	HLA-A*02:06	1023	1037	NQIVKFLSSYYPQIK	57.95	HLA-DPA1*02:01/DPB1*01:01
825	833	KASFYLLAI	40	HLA-A*32:01	1023	1037	NQIVKFLSSYYPQIK	59.24	HLA-DRB1*09:01
825	833	KASFYLLAI	56.3	HLA-B*58:01	1023	1037	NQIVKFLSSYYPQIK	75.83	HLA-DRB1*04:05
831	839	LAIDTNYQY	4.5	HLA-B*35:01	1023	1037	NQIVKFLSSYYPQIK	77.57	HLA-DPA1*03:01/DPB1*04:02
831	839	LAIDTNYQY	55.7	HLA-B*53:01	1023	1037	NQIVKFLSSYYPQIK	98.74	HLA-DRB5*01:01
831	839	LAIDTNYQY	66.8	HLA-B*58:01	1036	1050	IKDFVVCTVNTIWHF	91.67	HLA-DRB1*01:01
837	845	YQYTGDTFL	8.5	HLA-A*02:06	1036	1050	IKDFVVCTVNTIWHF	94.18	HLA-DRB1*07:01
837	845	YQYTGDTFL	27	HLA-A*02:01	1121	1135	TVFTVIYSSAALYGV	10.7	HLA-DRB1*01:01
837	845	YQYTGDTFL	33.6	HLA-A*02:03	1121	1135	TVFTVIYSSAALYGV	24.53	HLA-DRB1*07:01
839	847	YTGDTFLPY	14.1	HLA-B*35:01	1121	1135	TVFTVIYSSAALYGV	32.56	HLA-DRB1*13:02
839	847	YTGDTFLPY	16.8	HLA-A*01:01	1121	1135	TVFTVIYSSAALYGV	33.5	HLA-DRB1*09:01
839	847	YTGDTFLPY	41.1	HLA-B*15:01	1121	1135	TVFTVIYSSAALYGV	52.85	HLA-DRB1*15:01
839	847	YTGDTFLPY	72.2	HLA-A*30:02	1121	1135	TVFTVIYSSAALYGV	74.51	HLA-DRB1*04:01
843	851	TFLPYTRCR	34.5	HLA-A*33:01	1121	1135	TVFTVIYSSAALYGV	81.99	HLA-DRB1*04:05
843	851	TFLPYTRCR	54.4	HLA-A*31:01	1121	1135	TVFTVIYSSAALYGV	87.54	HLA-DQA1*05:01/DQB1*03:01
845	853	LPYTRCRAI	25.9	HLA-B*08:01	1130	1144	AALYGVTMAQSVILI	17.27	HLA-DRB1*01:01
845	853	LPYTRCRAI	31.8	HLA-B*07:02	1130	1144	AALYGVTMAQSVILI	20.05	HLA-DRB1*07:01
845	853	LPYTRCRAI	89.7	HLA-B*51:01	1130	1144	AALYGVTMAQSVILI	36.77	HLA-DRB1*09:01
851	859	RAISPFQDK	39.4	HLA-A*30:01	1130	1144	AALYGVTMAQSVILI	64.54	HLA-DRB1*13:02
851	859	RAISPFQDK	58.7	HLA-A*11:01	1139	1153	QSVILIGNQEIIMFS	36.13	HLA-DRB1*13:02
859	867	KSTEKEFTW	3.5	HLA-B*58:01	1139	1153	QSVILIGNQEIIMFS	56.5	HLA-DRB1*01:01
859	867	KSTEKEFTW	9.2	HLA-B*57:01	1157	1171	KHQGVRSSQAVNMYT	58.42	HLA-DRB1*13:02
866	874	TWLQQAVPF	65.4	HLA-A*23:01	1157	1171	KHQGVRSSQAVNMYT	65.21	HLA-DRB1*01:01
866	874	TWLQQAVPF	94.2	HLA-A*24:02	1157	1171	KHQGVRSSQAVNMYT	72.71	HLA-DRB1*07:01
913	921	STIAPEIEK	9	HLA-A*11:01	1197	1211	FFQLIINGYKAFVDK	25.34	HLA-DRB1*01:01
913	921	STIAPEIEK	20.2	HLA-A*68:01	1197	1211	FFQLIINGYKAFVDK	26.93	HLA-DRB1*13:02
947	955	DTLSAFISY	64	HLA-A*26:01	1197	1211	FFQLIINGYKAFVDK	32.94	HLA-DRB5*01:01
947	955	DTLSAFISY	91	HLA-B*35:01	1197	1211	FFQLIINGYKAFVDK	40.3	HLA-DRB1*15:01
950	958	SAFISYSAF	20.5	HLA-B*15:01	1197	1211	FFQLIINGYKAFVDK	82.04	HLA-DRB1*11:01
950	958	SAFISYSAF	24.7	HLA-B*35:01	1197	1211	FFQLIINGYKAFVDK	98.82	HLA-DRB3*02:02
952	960	FISYSAFNL	33.9	HLA-A*02:03	1208	1222	FVDKFNIAGTSMSNL	18.65	HLA-DRB1*01:01
952	960	FISYSAFNL	35.1	HLA-A*68:02	1208	1222	FVDKFNIAGTSMSNL	56.22	HLA-DRB1*04:01
952	960	FISYSAFNL	40.2	HLA-A*02:01	1208	1222	FVDKFNIAGTSMSNL	59.44	HLA-DRB1*09:01
952	960	FISYSAFNL	46.8	HLA-A*02:06	1208	1222	FVDKFNIAGTSMSNL	70.48	HLA-DQA1*05:01/DQB1*03:01
993	1001	ETMEDAAYY	4.3	HLA-A*26:01	1208	1222	FVDKFNIAGTSMSNL	77.65	HLA-DRB1*07:01
993	1001	ETMEDAAYY	16.1	HLA-A*68:01
993	1001	ETMEDAAYY	21.3	HLA-B*35:01
1017	1025	IQFENLNQI	9.9	HLA-A*02:06
1017	1025	IQFENLNQI	28.6	HLA-A*02:03
1017	1025	IQFENLNQI	60.1	HLA-A*02:01
1024	1032	QIVKFLSSY	33.8	HLA-A*26:01
1024	1032	QIVKFLSSY	54.5	HLA-B*15:01
1025	1033	IVKFLSSYY	21	HLA-A*30:02
1025	1033	IVKFLSSYY	54.3	HLA-B*15:01
1028	1036	FLSSYYPQI	3.6	HLA-A*02:03
1028	1036	FLSSYYPQI	4.3	HLA-A*02:01
1028	1036	FLSSYYPQI	6.5	HLA-A*02:06
1031	1039	SYYPQIKDF	43.5	HLA-A*23:01
1031	1039	SYYPQIKDF	78	HLA-A*24:02
1039	1047	FVVCTVNTI	26.5	HLA-A*02:03
1039	1047	FVVCTVNTI	26.7	HLA-A*02:06
1039	1047	FVVCTVNTI	41.1	HLA-A*68:02
1040	1048	VVCTVNTIW	19.8	HLA-B*58:01
1040	1048	VVCTVNTIW	62.5	HLA-B*57:01
1045	1053	NTIWHFSDR	5.4	HLA-A*68:01
1045	1053	NTIWHFSDR	10.3	HLA-A*33:01
1045	1053	NTIWHFSDR	35.3	HLA-A*31:01
1117	1125	TTSTTVFTV	5.4	HLA-A*68:02
1117	1125	TTSTTVFTV	47.5	HLA-A*02:06
1123	1131	FTVIYSSAA	24.5	HLA-A*68:02
1123	1131	FTVIYSSAA	86.9	HLA-A*02:03
1123	1131	FTVIYSSAA	89.3	HLA-A*02:06
1125	1133	VIYSSAALY	19.2	HLA-A*30:02
1125	1133	VIYSSAALY	35.4	HLA-A*03:01
1125	1133	VIYSSAALY	55.4	HLA-B*15:01
1125	1133	VIYSSAALY	88.4	HLA-A*11:01
1127	1135	YSSAALYGV	4.9	HLA-A*02:06
1127	1135	YSSAALYGV	4.9	HLA-A*68:02
1127	1135	YSSAALYGV	25.4	HLA-A*02:03
1127	1135	YSSAALYGV	36.6	HLA-A*02:01
1162	1170	RSSQAVNMY	27.1	HLA-A*30:02
1162	1170	RSSQAVNMY	55.5	HLA-B*58:01
1201	1209	IINGYKAFV	20.8	HLA-A*02:03
1201	1209	IINGYKAFV	98	HLA-A*02:01
1226	1234	GSMDYMSVR	20.1	HLA-A*31:01
1226	1234	GSMDYMSVR	31.7	HLA-A*68:01
1226	1234	GSMDYMSVR	33	HLA-A*11:01
1230	1238	YMSVRTDRY	68.6	HLA-B*15:01
1230	1238	YMSVRTDRY	85.8	HLA-A*30:02

## Sheet: scrambled sequences
Spike randomize control (scrambled sequence):
VTSSDICIRYYGTTAMSDGSEGDIFFAVFNATVNARRQNTNYVWKTFVANNADLTLFFGDSCKADSFSFYVCNVCIGTFGSLYALGLYGSILNLTVLVSFTLFDVQDLYNCGPYASVNVKLSLVSDVRRKHQGVTTATFKDMDPFCIIDTSKYRLGCSLPLVESCVIKPDGEVLPAGASLNFKNGPADIPDLYGVQTFTTIVNIYTTWDSGRQFGDNFNSVFCPRNELIFKPFGAIIMINRQNWLVDQVSEIDLPYHFQPAPRRKLVFKAHEFIDTCSYDFISCDRLWDCIGSSIFSPLTKVQQTDLLLDSSVFDCPENLNFNQMVYKDAFLPIFPSADSPTYAGYGKNTTTVIAVFKKKPNNGISNNIYHNITYIPHALAYIKFKSKVLNCWVINSYC…
Membrane randomize control (scrambled sequence):
IKFLQAGKSTPGNKGEEAPRQVEMGGVGAASYLASKTKPVDTQPGKATKSQLGSDKSNVGEQTAYPNESIAYGKNPTFIPYAIPAVSKLRDGSGDRRNGATPRDLYLALGDEAQDQRIQKTTGQKSAHHQRWDKNRIRASWGRNNDISIDGTTARLTQGDFYPRAEPVFLRIGARSRWRQPTGGRFDRGGQATSKWKFIMTIYRFPTRAQGPMMSGAAESASGNNGAFQKTQALTKFNPSQNLPSLKGFQLTKNQMENQKYKQPDASDGARSLTAPKDATSLAPDMNRYTDLSQQKITAQDSPPRGRKKFSPQITGKSLSTGLSDTLKHYYRHGVPSNLSQGVPKSILGDLLGGDRNDWARSLPNDPPQQSQELSAAKNKQRNETGTLTGGQSGSTQTP…
Nucleocapsid randomize control (scrambled sequence):
GLQRDDGTDGWNDIDPWTMKDSMKERQKTGFKHIDPTQSNPQNKKFIPGQILFQWARDQYTPIKTWGTKGTRDASGSMNLAAPEGNSPKALYGGSQAAGDLIIPAMKDSRKLALNRKKKGTQFAAKQNSGSGSLPRAEGKRYKRLDTHNLKSQMKEPQSPKLANNRRMSRQQLPGRTLVAGQAPIFTKPDPQMGLYLGNQSLDDGTSTSGQAFAKTDGGTNNPRGPTQTLEEQFQSGTPHDQTPGQPVVTAGRPERSFVAEQNLLAGSRGEAIGQSQDDTNEPAYNYPQKYYRTGVASAYKFSSDRPLIQALGGQASRKITKSSNKSLKKRTNAQISRSQASNIAPEVLLTDFNLGSYPSAGPDIGRVFKTTYRTVQGARASTFRLAAASFATSNWRDS…
envelope protein
LSNKTSCAVVLLAELVKTLNILRRAVLVSLLVIFMIFVLRTFVYYNLSVFYVLSFPLSAGNYTCELNCSVPSDVV
