# Supplementary material for: Population-Predicted MHC Class II Epitope Presentation of SARS-CoV-2 Structural Proteins Correlates to the Case Fatality Rates of COVID-19 in Different Countries
Source: Int J Mol Sci. 2021 Mar 5;22(5):2630. doi: 10.3390/ijms22052630 (PMC7961590; doi:10.3390/ijms22052630)
Supplement: Supplementary file 1 [file ijms-22-02630-s001.zip › TableS8_correlation_changes_along_daysF.xlsx]

## Sheet: Sheet1
	MHCI				MHCII
Day	S	E	M	N	S	E	M	N
5	0.3021	0.4531	0.2632	0.225	0.0714	0.1018	0.02341	0.2508
10	0.2031	0.4114	0.1988	0.1885	0.0544	0.0306	0.00052	0.2221
15	0.215	0.6165	0.2018	0.3164	0.0733	0.023	0.00053	0.2709
20	0.27	0.428	0.2457	0.5296	0.2784	0.1255	0.00673	0.6238
25	0.3263	0.2923	0.2997	0.7575	0.613	0.4151	0.04573	0.9601
30	0.5418	0.3419	0.5139	0.9107	0.9658	0.6357	0.15739	0.7549
100	0.5071	0.7251	0.5066	0.2134	0.3899	0.7202	0.73215	0.3891
Bold are pvalue lower than 0.1
Table S8. The comparison of correlations for different SARS-CoV-2-epitopes and CFR at different time points.
